# Supplementary material for: Loss-of-function mutations in Keratin 32 gene disrupt skin immune homeostasis in pityriasis rubra pilaris
Source: Nat Commun. 2024 Jul 24;15:6259. doi: 10.1038/s41467-024-50481-z (PMC11269665; doi:10.1038/s41467-024-50481-z)
Supplement: Supplementary file 4 — Supplementary Data 1-9 [file 41467_2024_50481_MOESM4_ESM.zip]

Archive with 10 entries (10 files):
- Supplementary Dataset/Description of Additional Supplementary Data files.docx
- Supplementary Dataset/Supplementary Data 1.xlsx
- Supplementary Dataset/Supplementary Data 2.xlsx
- Supplementary Dataset/Supplementary Data 3.xlsx
- Supplementary Dataset/Supplementary Data 4.xlsx
- Supplementary Dataset/Supplementary Data 5.xlsx
- Supplementary Dataset/Supplementary Data 6.xlsx
- Supplementary Dataset/Supplementary Data 7.xlsx
- Supplementary Dataset/Supplementary Data 8.xlsx
- Supplementary Dataset/Supplementary Data 9.xlsx
