# Supplementary material for: Loss-of-function mutations in Keratin 32 gene disrupt skin immune homeostasis in pityriasis rubra pilaris
Source: Nat Commun. 2024 Jul 24;15:6259. doi: 10.1038/s41467-024-50481-z (PMC11269665; doi:10.1038/s41467-024-50481-z)
Supplement: Supplementary file 4 — Supplementary Data 1-9 [file 41467_2024_50481_MOESM4_ESM.zip › Supplementary Dataset/Supplementary Data 1.xlsx]

## Sheet: Sheet1
Supplementary Data 1. Gene-based burden test results based on rare and damaging variants in the discovery stage.
Gene	No.of LOF variants	No. of	No. of	No. of	No. of	P value
		PRP patients	PRP patients	controls	controls
		with variants	without variants	with variants	without variants
KRT32	4	4	53	0	364	0.000306
SFXN1	2	3	54	0	364	0.00237
DNAI2	3	3	54	0	364	0.00237
FUT1	3	3	54	0	364	0.00237
TGM1	3	3	54	0	364	0.00237
SFI1	4	4	53	2	362	0.00371
CRB2	6	4	53	2	362	0.00371
TRIM65	4	3	54	1	363	0.00856
AGRN	8	4	53	4	360	0.014
SLC45A1	2	2	55	0	364	0.0181
USP25	2	2	55	0	364	0.0181
HOXC4	2	2	55	0	364	0.0181
WNK1	3	2	55	0	364	0.0181
HOXC5	2	2	55	0	364	0.0181
PTK2B	2	2	55	0	364	0.0181
ASB13	2	2	55	0	364	0.0181
PIGG	2	2	55	0	364	0.0181
RRP12	2	2	55	0	364	0.0181
PHACTR1	2	2	55	0	364	0.0181
ITPR2	2	2	55	0	364	0.0181
C12orf50	2	2	55	0	364	0.0181
BTNL9	2	2	55	0	364	0.0181
SESN3	2	2	55	0	364	0.0181
CCDC155	1	2	55	0	364	0.0181
NRD1	2	2	55	0	364	0.0181
PLA2G4D	2	2	55	0	364	0.0181
ENPP3	2	2	55	0	364	0.0181
CORO6	2	2	55	0	364	0.0181
PPM1H	1	2	55	0	364	0.0181
ARRDC2	2	2	55	0	364	0.0181
NEK3	2	2	55	0	364	0.0181
KIAA1919	2	2	55	0	364	0.0181
METAP1D	1	2	55	0	364	0.0181
CDC42BPB	1	2	55	0	364	0.0181
NCOA6	2	2	55	0	364	0.0181
CCDC129	2	2	55	0	364	0.0181
KIAA1274	2	2	55	0	364	0.0181
RBMS3	2	2	55	0	364	0.0181
ZNF286A	1	2	55	0	364	0.0181
ENDOU	1	2	55	0	364	0.0181
NKX2-4	2	2	55	0	364	0.0181
LZTR1	2	2	55	0	364	0.0181
YIPF2	1	2	55	0	364	0.0181
DNAJC10	2	2	55	0	364	0.0181
SERPINB11	1	2	55	0	364	0.0181
C10orf10	1	2	55	0	364	0.0181
ZKSCAN1	2	2	55	0	364	0.0181
PINX1	2	2	55	0	364	0.0181
ZNF354A	1	2	55	0	364	0.0181
KNG1	2	2	55	0	364	0.0181
KCMF1	1	2	55	0	364	0.0181
CIAO1	2	2	55	0	364	0.0181
WDR67	2	2	55	0	364	0.0181
ERMP1	2	2	55	0	364	0.0181
ABCA3	2	2	55	0	364	0.0181
C3orf39	2	3	54	2	362	0.0193
PCDH15	5	3	54	2	362	0.0193
MADD	5	3	54	2	362	0.0193
KRT73	4	3	54	2	362	0.0193
CCDC148	3	3	54	2	362	0.0193
SPTBN2	5	3	54	2	362	0.0193
TRANK1	4	3	54	2	362	0.0193
PPIC	5	3	54	2	362	0.0193
RICTOR	4	3	54	2	362	0.0193
SYNE1	21	7	50	16	348	0.0245
KIF6	5	3	54	3	361	0.035
FTCD	5	3	54	3	361	0.035
RTTN	3	3	54	3	361	0.035
BDH1	2	2	55	1	363	0.0494
BNC1	3	2	55	1	363	0.0494
SORCS2	3	2	55	1	363	0.0494
C14orf118	2	2	55	1	363	0.0494
TSHZ2	2	2	55	1	363	0.0494
EPHA3	3	2	55	1	363	0.0494
PTPRT	3	2	55	1	363	0.0494
CAPN1	3	2	55	1	363	0.0494
PRKD2	2	2	55	1	363	0.0494
WDFY4	3	2	55	1	363	0.0494
MCM7	3	2	55	1	363	0.0494
INPP4A	2	2	55	1	363	0.0494
JARID2	2	2	55	1	363	0.0494
PCNX	3	2	55	1	363	0.0494
NHSL1	2	2	55	1	363	0.0494
STOX1	3	2	55	1	363	0.0494
PRPF40B	3	2	55	1	363	0.0494
RAGE	3	2	55	1	363	0.0494
PLIN3	3	2	55	1	363	0.0494
CEP89	2	2	55	1	363	0.0494
TAF1C	2	2	55	1	363	0.0494
BNIP3	2	2	55	1	363	0.0494
ST14	3	2	55	1	363	0.0494
FBXL6	3	2	55	1	363	0.0494
ERCC3	3	2	55	1	363	0.0494
PIKFYVE	3	2	55	1	363	0.0494
MTO1	3	2	55	1	363	0.0494
ZNF549	1	2	55	1	363	0.0494
AKAP9	3	2	55	1	363	0.0494
KIAA1841	3	2	55	1	363	0.0494
G6PC	2	2	55	1	363	0.0494
LGR4	2	2	55	1	363	0.0494
GPBAR1	2	2	55	1	363	0.0494
LIPC	3	2	55	1	363	0.0494
MYT1	3	2	55	1	363	0.0494
SUPT3H	3	2	55	1	363	0.0494
GP6	3	2	55	1	363	0.0494
ZNF827	3	2	55	1	363	0.0494
TLN1	2	2	55	1	363	0.0494
CCKAR	3	2	55	1	363	0.0494
CTSL2	2	2	55	1	363	0.0494
DPYS	3	2	55	1	363	0.0494
CHAC2	2	2	55	1	363	0.0494
P-values were calculated using two-sided Fisher's exact test.
