# Supplementary material for: Loss-of-function mutations in Keratin 32 gene disrupt skin immune homeostasis in pityriasis rubra pilaris
Source: Nat Commun. 2024 Jul 24;15:6259. doi: 10.1038/s41467-024-50481-z (PMC11269665; doi:10.1038/s41467-024-50481-z)
Supplement: Supplementary file 4 — Supplementary Data 1-9 [file 41467_2024_50481_MOESM4_ESM.zip › Supplementary Dataset/Supplementary Data 2.xlsx]

## Sheet: Sheet1
Supplementary Data 2. Summary of information for 102 PRP patients
Individual No.	Age	Age at on set	Sex	Mutation	Red/orange/salmon plaques	Follicular Papules	Nail involvement	PPK	Pruritus	Ectropion	Photosensitivity	Hair loss	Joint pain	Family History
1	53	49	Male	KRT32 c.344G>A(p.Arg115Gln)	+	+	-	+	+	-	+	-	-	-
2	76	76	Male	KRT32 c.477_478del(p.Thr160fs)	+	+	-	-	+	-	-	-	-	-
3	41	41	Female	KRT32 c.607C>T(p.Arg203Cys)	+	+	-	-	+	+	-	-	-	-
4	36	19	Female	KRT32 c.685T >C(p.Cys229Arg)	+	+	-	-	+	-	-	-	-	-
5	67	67	Male	KRT32 c.907G>A(p.Glu303Lys)	+	+	+	+	-	-	-	-	-	-
6	54	54	Female	KRT32 c.937A>G(p.lle313Val)	+	+	-	+	-	-	-	-	-	-
7	42	41	Male	CARD14 c.1799 C>T(p.Pro600Leu)	+	+	-	+	+	-	-	-	-	-
8	49	49	Female		+	+	+	+	+	-	-	-	-	-
9	71	61	Male		+	+	-	+	-	-	-	-	-	-
10	42	42	Male		+	+	-	+	+	-	-	+	-	-
11	57	57	Female		+	-	+	+	+	-	-	-	-	-
12	57	57	Male		+	+	+	+	+	-	-	-	-	-
13	27	26	Male		+	-	-	+	+	-	-	+	-	-
14	41	41	Male		+	+	-	-	+	-	-	-	-	-
15	62	62	Male		+	+	-	-	+	-	-	-	-	-
16	62	61	Male		+	+	-	+	+	-	-	-	-	-
17	53	52	Female		+	+	-	+	+	-	-	-	+	-
18	62	62	Female		+	-	-	-	+	+	+	-	-	-
19	54	54	Male		-	+	-	+	-	-	+	-	-	-
20	50	50	Female		+	-	-	-	+	+	-	-	-	-
21	53	53	Female		+	-	-	+	+	-	-	-	-	-
22	69	69	Female		+	+	-	+	+	-	-	-	-	-
23	81	81	Male		-	+	+	+	-	-	-	-	-	-
24	19	19	Male		+	-	+	+	+	-	-	-	-	-
25	16	16	Male		+	+	-	+	+	+	-	-	-	-
26	8	8	Female		+	+	-	+	+	-	-	-	-	-
27	53	53	Male		+	+	-	+	-	-	-	-	-	-
28	36	36	Male		+	-	-	+	+	-	-	-	-	-
29	63	63	Male		+	+	-	+	+	-	-	-	-	-
30	61	61	Male		+	-	-	-	+	-	+	-	-	-
31	70	70	Male		+	+	-	-	+	-	-	-	-	-
32	62	62	Female		+	-	+	+	-	-	-	-	-	psoriasis
33	6	6	Male		+	+	-	+	+	-	-	-	-	-
34	33	33	Female		+	+	-	-	+	-	-	-	-	-
35	5	5	Male		+	-	-	+	+	-	-	-	-	-
36	64	64	Female		+	-	-	+	+	-	-	-	-	-
37	46	46	Male		+	-	-	+	-	-	-	+	-	-
38	10	10	Male		+	-	-	+	+	-	-	-	-	-
39	7	7	Male		+	-	-	+	+	-	-	-	-	-
40	55	55	Female		+	-	-	+	+	-	-	-	-	-
41	30	30	Male		+	+	-	+	+	-	-	-	-	-
42	22	22	Male		+	+	-	+	+	-	-	-	-	-
43	66	66	Male		+	+	-	+	+	-	-	-	-	-
44	89	89	Male		+	-	-	+	+	-	-	-	-	-
45	47	47	Female		+	+	-	-	+	-	-	-	-	-
46	30	30	Male		+	+	-	-	+	-	-	-	-	-
47	8	8	Female		+	+	-	+	+	-	-	-	-	-
48	52	52	Male		+	-	-	+	+	-	-	-	-	-
49	64	64	Female		+	+	-	+	+	-	-	-	-	-
50	8	8	Male		+	-	-	-	+	-	-	-	-	-
51	71	71	Female		+	+	-	+	+	-	-	-	-	-
52	63	63	Male		+	-	-	-	+	-	-	-	-	-
53	62	62	Male		+	+	-	-	+	-	-	-	-	-
54	47	47	Female		+	-	-	+	+	-	-	-	-	-
55	50	50	Male		+	+	+	+	+	+	-	-	-	-
56	29	29	Male		+	+	-	-	+	-	-	-	-	-
57	72	72	Female		+	-	-	-	+	-	-	-	-	-
58	66	66	Male		+	+	+	+	+	-	-	-	-	-
59	50	50	Male		+	-	+	+	+	-	-	-	-	-
60	81	81	Male		+	-	+	+	+	-	-	-	-	-
61	58	57	Male		+	+	+	+	+	-	-	-	-	-
62	50	50	Male		+	-	-	+	+	+	-	-	-	-
63	52	52	Male		+	+	-	-	-	-	-	-	-	-
64	46	46	Male		+	+	-	+	-	-	-	-	-	-
65	59	59	Male		+	-	-	+	+	-	-	-	-	-
66	48	47	Male		+	-	-	-	+	-	-	-	-	-
67	61	61	Male		+	-	-	-	+	-	-	-	-	-
68	30	30	Female		+	+	+	+	+	-	-	-	+	-
69	74	74	Male		+	-	+	+	+	-	-	-	-	-
70	47	47	Female		+	-	+	+	+	-	-	-	-	-
71	61	61	Male		+	-	-	+	+	+	-	-	-	-
72	53	53	Female		+	-	+	+	+	-	-	-	-	-
73	45	45	Male		+	+	-	+	+	-	-	-	-	-
74	74	74	Female		+	+	+	+	-	-	-	-	+	-
75	48	48	Male		+	-	-	-	+	-	-	-	-	-
76	84	84	Female		+	+	+	-	+	-	-	-	+	-
77	56	56	Male		+	-	-	-	+	-	-	-	-	-
78	59	59	Male		+	+	-	+	+	-	-	-	-	-
79	64	64	Female		+	+	-	+	+	-	-	-	-	-
80	6	6	Male		+	+	-	+	+	-	-	-	-	-
81	37	37	Male		+	+	-	-	+	-	-	-	-	-
82	78	78	Male		+	+	-	+	+	-	-	-	-	-
83	85	85	Female		+	-	-	-	+	-	-	-	-	-
84	64	64	Female		+	-	-	+	+	-	-	-	-	-
85	66	66	Female		+	+	+	+	+	-	-	-	-	-
86	56	56	Female		+	-	-	+	+	-	-	-	-	-
87	29	29	Female		+	+	+	+	-	+	+	-	-	-
88	56	56	Female		+	+	-	+	+	-	-	-	-	-
89	34	34	Male		+	+	+	+	-	-	-	-	+	-
90	71	71	Female		+	+	+	+	+	-	-	-	-	-
91	80	80	Male		+	+	-	+	+	-	-	-	-	-
92	73	72	Male		+	-	-	-	+	-	-	-	-	-
93	66	66	Male		+	+	-	+	+	+	-	+	-	-
94	1	1	Male		+	+	-	+	+	-	-	-	-	-
95	46	46	Male		+	+	-	-	+	-	-	-	-	-
96	48	48	Male		+	+	-	+	+	-	-	-	-	psoriasis
97	72	72	Male		+	-	-	-	+	-	-	-	-	-
98	51	51	Male		+	+	-	-	+	-	-	-	-	-
99	57	57	Male		+	-	-	-	+	-	-	-	-	-
100	62	59	Male		+	+	+	-	+	-	-	-	-	-
101	43	32	Female		+	-	-	+	+	-	-	-	-	-
102	50	50	Male		+	+	+	+	+	-	-	-	-	-
