# Supplementary material for: Loss-of-function mutations in Keratin 32 gene disrupt skin immune homeostasis in pityriasis rubra pilaris
Source: Nat Commun. 2024 Jul 24;15:6259. doi: 10.1038/s41467-024-50481-z (PMC11269665; doi:10.1038/s41467-024-50481-z)
Supplement: Supplementary file 4 — Supplementary Data 1-9 [file 41467_2024_50481_MOESM4_ESM.zip › Supplementary Dataset/Supplementary Data 3.xlsx]

## Sheet: Sheet1
Supplementary Data 3. The KEGG signal transduction pathways information of PRP with KRT32 mutations
Category	ID	Description	pvalue	geneID	Count
Signal transduction	hsa04064	NF-kappa B signaling pathway	2.32579e-11	330/7185/5588/1540/29760/959/3551/5971/4055/7535/7706/3553/8740/7186/7187/597/79092/114609/6850/3576/6363/4615/6357/3932/3654/51135/84433/27040/4049/4050/7124/4067	32
Signal transduction	hsa04668	TNF signaling pathway	3.86604e-05	843/6401/330/5606/7185/841/602/1540/4318/3551/6364/3659/3553/7186/7187/8986/3600/64127/197259/4049/7124/192111/6352	23
Signal transduction	hsa04630	JAK-STAT signaling pathway	0.000913917	3566/3595/3589/3594/1439/3560/50615/9466/3718/3587/51561/1154/6772/1441/3581/3559/3561/3455/50604/11009/3600/6774/3575/1438/10379/3588	26
Signal transduction	hsa04010	MAPK signaling pathway	0.0298314	4293/5606/998/2323/8911/994/3551/11184/5971/7422/7867/3552/2322/3553/7186/5880/4294/1852/409/1969/5778/283748/8986/1849/784/8681/10125/4615/785/3654/123745/51135/7124/100137049	34
Signal transduction	hsa04370	VEGF signaling pathway	0.0485987	9047/998/7422/7867/5880/283748/8681/123745/100137049	9
Signal transduction	hsa04071	Sphingolipid signaling pathway	0.116372	637/5522/581/9517/4363/1509/8698/7186/5880/5338/5330/204219/28227/7124	14
Signal transduction	hsa04014	Ras signaling pathway	0.215157	998/2323/50487/3551/64926/7422/7535/26279/2322/5880/5338/1969/64600/283748/5966/8681/10125/51806/29110/123745/57186/27040/100137049	23
Signal transduction	hsa04068	FoxO signaling pathway	0.272036	3551/6648/6446/8743/8698/891/116986/9456/9133/5347/6774/3575/11337	13
Signal transduction	hsa04015	Rap1 signaling pathway	0.65317	3683/5606/3937/998/2533/7422/5880/5330/8631/7409/1969/3689/3684/2357/51806/27040	16
Signal transduction	hsa04330	Notch signaling pathway	0.756988	113878/4242/7090/151636	4
The statistical test was hypergeometric test, and the level of significance was set at a two-sided P < 0.05 without multiple comparisons.
