# Supplementary material for: Loss-of-function mutations in Keratin 32 gene disrupt skin immune homeostasis in pityriasis rubra pilaris
Source: Nat Commun. 2024 Jul 24;15:6259. doi: 10.1038/s41467-024-50481-z (PMC11269665; doi:10.1038/s41467-024-50481-z)
Supplement: Supplementary file 4 — Supplementary Data 1-9 [file 41467_2024_50481_MOESM4_ESM.zip › Supplementary Dataset/Supplementary Data 4.xlsx]

## Sheet: Sheet1
Supplementary Data 4. RNA-seq of formalin-fixed paraffin-embedded (FFPE) from 6 Pityriasis rubra pilaris (PRP) with KRT32 mutations
EnsemblID	gene_name	log2FC	Pvalue	MUT_1	MUT_2	MUT_3	MUT_4	MUT_5	MUT_6	NC1	NC2	NC3	NC4	NC5	NC6
ENSG00000000003	TSPAN6	-1.32589	0.000103475	46	79	53	63	108	124	9	11	266	56	63	255
ENSG00000000005	TNMD	-2.76437	0.00454496	0	6	4	0	1	15	11	0	5	5	8	10
ENSG00000000419	DPM1	0.357886	0.0754798	196	361	220	349	449	431	16	2	288	237	151	230
ENSG00000000457	SCYL3	0.0806481	0.718622	135	176	142	293	231	295	12	4	177	201	107	202
ENSG00000000460	FIRRM	0.223084	0.385983	49	72	51	86	107	89	7	1	73	48	24	68
ENSG00000000938	FGR	0.713067	0.0214002	106	188	115	66	187	248	12	5	74	50	36	102
ENSG00000000971	CFH	-0.129893	0.75159	454	226	145	242	397	168	14	3	303	364	289	338
ENSG00000001036	FUCA2	-0.678798	0.0020625	97	114	86	91	189	173	18	6	182	109	101	253
ENSG00000001084	GCLC	0.00290253	0.98855	175	286	263	466	459	654	26	9	455	306	184	301
ENSG00000001167	NFYA	-0.0393134	0.836087	187	296	192	311	355	550	27	14	309	191	206	245
ENSG00000001460	STPG1	0.840136	0.00861231	89	156	129	158	170	238	1	0	106	100	55	65
ENSG00000001461	NIPAL3	-0.111308	0.567516	421	495	521	488	598	673	29	24	504	459	397	577
ENSG00000001497	LAS1L	-0.144554	0.322186	243	390	341	385	649	812	42	10	459	415	252	522
ENSG00000001561	ENPP4	-0.538511	0.143446	56	62	36	31	63	55	2	1	69	48	54	113
ENSG00000001617	SEMA3F	0.0255751	0.88963	1071	1472	1480	2074	2511	2494	120	34	2034	1968	921	1514
ENSG00000001626	CFTR	0.187813	0.682706	111	161	123	47	46	153	12	2	83	23	51	173
ENSG00000001629	ANKIB1	-0.219118	0.357555	280	542	416	608	734	872	36	4	806	561	495	592
ENSG00000001630	CYP51A1	-0.56184	0.0768436	32	118	67	35	127	151	14	4	135	55	65	120
ENSG00000001631	KRIT1	0.397296	0.0959235	298	431	395	701	511	474	21	6	364	363	228	344
ENSG00000002016	RAD52	0.222483	0.230749	150	258	260	232	322	483	17	12	182	208	128	223
ENSG00000002079	MYH16	0.364063	0.539596	25	21	28	16	7	12	1	0	16	19	8	14
ENSG00000002330	BAD	-0.0383467	0.840015	95	159	112	114	192	238	12	3	120	110	95	176
ENSG00000002549	LAP3	-0.251417	0.522905	254	413	189	215	650	738	113	9	283	190	134	321
ENSG00000002586	CD99	-1.04782	5.08255e-08	1136	1017	822	1073	1991	1578	272	79	2083	1605	1574	2724
ENSG00000002587	HS3ST1	0.356478	0.430005	17	36	39	48	71	76	7	2	15	8	28	35
ENSG00000002726	AOC1	0.657687	0.173716	30	56	84	36	119	200	6	6	32	12	29	36
ENSG00000002745	WNT16	0.646665	0.302974	68	277	387	313	987	1037	14	0	123	362	342	255
ENSG00000002746	HECW1	-1.1428	0.0156643	24	13	15	9	29	18	2	0	24	34	32	59
ENSG00000002822	MAD1L1	0.706822	0.00226061	57	142	126	127	179	264	6	2	93	57	43	101
ENSG00000002834	LASP1	-0.170705	0.275191	1198	1497	1075	1040	1932	2427	132	56	1569	1148	990	1778
ENSG00000002919	SNX11	0.360604	0.0295218	148	294	202	206	370	364	16	9	175	154	110	200
ENSG00000002933	TMEM176A	0.681006	0.061966	61	192	106	83	299	275	0	3	88	55	72	147
ENSG00000003056	M6PR	0.244849	0.173108	242	363	378	350	584	708	29	14	326	192	256	337
ENSG00000003096	KLHL13	-0.853637	0.0962015	20	18	22	15	14	32	6	0	32	6	18	67
ENSG00000003137	CYP26B1	-0.516278	0.0508703	456	930	843	1003	3114	1530	112	37	1849	1259	1424	1418
ENSG00000003147	ICA1	-0.108287	0.65756	73	142	148	127	129	181	12	0	148	113	84	158
ENSG00000003249	DBNDD1	-0.543378	0.216501	35	76	63	52	90	116	28	3	30	70	33	55
ENSG00000003393	ALS2	-0.0312184	0.858946	417	490	571	621	758	836	38	13	594	566	452	549
ENSG00000003400	CASP10	0.893692	5.16538e-05	247	350	323	515	522	609	8	3	237	208	130	259
ENSG00000003402	CFLAR	0.387938	0.000412731	2315	4338	3176	3686	5054	7200	239	94	3153	2371	1676	3342
ENSG00000003436	TFPI	-0.382926	0.144226	155	185	183	247	310	338	13	2	306	195	216	456
ENSG00000003509	NDUFAF7	0.0575924	0.79522	73	107	92	113	120	162	10	0	95	100	56	105
ENSG00000003756	RBM5	0.294232	0.0673242	958	1246	1128	1542	1536	1743	86	23	1025	1107	646	1040
ENSG00000003987	MTMR7	0.0977461	0.797587	57	80	59	99	92	56	3	0	76	100	42	44
ENSG00000003989	SLC7A2	-0.221135	0.332488	161	282	225	302	531	898	31	13	300	342	265	458
ENSG00000004059	ARF5	-0.441416	0.044577	263	438	381	361	1022	974	88	27	569	464	348	623
ENSG00000004139	SARM1	-0.420102	0.0765236	78	165	97	115	139	226	14	11	147	137	70	197
ENSG00000004142	POLDIP2	-0.0883392	0.663712	317	643	466	576	1084	1201	78	34	592	415	329	634
ENSG00000004399	PLXND1	-0.483962	0.0758577	1661	2613	1842	1570	2520	4288	287	174	2182	1324	1321	4049
ENSG00000004455	AK2	0.45884	0.000339543	665	1323	1053	1134	1545	1955	88	26	916	743	423	816
ENSG00000004468	CD38	1.88631	0.00119542	16	32	8	9	38	61	1	0	5	4	4	8
ENSG00000004478	FKBP4	0.215583	0.194538	322	806	512	585	1098	1350	58	16	668	443	338	587
ENSG00000004487	KDM1A	-0.0447335	0.687092	547	735	673	888	1190	1331	74	27	893	719	495	821
ENSG00000004534	RBM6	0.124887	0.396614	1063	1388	1204	1523	1469	2167	101	33	1443	1131	799	1215
ENSG00000004660	CAMKK1	-0.143264	0.539755	356	427	502	642	569	628	42	17	502	748	279	410
ENSG00000004700	RECQL	-0.582678	0.00785404	90	101	81	106	212	210	11	4	182	153	146	161
ENSG00000004766	VPS50	-0.13258	0.521525	118	219	188	309	353	417	19	4	317	229	194	217
ENSG00000004776	HSPB6	-2.54534	0.00107594	26	49	13	3	29	26	23	11	37	14	25	179
ENSG00000004777	ARHGAP33	-0.0471937	0.814352	220	310	335	348	356	402	17	11	305	319	172	406
ENSG00000004779	NDUFAB1	0.153137	0.528538	62	190	113	131	254	256	18	6	132	77	71	143
ENSG00000004799	PDK4	-1.21835	0.0465103	99	36	42	60	234	496	11	8	228	94	216	714
ENSG00000004809	SLC22A16	-0.617232	0.641141	1	1	3	0	2	2	0	0	0	2	2	2
ENSG00000004838	ZMYND10	0.396304	0.352186	43	47	43	75	32	42	2	0	32	34	17	58
ENSG00000004846	ABCB5	-0.29661	0.749946	3	13	2	1	42	96	3	1	0	6	11	54
ENSG00000004864	SLC25A13	0.208664	0.251224	171	314	201	285	491	558	22	6	265	269	159	210
ENSG00000004866	ST7	0.182555	0.487384	63	75	69	139	133	134	4	2	98	89	44	77
ENSG00000004866	ST7	0.182555	0.487384	63	75	69	139	133	134	4	2	98	89	44	77
ENSG00000004897	CDC27	0.137657	0.45293	235	407	269	514	549	576	17	11	391	319	237	359
ENSG00000004939	SLC4A1	-0.986873	NA	2	1	0	0	0	81	9	0	0	1	3	4
ENSG00000004948	CALCR	-1.57034	0.398679	0	0	0	1	6	0	0	0	1	0	3	4
ENSG00000004961	HCCS	0.00702196	0.979265	86	107	73	100	260	263	14	7	112	116	79	90
ENSG00000004975	DVL2	-0.316069	0.0377757	384	662	558	544	934	1051	100	19	772	664	365	787
ENSG00000005001	PRSS22	2.65399	0.000228568	165	1379	948	516	3299	2659	56	7	92	40	21	149
ENSG00000005007	UPF1	0.149537	0.420056	980	1917	1405	1430	3340	3935	211	50	1681	1097	952	1682
ENSG00000005020	SKAP2	-0.221703	0.21199	100	192	113	211	252	296	16	5	192	170	142	213
ENSG00000005022	SLC25A5	0.492132	0.03296	569	1184	1019	1295	2983	2724	122	32	1190	571	526	841
ENSG00000005059	MCUB	0.114707	0.671998	144	145	68	199	207	193	16	2	152	111	97	117
ENSG00000005073	HOXA11	-0.80583	0.39989	12	0	14	2	4	6	0	0	13	15	17	2
ENSG00000005075	POLR2J	-0.426752	0.0918794	51	143	137	130	278	249	22	11	185	150	83	186
ENSG00000005100	DHX33	0.289204	0.0520122	169	352	262	290	465	509	26	6	229	240	152	243
ENSG00000005102	MEOX1	-0.439409	0.14463	80	95	117	70	94	163	7	7	92	83	79	218
ENSG00000005108	THSD7A	-0.456653	0.11974	96	120	58	136	105	185	6	2	193	106	112	184
ENSG00000005156	LIG3	-0.0851965	0.566059	267	469	457	487	702	789	37	21	586	458	247	505
ENSG00000005175	RPAP3	0.212523	0.470763	73	141	89	146	199	216	4	0	144	141	63	101
ENSG00000005187	ACSM3	-0.660617	0.234004	34	29	8	33	35	27	2	0	117	15	18	37
ENSG00000005189	REXO5	0.688945	0.0279875	43	57	49	78	74	111	6	0	36	31	12	59
ENSG00000005194	CIAPIN1	0.240438	0.269559	134	284	183	204	464	452	32	7	175	192	113	180
ENSG00000005206	SPPL2B	0.216096	0.166894	725	1225	1345	1105	1491	1910	91	40	922	939	505	1173
ENSG00000005243	COPZ2	-0.972924	0.000289903	102	81	110	162	172	160	35	11	209	132	111	282
ENSG00000005249	PRKAR2B	-0.989776	0.000821158	90	81	85	76	102	149	22	8	92	118	96	278
ENSG00000005302	MSL3	0.309391	0.141759	343	342	322	495	507	589	18	9	346	386	181	322
ENSG00000005339	CREBBP	-0.231782	0.0824446	1303	2339	2001	2023	2876	3575	289	90	2139	1813	1508	2483
ENSG00000005379	TSPOAP1	-0.0331481	0.890079	371	388	326	299	374	542	43	5	301	277	258	508
ENSG00000005381	MPO	-1.50935	0.336303	0	3	0	2	2	0	0	0	4	0	1	6
ENSG00000005421	PON1	0.23084	0.785786	0	8	3	6	13	12	0	0	2	6	3	7
ENSG00000005436	GCFC2	-0.40871	0.0475105	77	136	103	179	236	199	8	6	193	147	129	217
ENSG00000005448	WDR54	-0.292452	0.239131	37	77	65	55	98	151	13	1	94	52	57	89
ENSG00000005469	CROT	1.05468	6.90487e-05	194	351	267	708	766	803	10	5	247	211	159	203
ENSG00000005471	ABCB4	-0.540533	0.117181	20	48	43	73	48	65	4	1	58	97	36	54
ENSG00000005483	KMT2E	-0.260612	0.105628	914	1065	1054	1292	1580	1554	105	35	1437	1429	993	1240
ENSG00000005486	RHBDD2	-0.22181	0.289591	206	352	236	201	516	537	38	16	328	206	195	431
ENSG00000005513	SOX8	-0.558325	0.271107	62	148	114	51	54	242	25	11	42	32	46	210
ENSG00000005700	IBTK	-0.0194683	0.922311	370	455	324	597	709	771	26	12	536	494	392	451
ENSG00000005801	ZNF195	0.444111	0.00183669	241	355	302	381	469	530	19	8	295	228	152	240
ENSG00000005810	MYCBP2	0.432601	0.125397	5461	4114	4200	7322	7552	7288	197	69	5195	5290	3515	3772
ENSG00000005812	FBXL3	-0.281047	0.320567	242	319	264	485	484	528	24	1	563	420	392	422
ENSG00000005844	ITGAL	1.89	7.82235e-09	360	510	192	187	644	602	11	7	61	100	52	96
ENSG00000005882	PDK2	-0.858147	0.00184499	82	74	110	105	154	202	28	11	154	114	81	251
ENSG00000005884	ITGA3	0.221226	0.218686	638	1516	1466	1401	2994	2791	120	52	1330	941	841	1349
ENSG00000005889	ZFX	-0.061545	0.787581	390	546	533	943	676	1319	35	15	827	676	514	697
ENSG00000005893	LAMP2	-0.323124	0.0594953	651	769	619	1254	1552	1487	90	33	1292	1060	843	1109
ENSG00000005961	ITGA2B	-0.325984	0.466928	8	31	8	14	22	23	4	0	16	17	9	24
ENSG00000005981	ASB4	-0.417661	0.79289	2	0	0	1	0	11	0	0	2	3	0	3
ENSG00000006007	GDE1	-0.0165565	0.916748	288	386	355	394	826	646	44	12	431	343	248	511
ENSG00000006015	REX1BD	-0.000242755	0.99896	204	359	277	301	480	756	37	4	422	267	189	392
ENSG00000006016	CRLF1	-0.212296	0.568675	165	134	116	108	421	368	50	4	133	155	142	123
ENSG00000006025	OSBPL7	-0.00457969	0.987775	72	105	104	58	128	198	17	3	86	59	39	140
ENSG00000006042	TMEM98	-0.975886	2.28405e-07	95	126	140	128	156	199	19	12	205	223	174	278
ENSG00000006047	YBX2	-0.573718	0.117849	37	84	87	70	34	135	9	7	85	55	43	153
ENSG00000006059	KRT33A	-8.4358	NA	0	0	0	2	4	14	418	0	21	0	0	17
ENSG00000006062	MAP3K14	0.33842	0.0132157	339	536	425	407	753	712	37	12	374	310	220	428
ENSG00000006071	ABCC8	-2.51449	0.000450607	2	5	4	8	0	13	1	4	28	16	3	33
ENSG00000006118	TMEM132A	0.433033	0.492627	162	395	271	102	296	976	64	6	101	44	54	263
ENSG00000006125	AP2B1	-0.318114	0.0284166	520	621	476	766	1050	1052	82	29	827	595	537	948
ENSG00000006128	TAC1	-0.757167	0.56631	0	2	0	1	7	1	0	0	3	2	1	2
ENSG00000006194	ZNF263	0.138943	0.49076	99	196	137	180	205	255	23	0	143	111	80	176
ENSG00000006210	CX3CL1	-0.470884	0.222512	207	304	361	143	240	492	56	21	152	106	217	472
ENSG00000006282	SPATA20	-0.379884	0.0901872	232	423	405	250	457	634	53	24	387	290	231	575
ENSG00000006283	CACNA1G	-1.06977	0.000377577	64	160	94	75	55	180	20	10	202	122	114	230
ENSG00000006327	TNFRSF12A	-0.0480367	0.913859	49	310	118	80	342	286	45	4	105	142	49	99
ENSG00000006377	DLX6	0.0719178	0.909076	9	11	7	6	7	12	0	0	11	8	5	6
ENSG00000006432	MAP3K9	1.1339	1.24588e-06	579	1167	968	737	1732	1548	27	6	481	562	358	377
ENSG00000006451	RALA	-0.112605	0.580725	173	280	196	330	458	559	21	5	339	261	275	293
ENSG00000006453	BAIAP2L1	-0.144949	0.422682	188	366	387	317	548	546	49	5	398	370	210	387
ENSG00000006459	KDM7A	-0.117897	0.535777	653	934	598	805	1275	1464	68	20	965	931	808	722
ENSG00000006468	ETV1	-0.525392	0.202815	48	70	41	37	46	54	5	6	28	31	54	96
ENSG00000006530	AGK	-0.118449	0.47238	177	217	188	262	316	343	30	9	249	206	129	263
ENSG00000006534	ALDH3B1	0.113108	0.553232	134	222	158	167	251	258	19	5	151	115	97	224
ENSG00000006555	TTC22	0.709694	0.000737262	540	804	787	972	1583	1460	31	7	721	622	360	553
ENSG00000006576	PHTF2	0.411639	0.107357	242	281	156	333	434	333	16	2	211	238	154	168
ENSG00000006606	CCL26	-1.22986	0.283756	0	2	1	1	9	1	0	0	3	1	7	4
ENSG00000006607	FARP2	0.251268	0.133446	665	1401	1268	1624	2180	2057	147	29	1156	985	678	963
ENSG00000006625	GGCT	1.35273	2.3474e-07	110	316	410	373	662	506	10	5	176	113	83	114
ENSG00000006634	DBF4	0.425125	0.130849	31	66	45	84	110	120	7	0	66	38	28	41
ENSG00000006638	TBXA2R	-0.835499	0.0706601	8	16	24	14	19	24	4	2	11	15	19	44
ENSG00000006652	IFRD1	-0.146795	0.623711	126	222	122	220	211	226	20	2	247	91	203	137
ENSG00000006659	LGALS14	-1.22551	0.693627	0	0	1	0	0	0	0	0	0	0	0	0
ENSG00000006695	COX10	0.287896	0.323287	41	213	139	199	313	397	19	5	169	98	77	149
ENSG00000006704	GTF2IRD1	0.23813	0.171537	499	784	764	632	1510	1316	88	14	629	624	410	662
ENSG00000006712	PAF1	-0.415949	0.0873286	144	267	165	165	392	394	38	17	263	149	185	279
ENSG00000006715	VPS41	-0.346058	0.134467	300	375	316	529	587	688	25	7	641	564	436	545
ENSG00000006740	ARHGAP44	0.398889	0.166587	58	142	150	88	182	319	15	1	74	75	62	137
ENSG00000006744	ELAC2	0.0618685	0.69286	409	828	632	627	1260	1470	82	28	718	573	397	697
ENSG00000006747	SCIN	-1.07556	0.00197773	24	29	28	54	36	56	3	0	64	74	65	82
ENSG00000006756	ARSD	-0.292958	0.200236	143	196	295	382	322	638	22	11	366	295	242	417
ENSG00000006757	PNPLA4	-0.267128	0.40884	22	58	97	86	79	178	8	1	106	90	51	90
ENSG00000006788	MYH13	1.32451	0.175676	2	13	11	5	6	1	0	0	1	4	1	2
ENSG00000006831	ADIPOR2	0.267608	0.0761435	497	774	669	769	1558	1251	58	17	653	645	465	645
ENSG00000006837	CDKL3	-0.307966	0.631084	6	11	3	9	9	10	4	0	5	8	3	7
ENSG00000007001	UPP2	0.344939	0.759751	4	6	1	3	4	8	0	0	2	0	0	10
ENSG00000007038	PRSS21	0.207897	0.782226	2	5	13	11	20	33	0	1	23	4	0	12
ENSG00000007047	MARK4	-0.140303	0.494088	543	817	881	996	1555	1291	153	36	870	790	456	844
ENSG00000007062	PROM1	0.835457	0.268113	31	87	60	15	8	120	7	1	3	1	28	26
ENSG00000007080	CCDC124	0.10528	0.609119	101	263	183	206	426	505	23	7	235	157	128	253
ENSG00000007129	CEACAM21	1.30313	0.0781553	14	14	9	4	19	30	0	0	1	2	8	8
ENSG00000007168	PAFAH1B1	-0.0849903	0.588595	1581	2121	1693	2534	3012	3164	158	54	2385	2522	1524	2300
ENSG00000007171	NOS2	-0.204442	0.758526	4	10	21	6	9	11	1	1	6	16	1	15
ENSG00000007174	DNAH9	-0.210318	0.597928	30	18	38	48	63	67	0	2	25	44	47	53
ENSG00000007216	SLC13A2	-1.82114	0.132764	34	61	63	0	2	70	16	14	8	2	41	136
ENSG00000007237	GAS7	-0.338673	0.0615837	1486	2007	2102	1703	4778	2993	232	87	2497	2620	2080	2780
ENSG00000007255	TRAPPC6A	-0.555358	0.00730191	69	102	131	115	199	244	13	4	205	160	98	235
ENSG00000007264	MATK	1.97282	7.6867e-05	37	257	75	36	322	246	8	1	15	19	22	36
ENSG00000007306	CEACAM7	-0.623577	0.365703	5	7	19	4	4	12	0	0	22	11	9	10
ENSG00000007312	CD79B	0.723985	0.249887	8	30	13	27	18	97	1	0	31	5	3	27
ENSG00000007314	SCN4A	-2.64165	0.0028039	6	16	26	11	9	45	4	16	14	9	15	98
ENSG00000007341	ST7L	-0.0145374	0.949739	129	211	168	314	278	275	16	3	264	232	127	177
ENSG00000007350	TKTL1	1.42244	0.155843	3	2	9	3	12	6	0	0	4	1	1	0
ENSG00000007372	PAX6	-0.253495	0.761163	1	17	3	6	3	6	0	0	5	10	4	6
ENSG00000007376	RPUSD1	0.268182	0.136671	172	319	230	264	427	473	32	8	224	207	98	248
ENSG00000007384	RHBDF1	-0.264218	0.180517	368	723	582	515	797	1063	88	34	526	575	327	818
ENSG00000007392	LUC7L	0.201368	0.175369	526	849	690	723	930	1195	52	12	751	581	362	780
ENSG00000007402	CACNA2D2	-0.696325	0.00992724	37	46	87	90	86	150	13	3	149	110	59	102
ENSG00000007516	BAIAP3	0.382986	0.174616	69	123	108	111	88	154	5	5	65	77	31	103
ENSG00000007520	TSR3	-0.0484111	0.828421	110	199	133	159	295	472	23	5	253	172	91	192
ENSG00000007541	PIGQ	0.122326	0.543937	319	534	452	486	602	724	63	14	361	361	170	525
ENSG00000007545	CRAMP1	0.0862526	0.529174	279	463	394	418	525	690	30	16	377	310	249	465
ENSG00000007866	TEAD3	0.384772	0.0357588	659	1096	1125	974	2061	1965	73	12	995	949	565	916
ENSG00000007908	SELE	1.01903	0.0328126	30	247	57	119	160	292	5	4	84	37	56	12
ENSG00000007923	DNAJC11	0.610225	0.00146912	302	717	587	591	875	1183	60	8	419	362	190	389
ENSG00000007933	FMO3	-0.17377	0.694853	40	21	30	37	81	56	1	0	52	65	38	25
ENSG00000007944	MYLIP	-0.558592	0.000214578	242	384	303	449	512	583	47	20	480	440	427	529
ENSG00000007952	NOX1	-1.78373	0.0294621	2	5	0	6	5	5	0	0	10	25	6	6
ENSG00000007968	E2F2	0.9727	7.56242e-05	152	378	320	426	853	655	18	1	210	164	156	225
ENSG00000008018	PSMB1	-0.0442367	0.797527	188	373	276	319	621	658	43	12	380	301	168	393
ENSG00000008056	SYN1	-0.024305	0.972461	9	27	21	18	16	5	8	0	8	9	4	7
ENSG00000008083	JARID2	-0.215024	0.172296	549	722	731	824	1317	1356	75	18	1003	1040	634	892
ENSG00000008086	CDKL5	0.015101	0.92377	177	239	196	216	347	350	20	5	208	187	157	266
ENSG00000008118	CAMK1G	0.498704	0.426347	6	14	16	4	19	14	3	0	5	8	2	7
ENSG00000008128	CDK11A	0.706151	0.0559729	22	54	38	32	73	54	4	0	14	33	12	26
ENSG00000008130	NADK	-0.132226	0.618978	467	948	585	627	1081	1497	134	39	614	404	326	890
ENSG00000008196	TFAP2B	-0.100852	0.76731	97	83	129	265	129	204	22	1	122	84	97	230
ENSG00000008226	DLEC1	-0.389793	0.215833	62	148	130	125	96	134	21	5	94	114	48	212
ENSG00000008256	CYTH3	-0.314136	0.0373268	484	520	586	624	1004	858	68	27	685	697	510	792
ENSG00000008277	ADAM22	-0.672848	0.0532784	53	53	48	107	88	151	2	1	107	146	100	136
ENSG00000008282	SYPL1	-0.0608314	0.776357	344	496	433	767	1285	1191	46	15	717	667	541	594
ENSG00000008283	CYB561	0.153476	0.294194	455	929	779	706	1120	1289	80	22	702	547	358	845
ENSG00000008294	SPAG9	-0.288016	0.0670547	999	1473	1108	1501	2083	2347	141	27	1860	1744	1218	1930
ENSG00000008300	CELSR3	0.361294	0.165391	102	178	73	102	157	148	9	4	72	85	61	91
ENSG00000008311	AASS	0.900431	0.00029909	343	600	532	1211	894	1294	19	9	374	392	311	408
ENSG00000008323	PLEKHG6	-0.462649	0.0263259	223	288	368	343	440	427	62	9	437	432	189	455
ENSG00000008324	SS18L2	0.0130823	0.960397	44	58	35	68	89	96	4	1	67	49	44	48
ENSG00000008382	MPND	0.0180948	0.946486	59	160	179	119	250	270	27	3	124	133	70	139
ENSG00000008394	MGST1	-2.47434	0.00299128	21	206	46	123	43	73	45	27	676	11	29	622
ENSG00000008405	CRY1	-0.362825	0.250684	125	165	103	57	221	186	7	4	162	228	111	155
ENSG00000008438	PGLYRP1	0.370014	0.361463	26	41	64	44	47	85	8	1	14	32	14	50
ENSG00000008441	NFIX	-0.693092	1.03449e-08	2909	3697	3814	4453	5652	5895	575	244	6144	4916	4021	7224
ENSG00000008513	ST3GAL1	-0.0222189	0.939819	328	543	352	267	850	1061	54	31	321	224	255	594
ENSG00000008516	MMP25	1.12328	0.000109647	74	179	139	74	159	214	5	1	39	61	40	66
ENSG00000008517	IL32	1.11586	0.000530809	215	262	121	115	568	478	18	3	96	91	55	137
ENSG00000008710	PKD1	-0.535504	0.0014451	3050	4510	4341	4962	4900	6386	431	244	5303	4962	3940	8305
ENSG00000008735	MAPK8IP2	-0.353709	0.394441	56	203	66	81	122	119	17	3	137	34	35	252
ENSG00000008838	MED24	-0.166745	0.275999	355	583	467	547	979	1021	85	21	642	527	324	651
ENSG00000008853	RHOBTB2	-0.337502	0.104686	96	179	131	94	158	231	19	6	150	141	108	178
ENSG00000008869	HEATR5B	-0.0893957	0.626087	481	590	538	801	923	1087	58	9	931	697	454	671
ENSG00000008952	SEC62	-0.511469	0.00435989	257	301	231	430	532	546	32	13	569	390	367	502
ENSG00000008988	RPS20	-0.717701	4.98985e-05	946	1649	1490	2193	3752	3938	247	97	3565	2854	2447	2938
ENSG00000009307	CSDE1	-0.117453	0.538823	2043	3237	2653	3743	6293	6443	255	76	4412	3914	3178	3588
ENSG00000009335	UBE3C	0.340289	0.00928879	811	1420	1173	1517	2487	2520	96	30	1362	1018	710	1088
ENSG00000009413	REV3L	-0.355425	0.194846	1017	1044	650	1362	1264	1425	41	57	1487	1260	984	1426
ENSG00000009694	TENM1	-0.892875	0.000652064	183	167	96	185	181	194	28	16	248	214	167	344
ENSG00000009724	MASP2	0.161805	0.566712	57	135	107	194	106	140	6	5	107	98	53	112
ENSG00000009765	IYD	-2.64438	0.0126395	1	6	0	6	1	5	1	3	28	0	0	14
ENSG00000009780	FAM76A	-0.558434	0.01148	128	147	95	150	213	173	19	11	207	198	103	186
ENSG00000009790	TRAF3IP3	0.543587	0.139241	157	175	109	121	272	247	7	1	53	99	157	93
ENSG00000009830	POMT2	0.081733	0.742627	262	347	262	287	344	590	49	12	266	143	162	318
ENSG00000009844	VTA1	-0.18633	0.491359	95	159	160	267	325	353	17	1	322	235	161	159
ENSG00000009950	MLXIPL	-1.41807	0.053535	17	94	160	31	37	55	32	12	44	76	18	202
ENSG00000009954	BAZ1B	-0.0547441	0.680811	374	742	533	753	989	1217	69	18	752	540	498	675
ENSG00000010017	RANBP9	0.0615603	0.704328	406	610	517	544	1215	1059	49	14	669	601	406	557
ENSG00000010030	ETV7	0.0913759	0.802522	98	83	55	69	92	132	0	1	95	76	66	89
ENSG00000010072	SPRTN	0.0172378	0.937282	135	164	108	233	219	229	17	2	188	135	112	159
ENSG00000010165	METTL13	-0.0429902	0.789093	165	311	232	293	461	536	26	14	298	223	220	280
ENSG00000010219	DYRK4	0.569215	0.0401404	25	73	62	86	104	120	4	2	57	43	22	42
ENSG00000010244	ZNF207	0.654096	0.00404532	1748	2498	1891	3514	3168	3016	106	23	1719	1919	1080	1612
ENSG00000010256	UQCRC1	-0.307887	0.284068	319	815	692	682	1453	1754	126	57	822	445	367	1053
ENSG00000010270	STARD3NL	0.105546	0.688621	72	88	58	70	139	158	4	3	101	43	52	106
ENSG00000010278	CD9	-0.779046	5.31561e-05	1236	1256	1278	1625	3376	2853	372	61	2921	2219	1929	2924
ENSG00000010282	HHATL	-0.151012	NA	1	3	2	0	10	88	0	3	4	5	4	14
ENSG00000010292	NCAPD2	0.585197	0.0033118	286	605	540	615	1238	1268	44	6	416	371	325	433
ENSG00000010295	IFFO1	0.0627094	0.80242	248	384	229	194	326	565	29	7	238	158	181	434
ENSG00000010310	GIPR	-0.0612773	0.827868	121	117	164	121	119	158	9	6	132	151	57	151
ENSG00000010318	PHF7	0.00952932	0.973704	73	88	80	78	110	147	3	0	90	100	62	95
ENSG00000010319	SEMA3G	-1.70087	1.97772e-06	119	301	279	241	229	381	87	37	514	261	191	1497
ENSG00000010322	NISCH	0.0237149	0.847714	1848	2588	2496	2735	3222	4081	270	66	2506	1967	1537	2998
ENSG00000010327	STAB1	0.588629	0.0193155	2905	5073	2041	1951	5679	6968	229	73	2015	1376	1449	3788
ENSG00000010361	FUZ	-0.11595	0.64122	68	91	70	79	111	142	7	3	70	88	41	140
ENSG00000010379	SLC6A13	1.42513	0.22033	4	5	2	1	5	5	0	0	0	2	0	1
ENSG00000010404	IDS	-0.40164	0.104794	149	407	175	162	268	316	28	10	224	279	231	265
ENSG00000010438	PRSS3	1.23521	0.0010404	59	238	132	150	564	371	5	0	77	115	74	73
ENSG00000010539	ZNF200	0.53998	0.0102398	73	113	91	126	154	168	9	1	65	69	38	95
ENSG00000010610	CD4	0.249773	0.295371	371	358	290	255	706	757	41	7	311	211	274	364
ENSG00000010626	LRRC23	-0.917424	0.00254411	15	26	34	23	34	38	7	2	47	35	26	56
ENSG00000010671	BTK	0.191376	0.492868	79	83	59	100	127	130	4	0	89	76	56	77
ENSG00000010704	HFE	0.13204	0.663684	79	67	77	127	105	109	1	5	109	55	54	86
ENSG00000010803	SCMH1	-0.201408	0.290835	157	308	258	215	310	408	43	8	255	205	172	299
ENSG00000010810	FYN	-0.364983	0.0327166	577	661	431	515	889	1125	73	24	771	625	544	978
ENSG00000010818	HIVEP2	-0.204307	0.299041	637	699	562	785	1140	1159	65	27	745	1028	654	656
ENSG00000010932	FMO1	-0.219694	0.613869	15	34	49	79	134	122	5	0	117	75	17	84
ENSG00000011007	ELOA	0.173303	0.295057	272	571	375	476	842	898	36	7	489	444	274	445
ENSG00000011009	LYPLA2	0.273888	0.179047	190	421	363	290	722	780	38	15	325	259	173	301
ENSG00000011021	CLCN6	-0.0504284	0.757435	283	521	315	436	551	680	35	23	395	345	241	503
ENSG00000011028	MRC2	-1.29504	1.88387e-05	1710	1486	1477	1413	2775	2100	529	201	2458	1390	2265	5711
ENSG00000011083	SLC6A7	1.21288	0.219668	4	7	7	1	4	11	0	0	4	0	2	1
ENSG00000011105	TSPAN9	-0.423256	0.017686	539	917	1043	951	1384	1562	82	28	1353	1496	843	1306
ENSG00000011114	BTBD7	-0.0531633	0.767984	457	660	495	749	997	989	48	14	713	713	541	551
ENSG00000011132	APBA3	0.555321	0.0128076	184	340	267	197	509	678	30	8	186	148	125	218
ENSG00000011143	MKS1	0.130418	0.519549	155	169	179	228	313	285	12	2	206	173	122	202
ENSG00000011198	ABHD5	-0.554195	0.0222921	419	934	794	1035	1043	790	123	36	1709	653	447	1254
ENSG00000011201	ANOS1	-0.432213	0.210333	39	40	78	122	121	95	21	0	89	73	49	110
ENSG00000011243	AKAP8L	0.137704	0.359923	457	640	594	535	959	981	51	16	566	578	279	654
ENSG00000011258	MBTD1	0.0179246	0.938621	386	400	390	714	694	685	30	7	553	563	379	468
ENSG00000011260	UTP18	-0.225743	0.37669	114	249	165	255	396	442	14	2	308	310	227	240
ENSG00000011275	RNF216	-0.260399	0.108735	413	656	578	542	943	1013	63	31	515	637	509	852
ENSG00000011295	TTC19	-0.0544025	0.795603	277	558	391	618	625	816	33	5	657	534	344	513
ENSG00000011304	PTBP1	0.26701	0.0777316	1468	3287	2197	2718	5152	5426	282	70	2407	1962	1301	2497
ENSG00000011332	DPF1	0.0664971	0.872529	13	35	26	17	56	48	2	1	12	30	26	22
ENSG00000011347	SYT7	-0.36406	0.45309	92	283	231	96	236	475	65	10	94	43	79	344
ENSG00000011376	LARS2	0.194266	0.193568	167	316	233	327	457	490	26	11	275	191	157	260
ENSG00000011405	PIK3C2A	0.0474136	0.82783	439	719	504	807	1045	1099	35	8	711	693	561	736
ENSG00000011422	PLAUR	0.303849	0.260404	55	119	91	77	173	168	5	6	99	40	48	96
ENSG00000011426	ANLN	0.382031	0.197316	96	181	102	291	280	293	14	0	200	137	96	92
ENSG00000011451	WIZ	0.294948	0.0505498	674	1241	1023	942	1788	1991	87	43	867	673	488	1039
ENSG00000011454	RABGAP1	-0.247558	0.0540988	449	585	543	674	894	988	64	16	733	718	481	759
ENSG00000011465	DCN	-2.10879	7.59411e-11	2688	1720	928	1782	3984	3583	591	409	7746	3853	7231	15469
ENSG00000011478	QPCTL	0.0335715	0.9012	69	113	111	95	133	138	18	5	77	83	43	95
ENSG00000011485	PPP5C	0.00930311	0.962098	285	589	577	416	754	1001	61	26	471	380	260	568
ENSG00000011523	CEP68	-0.215442	0.161101	584	776	797	871	916	1028	80	24	859	806	539	1069
ENSG00000011566	MAP4K3	-0.374692	0.151933	321	359	396	464	506	652	17	9	676	621	423	547
ENSG00000011590	ZBTB32	1.30308	2.89207e-05	55	159	154	70	160	158	5	1	42	43	21	61
ENSG00000011600	TYROBP	0.292863	0.369469	137	141	96	51	240	278	14	2	120	61	90	120
ENSG00000011677	GABRA3	-0.679627	0.364157	2	8	2	7	7	8	0	0	15	10	3	4
ENSG00000012048	BRCA1	0.643173	0.013083	90	284	126	322	303	354	12	8	148	118	82	112
ENSG00000012061	ERCC1	-0.40539	0.0482297	315	563	519	466	1200	884	99	30	716	567	331	777
ENSG00000012124	CD22	0.357221	0.586417	28	17	11	7	13	23	4	0	8	2	6	22
ENSG00000012171	SEMA3B	-2.4505	9.2212e-09	141	115	116	116	166	149	24	47	497	145	314	1464
ENSG00000012174	MBTPS2	-0.276045	0.131763	97	137	88	171	209	234	15	4	171	157	105	169
ENSG00000012211	PRICKLE3	0.505988	0.0129305	134	338	264	266	492	625	24	2	225	206	133	197
ENSG00000012223	LTF	3.37365	9.38013e-05	169	277	359	160	242	3105	15	3	16	6	8	43
ENSG00000012232	EXTL3	0.227912	0.029262	598	941	741	909	1223	1483	65	25	744	656	506	744
ENSG00000012504	NR1H4	0.461011	0.880607	0	0	1	0	5	0	0	0	0	0	0	0
ENSG00000012660	ELOVL5	-1.47827	0.0127573	180	691	299	469	423	427	77	84	1257	136	141	1358
ENSG00000012779	ALOX5	0.472956	0.155307	189	180	115	71	281	291	7	1	111	132	105	133
ENSG00000012817	KDM5D	1.97806	0.493533	807	1107	1	0	1387	0	75	0	0	0	1	0
ENSG00000012822	CALCOCO1	-0.051302	0.761254	1496	1911	2519	2025	3307	3585	223	42	2368	2409	1460	2506
ENSG00000012963	UBR7	-0.39867	0.0942267	86	160	103	210	234	200	23	10	167	150	146	143
ENSG00000012983	MAP4K5	-0.114326	0.638318	385	535	451	685	877	886	28	7	783	729	479	611
ENSG00000013016	EHD3	-0.38844	0.374518	76	132	91	125	218	234	52	3	109	50	43	147
ENSG00000013275	PSMC4	0.26003	0.242847	207	564	381	418	960	1069	48	20	410	292	207	433
ENSG00000013288	MAN2B2	-0.301304	0.0839368	450	637	569	517	759	933	62	19	625	510	482	1062
ENSG00000013293	SLC7A14	-0.536833	0.333191	5	9	26	23	30	28	0	0	31	20	34	16
ENSG00000013297	CLDN11	-0.90781	0.0192901	48	142	51	95	164	316	6	4	371	186	195	106
ENSG00000013306	SLC25A39	0.43956	0.0326237	452	1304	972	868	1869	2012	111	22	702	684	410	723
ENSG00000013364	MVP	0.138585	0.384895	915	1364	810	998	1739	2095	98	34	955	771	667	1416
ENSG00000013374	NUB1	-0.00348405	0.984098	314	408	344	388	593	741	34	24	385	403	227	375
ENSG00000013375	PGM3	0.456911	0.0539138	373	547	339	684	616	713	21	3	503	335	252	414
ENSG00000013392	RWDD2A	0.102791	0.727892	46	62	29	79	83	70	4	1	47	46	39	57
ENSG00000013441	CLK1	0.365455	0.175253	787	682	846	1211	1363	1407	32	11	1157	723	625	684
ENSG00000013503	POLR3B	0.361209	0.0897831	111	301	215	281	456	520	25	6	236	192	128	150
ENSG00000013523	ANGEL1	0.294774	0.134612	200	344	330	271	502	554	35	14	244	175	149	269
ENSG00000013561	RNF14	-0.214059	0.185093	146	245	189	279	398	431	17	8	320	225	196	328
ENSG00000013563	DNASE1L1	0.143648	0.718591	82	90	87	47	116	138	22	2	75	48	22	53
ENSG00000013573	DDX11	-0.10537	0.761483	89	496	125	197	293	447	19	16	180	304	140	151
ENSG00000013583	HEBP1	-0.488486	0.040786	103	135	200	176	275	258	15	2	269	180	190	317
ENSG00000013588	GPRC5A	-0.882047	0.0267661	67	68	128	44	56	125	11	2	115	58	124	268
ENSG00000013619	MAMLD1	-0.375851	0.282679	48	82	79	64	78	124	21	5	70	37	52	79
ENSG00000013725	CD6	1.01239	0.0044405	209	242	160	116	329	341	13	7	51	140	34	89
ENSG00000013810	TACC3	0.950075	0.000423981	247	639	326	482	714	874	31	18	235	162	86	223
ENSG00000014123	UFL1	-0.341148	0.187106	148	261	171	283	427	487	19	1	401	399	232	308
ENSG00000014138	POLA2	0.684373	0.00119957	145	273	187	291	310	330	6	5	112	151	100	172
ENSG00000014164	ZC3H3	0.0992015	0.549646	291	625	493	457	696	832	59	18	435	355	240	536
ENSG00000014216	CAPN1	0.318125	0.049127	1375	2853	2339	2338	5516	5526	236	64	2226	1866	1329	2519
ENSG00000014641	MDH1	0.138121	0.336078	253	335	338	440	622	685	32	11	351	286	214	436
ENSG00000014824	SLC30A9	-0.0210006	0.926652	355	526	291	542	805	844	38	3	674	504	347	510
ENSG00000014914	MTMR11	-0.399689	0.072816	156	129	209	293	305	290	24	11	245	269	188	256
ENSG00000014919	COX15	0.288878	0.0930709	185	211	183	308	345	368	18	6	207	176	124	195
ENSG00000015133	CCDC88C	0.559755	0.00337117	542	691	453	495	806	1123	29	11	556	313	247	494
ENSG00000015153	YAF2	0.306853	0.19877	208	242	221	309	419	375	14	0	229	249	151	240
ENSG00000015171	ZMYND11	-0.247524	0.0998968	400	606	433	717	826	967	42	28	784	613	465	683
ENSG00000015285	WAS	0.888746	0.00147426	81	151	71	72	144	200	4	3	40	47	41	73
ENSG00000015413	DPEP1	-3.4509	NA	3	3	5	0	12	18	31	0	0	6	3	10
ENSG00000015475	BID	0.625656	0.025415	107	190	192	160	285	424	25	3	126	85	40	151
ENSG00000015479	MATR3	-0.0437236	0.780346	902	1212	987	1687	1792	2034	88	36	1526	1233	961	1334
ENSG00000015520	NPC1L1	-0.456121	0.447588	3	22	12	4	28	19	5	1	8	8	11	15
ENSG00000015532	XYLT2	-0.211033	0.199405	323	647	686	634	724	921	68	28	633	519	398	791
ENSG00000015568	RGPD5	-0.325963	0.631748	29	17	51	17	9	31	1	1	15	10	70	12
ENSG00000015592	STMN4	-2.94344	0.13433	0	0	0	0	0	2	1	0	2	0	2	0
ENSG00000015676	NUDCD3	-0.018756	0.864204	566	887	809	907	1400	1637	85	27	900	743	638	989
ENSG00000016082	ISL1	-1.78054	0.145313	0	2	0	0	2	8	0	0	3	7	2	8
ENSG00000016391	CHDH	-0.116684	0.765773	68	161	186	62	71	230	15	6	86	46	99	177
ENSG00000016402	IL20RA	-0.271944	0.158067	185	273	263	351	642	502	28	8	515	295	257	420
ENSG00000016490	CLCA1	0.00605126	0.997454	0	0	5	2	2	0	0	0	3	0	0	1
ENSG00000016602	CLCA4	-0.427154	0.389618	19	12	34	39	144	111	3	0	108	67	52	37
ENSG00000016864	GLT8D1	-0.104524	0.614213	135	240	134	235	253	342	8	6	229	212	155	225
ENSG00000017260	ATP2C1	0.0676283	0.812555	644	809	627	1132	1354	1511	31	10	1236	1059	670	850
ENSG00000017427	IGF1	-1.58911	0.00720801	6	16	14	12	15	32	8	6	12	12	11	37
ENSG00000017483	SLC38A5	0.191211	0.436539	85	202	160	136	338	270	24	3	187	127	76	110
ENSG00000017797	RALBP1	0.0669039	0.742263	574	1116	904	1145	2128	2251	65	23	1475	1130	781	1009
ENSG00000018189	RUFY3	-0.0203676	0.92619	755	1025	930	1778	1220	1474	67	28	1513	1101	766	1065
ENSG00000018236	CNTN1	-0.668825	0.0316152	220	119	257	502	795	601	27	17	724	545	409	553
ENSG00000018280	SLC11A1	0.180762	0.678814	13	71	19	29	48	86	1	1	53	16	18	44
ENSG00000018408	WWTR1	-0.590328	0.00328624	279	392	277	316	728	616	69	18	536	376	472	471
ENSG00000018510	AGPS	0.0178367	0.942885	271	349	196	374	423	563	15	3	403	305	265	358
ENSG00000018625	ATP1A2	-1.96606	4.59444e-07	52	44	83	72	92	131	47	18	131	89	94	355
ENSG00000018699	TTC27	0.0497841	0.843363	97	168	147	202	304	395	9	1	244	181	130	172
ENSG00000018869	ZNF582	-1.04707	0.0361579	6	4	4	14	26	34	1	1	23	24	16	28
ENSG00000019102	VSIG2	0.685415	0.23033	12	30	43	13	61	83	2	4	11	9	15	15
ENSG00000019144	PHLDB1	-0.763746	0.00340978	1433	2103	2312	1591	1608	2298	359	139	2302	1589	1453	4002
ENSG00000019169	MARCO	0.059964	0.905331	69	121	29	46	175	72	14	0	59	12	43	137
ENSG00000019186	CYP24A1	1.17853	0.317566	12	62	42	40	49	222	13	0	8	0	4	1
ENSG00000019485	PRDM11	-0.67807	0.000282117	202	213	220	230	280	331	36	17	309	275	225	421
ENSG00000019505	SYT13	1.33801	0.29728	10	12	15	0	0	6	1	0	0	0	1	7
ENSG00000019549	SNAI2	-0.364735	0.0411457	145	198	161	233	252	341	26	10	320	200	117	275
ENSG00000019582	CD74	0.170089	0.505767	5820	4540	3806	2914	8071	9099	545	200	3586	2758	2969	4403
ENSG00000019991	HGF	-1.41335	8.11338e-05	23	29	13	32	42	24	4	0	79	51	49	85
ENSG00000019995	ZRANB1	-0.320037	0.243377	115	176	133	142	305	262	11	0	216	254	176	196
ENSG00000020129	NCDN	0.434297	0.00753629	230	396	391	434	594	646	28	13	305	186	209	314
ENSG00000020181	ADGRA2	-1.24914	1.40027e-05	1096	1404	1080	1325	1590	2154	175	184	2584	1294	1483	5040
ENSG00000020219	CCT8L1P	-1.02852	0.558439	3	0	0	1	1	0	0	0	0	1	2	2
ENSG00000020256	ZFP64	-0.227825	0.223241	124	155	166	219	287	389	27	2	254	184	133	259
ENSG00000020426	MNAT1	0.111841	0.691066	57	88	73	120	97	118	4	0	89	76	50	93
ENSG00000020577	SAMD4A	-1.13004	1.40122e-06	406	467	335	324	474	510	63	39	570	859	639	840
ENSG00000020633	RUNX3	0.587114	0.0295665	487	647	595	281	487	835	39	15	266	218	215	429
ENSG00000020922	MRE11	-0.106247	0.67789	308	239	243	570	457	508	29	6	432	412	291	344
ENSG00000021300	PLEKHB1	-0.685749	0.0577591	37	47	49	36	44	86	11	2	37	34	46	126
ENSG00000021355	SERPINB1	0.357788	0.181154	145	391	171	141	545	534	18	4	244	150	146	252
ENSG00000021461	CYP3A43	1.717	0.146522	2	4	8	16	4	0	0	0	1	0	1	3
ENSG00000021488	SLC7A9	-0.849805	0.496491	0	5	0	0	11	8	1	0	6	0	1	11
ENSG00000021574	SPAST	-0.201571	0.291705	140	177	142	225	317	288	17	6	231	214	168	176
ENSG00000021645	NRXN3	-0.789127	0.00740624	19	36	29	42	37	49	7	2	36	58	33	59
ENSG00000021762	OSBPL5	-0.286953	0.0165168	656	1071	1021	957	1374	1561	106	32	1280	1152	695	1361
ENSG00000021776	AQR	0.294158	0.135123	462	622	464	832	1180	1132	40	7	663	560	418	559
ENSG00000021826	CPS1	-0.112976	0.740416	56	51	57	103	109	92	6	0	60	72	88	58
ENSG00000022267	FHL1	-2.37362	4.64453e-24	263	176	159	216	448	368	122	48	867	1001	936	1446
ENSG00000022556	NLRP2	1.47926	0.0690521	4	315	196	229	239	230	10	3	147	8	12	21
ENSG00000022567	SLC45A4	0.00760601	0.975906	182	401	470	330	599	518	37	21	295	183	285	369
ENSG00000022840	RNF10	0.246619	0.0621855	635	978	860	1109	1876	1873	75	22	964	844	562	933
ENSG00000022976	ZNF839	0.134357	0.526682	94	172	190	135	193	286	16	5	130	155	78	140
ENSG00000023041	ZDHHC6	0.0489304	0.777551	268	383	292	470	457	592	22	12	424	336	247	316
ENSG00000023171	GRAMD1B	0.457769	0.205847	116	129	65	81	115	119	8	4	66	22	49	104
ENSG00000023191	RNH1	-0.0730361	0.604964	1249	1753	1562	1518	3489	3443	180	53	2133	1579	1236	2327
ENSG00000023228	NDUFS1	0.123773	0.388625	548	903	734	1083	1619	1535	62	22	948	699	613	965
ENSG00000023287	RB1CC1	-0.311254	0.121338	567	635	472	864	1065	1091	58	17	1056	893	689	767
ENSG00000023318	ERP44	0.341007	0.0802716	325	540	420	612	664	635	32	5	504	376	257	321
ENSG00000023330	ALAS1	0.0748991	0.842773	123	441	307	232	720	1051	53	24	246	120	134	417
ENSG00000023445	BIRC3	2.34939	1.70339e-22	359	737	421	626	1329	1625	11	1	131	145	91	155
ENSG00000023516	AKAP11	-0.115719	0.590015	593	828	590	1047	1329	1369	68	10	1056	905	803	923
ENSG00000023572	GLRX2	-0.0747101	0.778439	116	146	95	192	187	217	9	1	183	178	112	120
ENSG00000023608	SNAPC1	0.163595	0.641769	29	34	17	51	53	66	0	3	31	29	18	43
ENSG00000023697	DERA	-0.467521	0.00812751	85	132	135	164	248	234	16	8	200	201	135	179
ENSG00000023734	STRAP	-0.109243	0.617329	160	324	226	387	722	702	48	12	439	295	205	326
ENSG00000023839	ABCC2	0.378883	0.454552	44	22	16	81	58	48	0	0	55	27	21	38
ENSG00000023892	DEF6	0.497768	0.0144441	429	574	493	547	778	813	45	6	377	499	195	330
ENSG00000023902	PLEKHO1	0.696913	0.00439264	309	447	241	229	377	556	23	6	164	134	125	288
ENSG00000023909	GCLM	0.31239	0.285202	53	135	86	151	173	185	12	5	102	43	36	129
ENSG00000024048	UBR2	-0.147324	0.438412	658	785	701	1027	1264	1492	66	14	1098	945	795	1072
ENSG00000024422	EHD2	-1.04121	6.70459e-05	770	966	971	858	1357	1612	213	122	1408	915	920	2455
ENSG00000024526	DEPDC1	1.40903	0.00384008	19	72	16	112	121	83	1	0	27	25	9	30
ENSG00000024862	CCDC28A	-0.343419	0.399069	48	28	34	63	84	71	0	1	58	49	76	69
ENSG00000025039	RRAGD	-0.463453	0.0636947	135	142	133	113	132	283	15	6	236	118	158	205
ENSG00000025156	HSF2	-0.950744	0.00633745	36	48	41	69	81	48	5	0	107	129	76	67
ENSG00000025293	PHF20	-0.189355	0.250705	289	441	336	447	569	697	23	18	517	388	371	469
ENSG00000025423	HSD17B6	-0.467844	0.563957	2	5	5	7	9	8	0	0	3	1	7	18
ENSG00000025434	NR1H3	-0.344332	0.332307	64	181	127	121	96	229	15	10	149	53	55	259
ENSG00000025708	TYMP	1.94342	2.72589e-10	2153	2468	1381	1436	2467	5419	93	26	455	255	245	694
ENSG00000025770	NCAPH2	-0.0653518	0.709174	218	478	386	432	835	881	57	17	469	402	239	518
ENSG00000025772	TOMM34	0.508542	0.0368172	58	127	100	110	204	238	12	4	97	56	38	92
ENSG00000025796	SEC63	-0.250822	0.201835	258	409	265	496	597	710	39	5	531	507	345	445
ENSG00000025800	KPNA6	-0.0120827	0.930699	683	940	805	1151	1732	1460	84	28	1051	955	713	952
ENSG00000026025	VIM	-0.782286	0.000374911	1633	1397	1397	1791	2662	2690	171	73	3192	2295	2891	3635
ENSG00000026036	RTEL1-TNFRSF6B	0.394838	0.0335631	204	400	312	297	432	507	36	3	245	200	117	296
ENSG00000026103	FAS	0.527986	0.145694	527	525	387	830	577	623	9	12	259	662	305	282
ENSG00000026297	RNASET2	0.371949	0.140145	704	586	506	533	545	1081	40	17	427	532	209	587
ENSG00000026508	CD44	0.0562483	0.76983	4619	6172	4902	8222	10919	10662	524	153	6553	7702	5126	4678
ENSG00000026559	KCNG1	0.653655	0.299718	11	13	11	3	16	23	1	0	11	3	2	11
ENSG00000026652	AGPAT4	-0.328621	0.0791369	267	363	279	316	387	471	31	16	450	309	183	542
ENSG00000026751	SLAMF7	1.91766	1.74987e-07	100	86	46	66	122	167	6	0	18	19	17	19
ENSG00000026950	BTN3A1	0.789048	0.00918594	518	324	252	385	408	561	8	6	292	213	167	251
ENSG00000027001	MIPEP	-0.0425578	0.839336	157	297	264	373	542	609	23	7	424	382	166	306
ENSG00000027075	PRKCH	0.558999	0.000865786	592	943	756	779	1645	1570	32	19	726	602	398	668
ENSG00000027644	INSRR	0.15743	0.894647	4	13	9	1	0	3	0	0	2	3	0	15
ENSG00000027697	IFNGR1	0.43721	0.0428179	510	841	500	600	989	1901	42	10	664	413	432	665
ENSG00000027847	B4GALT7	0.0842383	0.644209	174	330	298	302	397	599	42	8	288	228	136	327
ENSG00000027869	SH2D2A	2.01913	1.26643e-05	72	105	67	28	97	121	2	2	22	5	8	27
ENSG00000028116	VRK2	-0.0162392	0.943064	109	153	78	141	248	217	12	2	138	143	105	126
ENSG00000028137	TNFRSF1B	0.305965	0.31917	468	657	365	256	974	996	47	27	278	204	247	546
ENSG00000028203	VEZT	0.0620086	0.757293	311	546	480	625	818	822	46	5	758	470	325	435
ENSG00000028277	POU2F2	1.07085	0.000364322	114	182	97	105	165	239	2	0	62	65	49	80
ENSG00000028310	BRD9	-0.11894	0.409998	514	863	700	655	1080	1364	70	32	820	880	466	759
ENSG00000028528	SNX1	-0.228822	0.0309588	930	1287	1140	1301	1812	2075	112	51	1523	1314	995	1621
ENSG00000028839	TBPL1	0.388531	0.297521	41	55	20	83	53	68	1	1	43	29	31	39
ENSG00000029363	BCLAF1	0.0617855	0.843381	652	958	550	1198	1347	1316	29	8	1179	1011	792	891
ENSG00000029364	SLC39A9	0.086175	0.515308	423	646	573	713	1017	1041	45	27	713	474	344	699
ENSG00000029534	ANK1	0.989681	0.011639	35	52	39	31	69	64	3	0	18	14	7	43
ENSG00000029639	TFB1M	0.297156	0.312542	55	85	79	96	86	132	3	0	90	60	50	56
ENSG00000029725	RABEP1	0.0687976	0.66924	168	260	192	236	300	336	12	9	256	178	128	232
ENSG00000029993	HMGB3	0.420357	0.164303	41	158	67	121	220	253	15	3	74	83	42	82
ENSG00000030066	NUP160	0.0364666	0.859865	324	527	366	732	906	959	36	9	661	514	437	481
ENSG00000030110	BAK1	0.97197	0.000291915	167	480	283	222	631	633	13	0	199	198	117	181
ENSG00000030304	MUSK	-0.720089	0.0175014	27	39	29	47	50	33	6	2	47	63	29	62
ENSG00000030419	IKZF2	0.280896	0.496943	236	399	425	992	1048	681	4	9	763	596	351	344
ENSG00000030582	GRN	-0.028048	0.913007	1375	1669	1634	1399	5418	4476	289	91	1750	1293	1285	2465
ENSG00000031003	FAM13B	0.0781085	0.730705	269	294	227	388	412	513	11	11	392	228	242	294
ENSG00000031081	ARHGAP31	-0.272567	0.0557731	538	732	761	723	1076	1436	83	32	824	835	716	889
ENSG00000031691	CENPQ	-0.418039	0.397217	17	15	6	19	47	47	1	0	39	19	30	21
ENSG00000031823	RANBP3	-0.0681251	0.638885	363	709	656	688	1051	1129	62	34	665	560	396	804
ENSG00000032219	ARID4A	-0.238849	0.230157	230	225	242	354	404	460	21	8	374	380	227	314
ENSG00000032389	EIPR1	0.321291	0.0832743	140	300	188	215	405	432	29	5	214	148	102	195
ENSG00000032444	PNPLA6	0.093284	0.644721	528	922	749	628	1412	1707	99	40	616	577	435	768
ENSG00000032742	IFT88	0.0105991	0.972554	70	74	67	140	128	134	6	0	88	126	47	104
ENSG00000033011	ALG1	0.37575	0.0291269	105	160	148	204	265	294	14	4	141	93	87	151
ENSG00000033030	ZCCHC8	0.268552	0.15397	258	434	325	471	483	591	26	3	404	254	241	322
ENSG00000033050	ABCF2	0.611616	0.0058001	67	171	129	125	247	273	14	1	87	92	60	85
ENSG00000033100	CHPF2	0.22428	0.190841	450	844	634	555	1048	1235	66	22	580	467	267	773
ENSG00000033122	LRRC7	-0.362997	0.412935	20	53	36	99	31	52	2	0	81	76	34	53
ENSG00000033170	FUT8	-0.681152	0.00431899	158	166	79	123	212	201	18	6	270	187	151	257
ENSG00000033178	UBA6	0.497696	0.0103973	409	676	422	704	928	908	34	4	499	391	346	392
ENSG00000033327	GAB2	-0.350299	0.0550154	365	403	442	389	659	630	74	10	486	455	362	631
ENSG00000033627	ATP6V0A1	0.38099	0.00725835	869	1804	1495	1409	2657	2710	107	28	1277	1238	814	1178
ENSG00000033800	PIAS1	0.182676	0.478184	390	483	465	556	740	712	13	7	569	484	364	496
ENSG00000033867	SLC4A7	0.585163	0.00442927	465	588	297	459	603	822	28	8	298	257	248	389
ENSG00000034053	APBA2	0.722037	0.0335103	68	58	41	105	136	149	4	4	50	25	24	72
ENSG00000034152	MAP2K3	0.66151	0.00175058	511	1301	1038	671	1943	2150	84	14	638	607	399	742
ENSG00000034510	TMSB10	-0.289718	0.290859	726	1060	624	506	1343	1903	166	42	814	481	599	1279
ENSG00000034533	ASTE1	0.0760288	0.781694	69	83	64	123	97	93	6	2	60	77	55	91
ENSG00000034677	RNF19A	-0.546559	0.0188139	765	625	567	771	873	1041	61	23	1055	928	945	1298
ENSG00000034693	PEX3	0.149565	0.513044	105	157	127	162	246	247	7	1	183	142	76	155
ENSG00000034713	GABARAPL2	-0.212822	0.193883	283	409	363	394	810	705	32	18	476	485	365	490
ENSG00000034971	MYOC	-0.357812	0.762162	21	2	0	0	1	9	0	0	3	6	11	13
ENSG00000035115	SH3YL1	0.221305	0.272327	411	602	575	763	724	735	27	11	610	513	352	518
ENSG00000035141	FAM136A	0.633168	0.000852413	112	268	170	196	327	317	16	3	155	110	84	109
ENSG00000035403	VCL	-0.459142	0.00522305	691	1161	1163	1080	1759	2375	165	68	1318	1076	1061	1938
ENSG00000035499	DEPDC1B	1.24563	0.00120345	20	34	34	58	73	57	2	0	27	13	7	16
ENSG00000035664	DAPK2	0.183712	0.648706	309	535	475	351	622	464	55	29	265	81	92	422
ENSG00000035681	NSMAF	-0.116915	0.552849	285	347	258	487	520	545	30	11	483	389	288	300
ENSG00000035720	STAP1	0.942734	0.503248	2	0	9	1	0	9	0	0	2	1	0	2
ENSG00000035862	TIMP2	-1.32088	1.84502e-08	1901	1538	1289	1954	3045	4065	329	221	5012	2644	3706	6490
ENSG00000035928	RFC1	-0.542198	0.00094581	233	321	249	340	488	541	32	8	594	389	306	531
ENSG00000036054	TBC1D23	-0.178896	0.407124	252	293	282	379	522	614	18	6	443	454	273	420
ENSG00000036257	CUL3	-0.0234686	0.900453	404	735	632	774	1227	1122	66	8	889	737	529	634
ENSG00000036448	MYOM2	-1.34421	0.0105512	23	25	13	35	92	22	0	4	126	56	82	28
ENSG00000036530	CYP46A1	-1.02755	0.0451428	5	16	29	14	8	29	0	2	23	21	22	54
ENSG00000036549	ZZZ3	0.166275	0.589396	383	587	497	770	763	954	36	0	783	573	454	462
ENSG00000036565	SLC18A1	1.1724	0.586985	1	0	6	0	0	4	0	0	1	0	0	0
ENSG00000036672	USP2	0.00230116	0.992537	90	212	194	99	345	281	20	7	161	152	89	201
ENSG00000037042	TUBG2	1.02424	2.38548e-05	167	343	362	360	717	536	29	6	157	111	83	216
ENSG00000037241	RPL26L1	0.447066	0.273369	17	28	19	22	58	88	1	1	35	23	9	21
ENSG00000037280	FLT4	-0.260275	0.239541	138	228	136	194	386	400	12	6	273	211	154	379
ENSG00000037474	NSUN2	0.000943752	0.996053	256	787	586	600	1048	1290	67	24	758	507	313	667
ENSG00000037637	FBXO42	-0.0372484	0.797814	526	775	860	842	1253	1225	77	15	873	827	564	860
ENSG00000037749	MFAP3	0.104651	0.561615	158	297	228	354	496	497	31	2	317	223	182	274
ENSG00000037757	MRI1	-0.299803	0.13474	157	202	270	251	410	617	31	17	350	284	183	318
ENSG00000037897	METTL1	0.255065	0.441048	15	76	51	58	142	122	5	1	54	46	30	67
ENSG00000037965	HOXC8	-0.676745	0.0614949	27	88	77	49	70	115	0	8	84	78	69	135
ENSG00000038002	AGA	0.0782147	0.76384	99	77	104	133	277	292	10	4	148	143	69	128
ENSG00000038210	PI4K2B	0.157039	0.481725	203	335	212	442	473	519	16	3	367	296	189	318
ENSG00000038219	BOD1L1	-0.0927999	0.565151	683	994	760	1124	1514	1855	83	22	1122	1163	811	989
ENSG00000038274	MAT2B	0.228119	0.242221	248	241	208	359	462	425	16	8	306	230	145	258
ENSG00000038295	TLL1	-0.882808	0.00288125	84	102	36	70	99	117	16	6	122	81	82	207
ENSG00000038358	EDC4	-0.116274	0.497956	247	463	431	350	894	846	49	15	533	460	287	499
ENSG00000038382	TRIO	-0.26658	0.0240688	1381	2057	1582	1793	2566	2848	226	83	1983	1737	1368	2397
ENSG00000038427	VCAN	-1.04961	3.27225e-05	1251	944	614	766	1536	1737	138	64	1709	1978	1686	2990
ENSG00000038532	CLEC16A	0.343851	0.0100798	622	1194	922	942	1573	2010	94	22	747	743	484	927
ENSG00000038945	MSR1	0.0864986	0.843207	59	29	15	32	71	106	2	1	31	31	41	60
ENSG00000039068	CDH1	-0.0519991	0.767036	1390	2089	1936	2471	4394	3751	305	46	2454	2175	1597	2175
ENSG00000039139	DNAH5	0.226334	0.741053	23	17	5	10	2	29	3	0	8	13	6	9
ENSG00000039319	ZFYVE16	0.256931	0.206278	381	501	362	613	716	838	22	8	540	368	352	417
ENSG00000039523	RIPOR1	0.0823301	0.717529	472	1082	741	755	1100	1558	72	49	595	451	418	930
ENSG00000039537	C6	-1.22163	0.115208	7	3	5	4	6	3	3	0	11	6	0	18
ENSG00000039560	RAI14	-0.943931	1.90079e-06	104	188	246	312	342	377	53	12	434	339	306	422
ENSG00000039600	SOX30	0.369093	0.7106	8	0	7	3	9	3	0	0	1	4	3	6
ENSG00000039650	PNKP	0.292137	0.124302	369	750	499	511	1024	1365	59	17	454	448	240	695
ENSG00000039987	BEST2	-0.669678	0.158003	8	13	11	10	21	11	2	0	26	16	12	10
ENSG00000040199	PHLPP2	-0.209887	0.347444	111	177	129	153	136	209	13	6	120	164	108	187
ENSG00000040275	SPDL1	0.364244	0.278235	31	84	41	101	117	103	2	0	72	49	40	52
ENSG00000040341	STAU2	0.377582	0.219167	194	272	197	391	455	411	6	1	278	267	194	204
ENSG00000040531	CTNS	0.181482	0.246326	302	564	473	444	729	984	46	21	405	381	240	498
ENSG00000040608	RTN4R	-0.352027	0.227882	38	72	80	47	61	93	3	2	72	70	65	78
ENSG00000040633	PHF23	0.318686	0.0938479	120	277	253	251	373	437	22	7	163	197	140	175
ENSG00000040731	CDH10	-3.62807	0.0896224	0	0	0	0	1	0	0	0	1	0	1	9
ENSG00000040933	INPP4A	0.49228	0.000927665	499	767	477	548	887	1048	42	10	453	401	273	514
ENSG00000041353	RAB27B	0.211868	0.450537	447	537	402	921	1195	809	28	8	599	720	483	451
ENSG00000041357	PSMA4	0.210518	0.311357	140	310	246	356	570	637	18	6	301	303	157	295
ENSG00000041515	MYO16	-0.680841	0.209107	24	10	14	31	12	18	6	0	18	13	33	22
ENSG00000041802	LSG1	0.288645	0.141273	250	519	435	647	818	801	26	10	435	437	328	351
ENSG00000041880	PARP3	-0.0501644	0.842545	91	163	110	108	177	229	18	8	97	94	62	180
ENSG00000041982	TNC	-0.252524	0.646156	1371	1520	1148	409	3166	2139	493	32	955	784	595	1229
ENSG00000041988	THAP3	0.166708	0.539763	42	107	94	67	130	127	9	4	69	44	39	103
ENSG00000042062	RIPOR3	1.11961	7.6386e-07	417	751	529	403	1025	1437	30	6	301	173	212	412
ENSG00000042088	TDP1	0.406152	0.0854109	105	208	136	151	203	293	6	1	133	139	84	118
ENSG00000042286	AIFM2	-0.478237	0.171411	82	123	123	49	96	157	18	7	97	50	81	196
ENSG00000042317	SPATA7	-0.399487	0.165392	60	67	76	97	84	109	2	6	156	71	52	106
ENSG00000042429	MED17	0.862287	0.00129676	156	311	221	307	304	289	7	0	165	152	75	158
ENSG00000042445	RETSAT	-0.776693	0.00112386	437	580	475	791	1140	895	110	66	852	633	491	1260
ENSG00000042493	CAPG	-0.114259	0.484917	454	495	557	575	1187	1105	68	17	690	535	502	736
ENSG00000042753	AP2S1	0.433802	0.103778	318	717	468	361	1307	1242	77	12	426	267	237	467
ENSG00000042781	USH2A	0.289895	0.482734	15	29	23	50	29	31	3	0	18	24	18	16
ENSG00000042813	ZPBP	-0.0776846	0.934524	3	4	1	6	3	2	0	0	2	4	2	3
ENSG00000042832	TG	-0.082514	0.896349	220	167	762	53	157	591	49	12	359	92	115	477
ENSG00000042980	ADAM28	0.379977	0.328639	104	73	68	60	83	162	1	1	59	105	35	73
ENSG00000043039	BARX2	0.31196	0.588665	143	290	364	257	917	586	81	10	148	47	87	239
ENSG00000043093	DCUN1D1	0.174647	0.578066	204	251	211	376	480	465	9	0	356	331	205	259
ENSG00000043143	JADE2	-0.358863	0.0665025	451	664	639	602	820	1430	124	21	720	563	581	943
ENSG00000043355	ZIC2	4.33293	3.36068e-08	10	40	21	23	36	35	1	0	1	0	0	1
ENSG00000043462	LCP2	1.27862	9.69391e-08	312	381	227	222	466	605	9	7	108	107	96	171
ENSG00000043514	TRIT1	-0.110388	0.640059	159	242	268	453	412	444	17	10	424	361	165	281
ENSG00000043591	ADRB1	-1.89316	0.0083193	6	28	9	15	4	7	1	4	23	9	4	114
ENSG00000044012	GUCA2B	-2.99143	0.330267	0	0	0	0	0	0	0	0	0	0	2	0
ENSG00000044090	CUL7	0.145329	0.503735	251	348	411	296	490	594	43	13	225	254	157	423
ENSG00000044115	CTNNA1	-0.157763	0.247231	1154	1963	1709	1881	3711	3685	212	56	2316	1903	1655	2296
ENSG00000044446	PHKA2	-0.291372	0.152558	332	534	474	551	615	630	83	24	516	465	242	616
ENSG00000044459	CNTLN	0.0960153	0.715066	119	149	93	170	188	231	5	1	149	123	88	189
ENSG00000044524	EPHA3	-0.659002	0.129888	24	19	7	22	55	62	1	2	45	26	22	72
ENSG00000044574	HSPA5	-0.0228047	0.933059	418	1643	813	886	2762	3301	154	48	1446	827	700	1405
ENSG00000046604	DSG2	-1.17271	0.00190646	70	149	149	62	72	220	35	8	151	87	132	438
ENSG00000046647	GEMIN8	0.144019	0.56758	113	233	172	177	235	347	14	0	259	126	85	222
ENSG00000046651	OFD1	0.219677	0.327035	309	501	487	726	607	951	31	5	552	530	323	419
ENSG00000046653	GPM6B	-0.329612	0.21361	84	86	82	157	126	203	6	2	142	130	115	154
ENSG00000046889	PREX2	-0.535394	0.00324478	231	216	247	350	397	463	29	9	444	391	284	462
ENSG00000047056	WDR37	0.107634	0.459053	459	615	531	649	796	889	69	15	496	500	344	540
ENSG00000047188	YTHDC2	-0.0659776	0.756992	377	575	395	698	920	868	26	19	660	689	431	498
ENSG00000047230	CTPS2	-0.529208	0.00683263	128	160	161	242	197	331	17	13	264	229	151	306
ENSG00000047249	ATP6V1H	0.144236	0.368033	198	322	252	374	556	556	24	7	359	256	204	269
ENSG00000047315	POLR2B	0.0736035	0.684541	434	618	493	751	1127	1173	43	11	745	667	467	585
ENSG00000047365	ARAP2	0.43285	0.209902	1239	1225	867	1407	1784	1927	28	10	1284	1360	924	719
ENSG00000047410	TPR	0.0358604	0.849503	716	1168	956	1503	1928	2234	76	22	1259	1277	980	1255
ENSG00000047457	CP	-0.595768	0.357303	105	63	55	59	348	251	3	0	202	203	266	163
ENSG00000047579	DTNBP1	-0.038876	0.849128	68	120	106	82	143	205	14	2	102	94	62	127
ENSG00000047597	XK	-0.596275	0.112523	15	22	14	22	33	40	3	0	40	37	22	18
ENSG00000047617	ANO2	-0.344024	0.285699	47	61	64	36	83	134	8	2	50	45	56	133
ENSG00000047621	C12orf4	0.294525	0.278211	80	149	82	148	209	232	6	0	127	86	100	97
ENSG00000047634	SCML1	-0.258766	0.278369	70	118	77	145	103	155	11	3	119	134	77	103
ENSG00000047644	WWC3	-0.170669	0.209483	493	787	721	804	1432	1585	101	21	953	848	624	922
ENSG00000047648	ARHGAP6	-0.969169	0.000938138	89	121	97	142	94	187	16	13	146	120	127	358
ENSG00000047662	FAM184B	-0.0451303	0.915894	10	37	23	46	38	54	8	0	39	28	7	25
ENSG00000047849	MAP4	-0.352692	0.00997011	2876	3533	3110	3408	5997	5775	563	149	4152	3760	2815	4814
ENSG00000047932	GOPC	-0.306958	0.105958	199	307	217	390	375	431	17	15	404	287	263	369
ENSG00000047936	ROS1	-1.94794	0.284004	0	101	18	84	0	4	14	2	219	0	0	363
ENSG00000048028	USP28	0.112034	0.63649	155	138	109	143	256	349	18	2	149	156	110	134
ENSG00000048052	HDAC9	-0.222864	0.384151	195	248	114	207	210	241	14	4	256	191	176	236
ENSG00000048140	TSPAN17	0.394807	0.0184065	303	594	522	586	955	947	57	8	425	375	209	514
ENSG00000048162	NOP16	0.175354	0.426342	61	155	114	153	263	256	12	4	116	141	74	114
ENSG00000048342	CC2D2A	0.0596664	0.782257	265	388	283	515	477	396	30	9	252	334	255	393
ENSG00000048392	RRM2B	-0.448782	0.0827164	142	146	111	147	160	172	9	9	181	188	155	146
ENSG00000048405	ZNF800	0.503842	0.00538389	443	819	495	766	958	1156	23	17	553	524	312	441
ENSG00000048462	TNFRSF17	-0.0948192	0.915105	5	9	1	3	6	10	0	0	6	8	0	8
ENSG00000048471	SNX29	-0.113075	0.451531	804	1041	827	875	1449	1553	109	42	913	750	726	1175
ENSG00000048540	LMO3	-0.372322	0.564388	6	27	8	6	12	64	1	1	9	5	21	41
ENSG00000048544	MRPS10	-0.23449	0.176196	90	137	115	140	240	274	18	4	184	120	109	193
ENSG00000048545	GUCA1A	-0.676756	0.756464	3	2	0	1	0	0	0	0	0	0	0	6
ENSG00000048649	RSF1	-0.237987	0.244602	416	504	370	590	806	829	34	11	718	666	487	595
ENSG00000048707	VPS13D	0.022647	0.911676	3609	4425	4391	6674	7709	7126	321	102	5809	5962	3884	4696
ENSG00000048740	CELF2	-0.122203	0.517176	614	618	447	546	891	907	59	20	615	482	473	860
ENSG00000048828	FAM120A	0.0215393	0.881933	679	1437	1052	1340	2137	2518	151	44	1371	974	767	1199
ENSG00000048991	R3HDM1	0.326442	0.0626183	188	287	188	280	372	393	20	11	229	172	108	191
ENSG00000049089	COL9A2	-0.323175	0.397589	144	194	186	109	144	232	37	7	111	59	85	326
ENSG00000049130	KITLG	-0.540723	0.0994555	219	199	129	320	240	322	12	4	362	237	373	371
ENSG00000049167	ERCC8	0.50913	0.053621	176	395	191	400	352	422	9	2	270	228	141	196
ENSG00000049192	ADAMTS6	-0.105694	0.806629	55	38	27	63	31	45	8	1	40	23	18	75
ENSG00000049239	H6PD	-0.37387	0.00418556	1621	2554	2884	3416	3819	4092	295	104	3901	3091	2321	3921
ENSG00000049245	VAMP3	-0.192801	0.229522	404	517	348	611	827	882	50	19	629	567	441	524
ENSG00000049246	PER3	-0.421661	0.207811	552	535	512	849	530	419	43	13	1215	1047	334	635
ENSG00000049247	UTS2	1.57587	0.0848235	9	3	2	15	3	18	0	0	2	2	3	1
ENSG00000049249	TNFRSF9	2.93232	9.66606e-08	29	29	25	22	86	53	0	0	4	7	2	4
ENSG00000049283	EPN3	1.19653	3.41629e-05	331	1133	781	527	1868	1920	64	7	277	352	208	433
ENSG00000049323	LTBP1	-0.967123	0.00106111	298	262	320	390	904	927	89	35	617	324	473	1449
ENSG00000049449	RCN1	-0.297216	0.258995	74	129	86	101	106	210	9	1	135	97	73	207
ENSG00000049540	ELN	-1.60759	1.33715e-05	1057	830	530	488	1286	692	188	124	1825	631	1489	3913
ENSG00000049541	RFC2	0.134453	0.558622	93	224	147	173	315	354	20	0	231	116	100	191
ENSG00000049618	ARID1B	0.0230837	0.874499	2458	3601	3244	4628	4656	5369	322	78	4081	3283	2564	3450
ENSG00000049656	CLPTM1L	-0.0178064	0.905376	493	983	748	734	1303	1514	112	26	855	696	470	798
ENSG00000049759	NEDD4L	-0.0660154	0.817084	315	487	408	273	269	663	44	18	275	214	211	569
ENSG00000049768	FOXP3	1.1593	0.00062823	67	129	93	82	323	248	6	4	56	53	16	75
ENSG00000049769	PPP1R3F	0.18051	0.434428	59	81	80	63	130	138	4	2	69	62	43	95
ENSG00000049860	HEXB	-0.348519	0.0945806	268	260	210	272	529	562	42	4	398	310	263	501
ENSG00000049883	PTCD2	0.32128	0.0824942	172	232	195	314	269	355	14	5	212	169	117	190
ENSG00000050030	NEXMIF	-0.700484	0.0745729	21	22	28	43	40	30	1	0	50	49	41	44
ENSG00000050130	JKAMP	-0.201463	0.314543	110	151	127	237	244	242	13	8	241	171	106	179
ENSG00000050165	DKK3	-0.725455	0.000610201	321	301	343	400	624	472	87	13	480	491	375	747
ENSG00000050327	ARHGEF5	-0.465146	0.0848687	278	468	409	326	430	461	53	3	528	565	449	373
ENSG00000050344	NFE2L3	0.656816	0.0023898	216	430	254	394	654	664	14	6	183	267	198	229
ENSG00000050393	MCUR1	-0.0120728	0.936157	300	547	437	561	863	797	49	12	622	512	304	448
ENSG00000050405	LIMA1	-0.221745	0.0766878	571	830	619	795	1168	1160	78	20	899	757	630	1016
ENSG00000050426	LETMD1	0.25203	0.169042	305	656	426	677	762	743	34	23	510	418	223	408
ENSG00000050438	SLC4A8	0.977147	0.0202194	56	49	40	38	73	53	2	0	10	22	25	32
ENSG00000050555	LAMC3	-1.64922	1.1909e-08	338	180	285	200	473	592	162	25	691	687	655	882
ENSG00000050628	PTGER3	0.707423	0.0064986	475	919	798	1000	1522	1614	21	9	535	754	481	548
ENSG00000050730	TNIP3	4.92727	0.000132396	8	26	0	1	18	167	0	0	0	0	1	0
ENSG00000050748	MAPK9	-0.20317	0.228999	202	269	223	301	355	411	26	5	280	316	213	312
ENSG00000050767	COL23A1	-0.363182	0.352027	145	292	284	326	282	553	4	3	468	539	314	319
ENSG00000050820	BCAR1	0.0170995	0.938341	468	892	699	632	970	1524	83	36	497	454	389	1035
ENSG00000051108	HERPUD1	-0.468631	0.00442717	335	525	349	465	702	856	54	18	902	419	423	712
ENSG00000051128	HOMER3	0.314325	0.208271	170	197	157	175	462	386	30	5	133	117	115	199
ENSG00000051180	RAD51	0.891532	0.0181643	20	59	30	69	86	74	3	0	41	26	13	16
ENSG00000051341	POLQ	0.920115	0.0112616	80	198	100	249	243	217	12	8	68	66	20	84
ENSG00000051382	PIK3CB	0.111852	0.657036	340	518	448	704	1227	1021	27	8	668	707	435	527
ENSG00000051523	CYBA	0.0999843	0.722263	365	602	371	275	748	1076	77	17	382	236	192	559
ENSG00000051596	THOC3	0.137624	0.61251	40	115	130	99	169	289	11	5	99	104	63	96
ENSG00000051620	HEBP2	-0.184145	0.0725759	640	1003	861	920	1432	1642	105	29	1248	932	662	1087
ENSG00000051825	MPHOSPH9	0.778993	0.000183091	186	221	187	257	315	301	5	4	145	112	104	128
ENSG00000052126	PLEKHA5	0.114407	0.670316	594	750	729	1108	1272	1154	26	12	1019	930	603	869
ENSG00000052344	PRSS8	0.272048	0.313467	336	792	732	387	1387	1256	89	20	579	365	211	634
ENSG00000052723	SIKE1	0.181413	0.4844	272	386	321	515	553	516	20	1	438	394	273	319
ENSG00000052749	RRP12	0.432738	0.0678801	156	559	334	357	836	892	35	6	369	291	225	258
ENSG00000052795	FNIP2	-0.332315	0.0971939	438	448	358	487	584	674	40	13	617	528	499	538
ENSG00000052802	MSMO1	-1.26821	0.0173607	94	729	339	635	851	743	103	72	1753	275	183	1306
ENSG00000052841	TTC17	-0.205028	0.235288	529	630	558	755	818	1009	57	12	883	710	550	786
ENSG00000052850	ALX4	-0.892751	0.109779	59	77	136	33	48	99	28	4	44	12	67	258
ENSG00000053108	FSTL4	-0.257446	0.589446	69	65	129	90	53	72	1	0	150	156	46	95
ENSG00000053254	FOXN3	-0.503818	0.0483151	1291	1115	1352	1987	3152	2472	125	53	2556	3043	2107	1860
ENSG00000053328	METTL24	-0.438013	0.296512	44	31	24	51	59	32	2	0	39	43	53	71
ENSG00000053371	AKR7A2	-0.479459	0.0417568	147	275	212	191	473	581	40	18	349	239	150	495
ENSG00000053372	MRTO4	0.496333	0.0364568	89	296	226	276	501	522	9	7	197	183	126	205
ENSG00000053438	NNAT	0.247998	0.309574	150	373	299	333	339	399	37	7	243	182	83	296
ENSG00000053501	USE1	0.0524313	0.820296	42	98	77	80	160	139	10	3	97	56	43	97
ENSG00000053524	MCF2L2	0.669964	0.0188305	81	89	76	69	100	145	5	2	44	68	34	40
ENSG00000053702	NRIP2	0.0402189	0.825418	96	198	165	230	238	292	17	5	186	138	92	223
ENSG00000053747	LAMA3	-0.395796	0.0561317	975	688	792	1336	1542	1715	108	35	1527	1375	1098	1270
ENSG00000053770	AP5M1	0.664028	0.0123623	283	433	321	675	602	582	12	2	367	270	221	299
ENSG00000053900	ANAPC4	0.175037	0.538978	299	266	234	462	411	490	12	3	369	383	176	337
ENSG00000053918	KCNQ1	0.209057	0.312529	95	117	99	99	150	178	5	5	92	74	69	113
ENSG00000054116	TRAPPC3	0.265432	0.10282	264	469	404	452	693	855	28	7	441	401	232	358
ENSG00000054118	THRAP3	-0.15167	0.224613	744	1215	860	1090	1947	2139	130	31	1390	1060	853	1300
ENSG00000054148	PHPT1	-0.130558	0.619068	98	182	162	136	170	291	30	6	114	101	95	205
ENSG00000054179	ENTPD2	-0.0161077	0.972883	24	196	129	89	233	347	30	8	129	37	29	127
ENSG00000054219	LY75	0.70398	0.0137015	57	89	67	102	146	122	3	0	59	35	50	55
ENSG00000054267	ARID4B	0.0223289	0.89268	484	608	476	722	824	1017	43	11	632	585	450	677
ENSG00000054277	OPN3	0.902467	0.124276	4	8	14	19	33	34	2	0	10	7	1	10
ENSG00000054282	SDCCAG8	0.0713441	0.673657	116	240	147	203	324	344	12	7	176	175	118	228
ENSG00000054392	HHAT	0.0358425	0.870637	62	129	130	124	148	186	9	6	119	87	89	94
ENSG00000054523	KIF1B	-0.208078	0.149385	1247	1663	1393	1758	2727	2692	184	49	1813	2178	1341	1768
ENSG00000054598	FOXC1	-1.35281	0.0462302	117	448	313	116	94	428	118	30	409	52	100	785
ENSG00000054611	TBC1D22A	0.14714	0.299976	496	967	830	769	1286	1381	93	15	764	601	453	877
ENSG00000054654	SYNE2	-0.227349	0.360156	4063	5222	5250	9018	8481	9274	480	106	9471	8878	5793	6277
ENSG00000054690	PLEKHH1	-0.29792	0.191207	312	883	609	706	649	817	93	32	795	450	325	791
ENSG00000054793	ATP9A	-0.614105	0.00371332	342	503	476	489	1312	968	109	34	799	522	504	1053
ENSG00000054803	CBLN4	-1.89344	0.399316	0	0	0	2	2	0	0	0	6	1	0	0
ENSG00000054938	CHRDL2	1.12038	0.201042	3	6	7	2	6	9	1	0	2	1	0	3
ENSG00000054965	FAM168A	-0.0650232	0.685871	548	929	696	692	941	1161	91	29	677	530	509	892
ENSG00000054967	RELT	0.727293	0.00350843	181	516	220	197	414	573	26	6	177	122	120	180
ENSG00000054983	GALC	-0.348535	0.188557	138	165	120	174	199	273	4	4	235	224	149	246
ENSG00000055044	NOP58	-0.0468763	0.813267	175	272	222	327	454	563	28	6	365	314	200	207
ENSG00000055070	SZRD1	-0.0105477	0.940953	477	857	673	828	1453	1372	104	18	833	685	519	809
ENSG00000055118	KCNH2	-0.853525	0.193243	3	34	5	10	14	30	1	2	44	2	20	17
ENSG00000055130	CUL1	0.120274	0.48476	327	557	408	481	861	1144	39	9	619	464	279	553
ENSG00000055147	FAM114A2	-0.421754	0.0302102	92	159	126	187	202	279	22	11	227	160	131	165
ENSG00000055163	CYFIP2	-0.289007	0.668593	191	321	180	142	365	590	97	16	80	76	46	141
ENSG00000055208	TAB2	-0.0713054	0.681035	357	533	433	664	773	864	42	9	607	606	415	528
ENSG00000055211	GINM1	-0.799679	0.000401787	185	192	125	128	376	358	25	12	334	323	251	348
ENSG00000055332	EIF2AK2	0.0566085	0.799405	467	402	293	468	499	798	40	8	394	349	342	502
ENSG00000055483	USP36	-0.0969922	0.562995	615	1285	1110	1037	1325	1488	90	52	1149	1036	622	951
ENSG00000055609	KMT2C	0.0041152	0.983138	3077	4158	3502	5520	5471	5734	302	80	4906	4802	3075	3923
ENSG00000055732	MCOLN3	-0.426455	0.252792	105	121	114	275	154	177	2	3	249	253	130	254
ENSG00000055813	CCDC85A	-0.613146	0.0759988	15	49	28	38	48	94	7	5	55	42	23	67
ENSG00000055917	PUM2	-0.186978	0.383006	948	1265	1132	1923	2070	2225	114	26	2055	1766	1319	1353
ENSG00000055950	MRPL43	-0.130502	0.564559	96	188	177	201	332	320	30	12	175	149	106	207
ENSG00000055955	ITIH4	0.915703	0.22055	8	7	2	12	12	12	0	0	3	3	2	8
ENSG00000055957	ITIH1	2.45485	0.0494547	4	0	9	5	6	15	0	0	0	2	0	0
ENSG00000056050	HPF1	-0.474212	0.1135	24	58	23	42	60	102	7	0	72	48	38	65
ENSG00000056097	ZFR	-0.0794324	0.647908	299	537	362	638	770	1055	71	21	518	435	335	507
ENSG00000056277	ZNF280C	-0.224683	0.507573	32	55	34	53	59	55	2	0	68	58	36	39
ENSG00000056291	NPFFR2	0.625054	0.764658	0	0	1	4	0	11	0	0	3	0	0	0
ENSG00000056487	PHF21B	-0.927961	0.350827	5	0	5	3	0	10	0	0	5	8	6	8
ENSG00000056558	TRAF1	1.3511	5.31946e-09	383	695	367	344	866	1068	33	3	185	157	121	247
ENSG00000056586	RC3H2	0.374579	0.0879344	630	776	545	956	1232	1191	45	5	717	683	454	645
ENSG00000056736	IL17RB	0.208968	0.586485	41	45	33	61	57	45	2	4	47	34	10	43
ENSG00000056972	TRAF3IP2	0.308919	0.0429932	344	894	554	627	1004	1067	47	18	467	461	346	604
ENSG00000056998	GYG2	-3.21319	9.09148e-05	9	22	22	22	4	34	16	17	19	15	26	249
ENSG00000057019	DCBLD2	-0.477652	0.0168255	171	287	238	465	362	392	34	16	363	339	290	402
ENSG00000057149	SERPINB3	6.54377	3.6267e-23	182	1566	616	646	2523	5058	1	1	20	3	6	22
ENSG00000057252	SOAT1	-2.0225	0.00179124	138	516	150	457	196	255	96	69	1576	101	137	1526
ENSG00000057294	PKP2	-0.544329	0.0705208	59	99	62	30	96	135	12	4	102	73	47	143
ENSG00000057468	MSH4	1.43959	0.0227124	5	19	18	12	18	30	0	0	3	10	3	4
ENSG00000057593	F7	-0.667747	0.200379	7	8	10	14	14	15	0	0	13	22	12	17
ENSG00000057608	GDI2	-0.115932	0.537567	563	1035	703	1165	2088	2265	87	30	1478	996	872	1160
ENSG00000057657	PRDM1	0.923659	0.000215283	460	1037	645	605	1732	1740	74	5	472	400	275	385
ENSG00000057663	ATG5	-0.0807231	0.740682	99	185	141	209	210	291	10	0	210	153	140	212
ENSG00000057704	TMCC3	-0.0756886	0.648198	201	319	203	304	514	406	36	11	301	239	178	317
ENSG00000057757	PITHD1	-0.298796	0.108062	293	406	345	455	818	862	78	14	559	472	372	430
ENSG00000057935	MTA3	-0.13732	0.29665	323	503	417	595	834	723	46	16	606	484	343	590
ENSG00000058056	USP13	-0.191162	0.415953	112	121	116	179	141	202	18	8	140	102	87	179
ENSG00000058063	ATP11B	0.535087	0.0916842	873	1401	944	1555	2513	2394	44	7	1220	1374	891	744
ENSG00000058085	LAMC2	-1.65723	1.57967e-07	143	142	230	190	303	323	103	8	376	887	361	396
ENSG00000058091	CDK14	-0.865147	0.00262675	128	101	141	77	127	171	16	11	164	139	145	297
ENSG00000058262	SEC61A1	0.291745	0.0691879	1033	2677	1636	1765	3440	3728	196	48	1596	1327	920	1907
ENSG00000058272	PPP1R12A	-0.341972	0.0863331	493	625	550	756	920	939	42	20	873	843	712	770
ENSG00000058335	RASGRF1	1.13453	0.0505953	14	10	18	11	13	30	1	0	5	5	2	12
ENSG00000058404	CAMK2B	-1.44817	4.8718e-05	13	55	18	37	28	24	6	4	78	55	39	85
ENSG00000058453	CROCC	-0.237251	0.146037	672	814	1008	975	1602	1483	114	42	1432	828	545	1276
ENSG00000058600	POLR3E	-0.298142	0.0318374	445	792	680	743	1112	1358	80	32	970	991	486	850
ENSG00000058668	ATP2B4	-0.315988	0.113977	2351	2611	3174	4554	5571	5469	438	71	5130	4295	3278	4094
ENSG00000058673	ZC3H11A	0.929552	0.0221406	23	27	23	28	26	44	0	1	18	14	9	9
ENSG00000058729	RIOK2	-0.100445	0.687905	71	117	71	113	176	134	3	3	118	118	83	96
ENSG00000058799	YIPF1	-0.0260706	0.906164	71	88	93	86	150	146	12	0	120	81	60	87
ENSG00000058804	NDC1	0.239388	0.308938	83	230	129	252	374	357	14	3	192	169	122	145
ENSG00000058866	DGKG	-0.776177	0.0202558	47	38	52	51	94	52	12	6	63	45	52	109
ENSG00000059122	FLYWCH1	0.0220546	0.91445	881	900	1256	1232	2506	2026	95	23	1652	1047	769	1717
ENSG00000059145	UNKL	-0.04797	0.754585	353	469	501	454	641	897	58	17	424	438	306	579
ENSG00000059377	TBXAS1	0.364725	0.284291	80	113	67	59	196	175	12	5	53	32	49	98
ENSG00000059378	PARP12	0.537345	0.0262787	532	475	303	496	649	900	33	5	328	437	189	383
ENSG00000059573	ALDH18A1	-0.254435	0.219255	194	345	293	293	641	710	56	20	415	303	200	388
ENSG00000059588	TARBP1	0.283055	0.102433	594	751	764	936	937	910	45	21	627	573	385	732
ENSG00000059691	GATB	0.754776	7.6186e-06	202	387	283	377	536	517	17	3	224	181	149	179
ENSG00000059728	MXD1	0.915571	0.000153605	356	582	424	360	1283	874	42	8	292	236	199	212
ENSG00000059758	CDK17	0.0659106	0.714528	426	476	336	467	626	788	27	13	463	438	327	464
ENSG00000059769	DNAJC25	0.663121	0.040799	40	81	50	63	90	117	1	2	77	30	21	28
ENSG00000059804	SLC2A3	-0.822504	0.0218692	103	196	134	109	177	281	11	4	416	117	340	176
ENSG00000059915	PSD	0.0411426	0.872164	64	104	99	58	102	169	9	1	81	69	53	114
ENSG00000060069	CTDP1	-0.147929	0.332616	468	668	513	557	999	1196	54	35	688	676	410	702
ENSG00000060138	YBX3	-0.161891	0.372513	1918	2883	2770	3693	5625	6247	314	68	4272	3568	3085	3451
ENSG00000060140	STYK1	2.27833	2.42872e-07	32	68	53	49	101	163	1	0	19	21	4	6
ENSG00000060237	WNK1	-0.237906	0.0821646	4005	4688	4006	4906	6772	6904	477	168	6219	5667	3614	4952
ENSG00000060339	CCAR1	0.413523	0.0310315	330	589	419	595	859	961	25	5	466	453	296	402
ENSG00000060491	OGFR	0.0262577	0.876303	575	859	710	665	940	1424	52	20	687	716	468	1043
ENSG00000060558	GNA15	0.986978	0.000181055	363	1099	726	626	1881	2379	55	8	541	469	345	367
ENSG00000060566	CREB3L3	-0.211771	0.945492	2	0	0	0	1	0	0	0	0	0	0	0
ENSG00000060642	PIGV	0.212674	0.184125	124	231	206	253	305	354	25	4	186	172	108	187
ENSG00000060656	PTPRU	-1.02214	6.96106e-05	197	333	418	171	276	563	37	23	557	472	415	788
ENSG00000060688	SNRNP40	-0.155215	0.437208	95	201	134	163	310	357	29	6	210	166	116	168
ENSG00000060709	RIMBP2	-0.626731	0.0440496	51	65	69	130	73	59	12	2	96	105	69	122
ENSG00000060718	COL11A1	-2.64833	0.0194597	10	14	22	5	31	164	83	0	49	4	20	144
ENSG00000060749	QSER1	0.283378	0.260107	360	912	557	1132	1250	1300	36	8	848	706	535	635
ENSG00000060762	MPC1	-0.419727	0.0389682	72	192	97	126	184	218	14	8	191	124	97	215
ENSG00000060971	ACAA1	-0.44412	0.164429	272	513	335	310	583	675	64	41	486	253	139	513
ENSG00000060982	BCAT1	-0.157235	0.617163	96	84	50	89	135	129	5	5	100	66	105	71
ENSG00000061273	HDAC7	-0.155725	0.301594	1460	2324	2155	1643	2683	3530	222	90	2001	1756	1326	2762
ENSG00000061337	LZTS1	-0.0187134	0.975453	65	322	187	289	746	598	86	11	181	63	64	206
ENSG00000061455	PRDM6	-0.82202	0.0553724	12	24	20	43	40	37	2	0	49	22	28	94
ENSG00000061492	WNT8A	-0.0180698	0.995334	0	0	0	0	0	5	0	0	0	0	0	0
ENSG00000061656	SPAG4	-0.459901	0.186269	15	33	29	28	34	41	6	0	30	28	15	60
ENSG00000061676	NCKAP1	-0.2582	0.149991	1020	1538	1260	2037	2623	2626	128	47	2174	2133	1529	1683
ENSG00000061794	MRPS35	0.0136095	0.955801	81	148	87	118	286	281	9	3	167	120	113	116
ENSG00000061936	SFSWAP	0.18203	0.192436	674	1142	963	1063	1478	1745	84	23	962	997	451	1021
ENSG00000061938	TNK2	0.266366	0.127485	1749	2594	3151	3144	3401	3939	279	50	2176	2278	1320	2182
ENSG00000061987	MON2	0.0214464	0.900509	959	1368	1098	1878	1729	1901	90	35	1427	1413	925	1356
ENSG00000062038	CDH3	0.959502	0.00104862	473	815	510	418	1062	1582	71	11	318	178	156	340
ENSG00000062096	ARSF	3.13844	1.03077e-11	35	174	296	186	268	773	3	0	34	11	17	36
ENSG00000062194	GPBP1	-0.0174779	0.930058	436	645	426	834	960	1084	37	15	799	657	514	573
ENSG00000062282	DGAT2	-1.2112	0.000117182	577	2032	1260	1383	2227	1754	334	198	3021	1353	850	3443
ENSG00000062370	ZNF112	-0.409004	0.213009	25	34	49	54	76	78	1	1	69	56	60	52
ENSG00000062485	CS	0.0462271	0.803257	512	1178	861	1169	1849	1762	128	44	996	707	474	1051
ENSG00000062524	LTK	0.761765	0.0707895	25	57	42	47	58	46	1	3	26	10	9	43
ENSG00000062582	MRPS24	0.917516	0.281624	1	6	4	18	15	17	1	0	0	6	1	7
ENSG00000062598	ELMO2	-0.27873	0.0689237	184	251	217	243	374	482	34	7	329	284	213	268
ENSG00000062650	WAPL	0.0853597	0.730834	543	844	612	976	1267	1322	41	8	1003	987	589	707
ENSG00000062716	VMP1	0.976787	1.17706e-05	764	1893	837	946	2052	2581	47	20	848	365	486	784
ENSG00000062725	APPBP2	-0.152409	0.338219	347	437	392	500	725	732	47	7	511	506	382	524
ENSG00000062822	POLD1	0.130434	0.538167	147	430	300	306	611	698	37	12	340	191	179	389
ENSG00000063015	SEZ6	0.0997244	0.755432	46	56	48	72	61	63	9	2	34	36	26	67
ENSG00000063046	EIF4B	-0.192463	0.369666	1384	2080	1777	3066	4529	5036	190	61	3471	2850	2565	2502
ENSG00000063127	SLC6A16	-0.160784	0.624605	37	68	45	56	47	74	3	4	42	34	31	95
ENSG00000063169	BICRA	0.153383	0.312989	426	818	562	561	1004	1046	61	26	574	456	302	673
ENSG00000063176	SPHK2	0.244479	0.237018	151	262	251	214	300	420	14	11	235	125	102	265
ENSG00000063177	RPL18	-0.377458	0.0298447	1642	3407	3354	3559	7303	7745	510	163	5099	3857	3193	4384
ENSG00000063180	CA11	-0.475802	0.0902892	34	70	74	91	132	113	17	6	106	72	42	104
ENSG00000063241	ISOC2	0.3597	0.137696	128	383	262	284	627	541	31	7	248	128	136	338
ENSG00000063244	U2AF2	0.076042	0.713212	553	1295	891	781	1766	2137	144	36	973	640	541	911
ENSG00000063245	EPN1	0.188515	0.233703	1189	2095	1636	1574	3276	3424	210	55	1475	1350	830	1907
ENSG00000063322	MED29	-0.0563343	0.690429	259	382	368	387	603	616	53	10	365	320	254	439
ENSG00000063438	AHRR	0.054691	0.897188	50	76	70	58	92	94	0	0	90	97	55	33
ENSG00000063515	GSC2	0.830712	0.457384	0	4	1	15	19	5	0	0	4	0	5	2
ENSG00000063587	ZNF275	0.0700474	0.791756	100	261	160	125	275	331	15	11	132	114	82	258
ENSG00000063587	ZNF275	0.0700474	0.791756	100	261	160	125	275	331	15	11	132	114	82	258
ENSG00000063601	MTMR1	0.377122	0.0505787	360	669	567	747	1195	1079	36	7	618	575	349	483
ENSG00000063660	GPC1	-0.618958	0.0108648	1216	2443	3836	3861	4194	4322	456	86	5379	5671	2252	4210
ENSG00000063761	ADCK1	-0.271884	0.424349	67	171	132	139	139	177	18	7	173	49	46	255
ENSG00000063854	HAGH	-0.507114	0.034285	212	289	334	283	501	500	83	9	337	358	212	464
ENSG00000063978	RNF4	0.3422	0.0251185	311	566	470	426	648	749	42	12	314	352	214	415
ENSG00000064012	CASP8	0.885147	3.94598e-05	153	256	151	225	401	317	5	4	121	139	72	118
ENSG00000064042	LIMCH1	-0.671799	0.00196496	311	282	289	404	437	430	25	20	570	453	410	583
ENSG00000064102	INTS13	0.379006	0.0679865	68	141	92	133	211	222	12	1	111	89	60	80
ENSG00000064115	TM7SF3	-0.27788	0.17025	269	374	267	530	649	561	24	20	565	476	304	425
ENSG00000064195	DLX3	-0.815541	0.0376645	307	336	402	282	670	646	183	5	425	601	282	451
ENSG00000064199	SPA17	-0.579904	0.322489	6	13	4	6	9	15	0	0	10	12	9	15
ENSG00000064201	TSPAN32	0.62416	0.0393467	101	161	114	75	140	224	8	2	48	67	41	135
ENSG00000064218	DMRT3	-0.131454	0.900372	3	2	1	0	6	19	0	0	2	7	4	2
ENSG00000064225	ST3GAL6	-0.0696045	0.773637	179	282	312	455	363	438	16	7	406	397	180	316
ENSG00000064270	ATP2C2	0.658414	0.036961	217	1009	889	517	1161	1711	38	4	641	621	331	410
ENSG00000064300	NGFR	-1.01808	0.000265819	96	226	153	133	181	323	41	15	387	130	134	439
ENSG00000064309	CDON	-0.860571	0.00230439	732	557	706	1268	1135	936	57	41	1493	1894	1162	1659
ENSG00000064313	TAF2	0.136763	0.444412	315	541	385	618	724	649	22	18	510	408	301	420
ENSG00000064393	HIPK2	-0.0072481	0.978413	806	1350	1263	1226	2161	2021	190	68	1044	523	516	1465
ENSG00000064419	TNPO3	-0.180981	0.300572	340	495	345	468	935	833	70	15	629	490	335	448
ENSG00000064489	BORCS8-MEF2B	0.750761	0.542612	5	4	7	3	1	0	0	0	2	4	0	1
ENSG00000064490	RFXANK	-0.319259	0.173045	48	113	121	137	234	280	19	5	182	145	79	165
ENSG00000064545	TMEM161A	0.313696	0.222854	108	237	202	163	359	408	23	10	154	107	66	214
ENSG00000064547	LPAR2	0.402281	0.0894596	123	231	156	119	251	325	18	2	167	107	53	158
ENSG00000064601	CTSA	0.578859	0.00384834	614	1288	697	805	1896	2082	86	20	567	569	356	909
ENSG00000064607	SUGP2	0.37973	0.0107373	1082	1746	1340	1677	1893	2488	134	50	1055	856	644	1312
ENSG00000064651	SLC12A2	-0.597237	0.344184	1124	1701	1344	350	571	2534	150	110	448	304	969	3496
ENSG00000064652	SNX24	-0.130948	0.655786	118	110	177	216	151	172	8	3	173	166	146	147
ENSG00000064655	EYA2	-0.564103	0.149048	40	69	59	29	87	99	6	8	40	50	34	142
ENSG00000064666	CNN2	0.363588	0.170789	688	1521	1231	1015	2976	2997	189	44	739	778	567	951
ENSG00000064687	ABCA7	0.472898	0.000146554	714	996	804	953	1375	1672	83	20	673	605	381	758
ENSG00000064692	SNCAIP	0.00374261	0.991642	66	46	91	32	108	85	10	3	64	35	43	69
ENSG00000064703	DDX20	0.0114862	0.956492	71	116	89	119	216	251	7	5	105	121	86	127
ENSG00000064726	BTBD1	0.050908	0.783391	166	310	196	366	490	551	18	11	306	278	205	255
ENSG00000064763	FAR2	-1.22379	0.00065163	201	404	165	353	277	226	48	24	1044	280	125	854
ENSG00000064787	BCAS1	-0.889344	0.18319	4	20	26	15	8	19	10	0	13	3	17	23
ENSG00000064835	POU1F1	0.41515	0.840237	2	0	0	5	5	0	0	0	0	3	0	0
ENSG00000064886	CHI3L2	1.89396	0.0025834	159	402	758	288	573	723	26	6	42	31	12	183
ENSG00000064932	SBNO2	1.20884	2.5174e-08	1704	5976	3346	3025	6292	9407	223	59	1737	1291	932	1960
ENSG00000064933	PMS1	0.180879	0.475509	130	150	107	218	217	270	6	2	151	171	101	145
ENSG00000064961	HMG20B	-0.0278188	0.899416	437	826	757	639	1078	1120	109	34	583	465	322	776
ENSG00000064989	CALCRL	-0.601603	0.0442759	88	79	60	121	136	142	4	10	173	120	112	99
ENSG00000064995	TAF11	0.183709	0.543912	192	302	212	362	377	372	9	0	290	333	167	275
ENSG00000064999	ANKS1A	-0.123673	0.257567	762	1032	932	1074	1611	1756	100	44	1104	1046	679	1289
ENSG00000065000	AP3D1	0.335668	0.0388356	1123	2367	1728	1595	3112	3473	189	50	1356	1128	800	1881
ENSG00000065029	ZNF76	0.0846862	0.743457	235	370	334	250	462	606	47	17	217	159	162	373
ENSG00000065054	NHERF2	-0.748973	0.000935946	205	310	285	261	369	620	60	21	382	280	260	750
ENSG00000065057	NTHL1	-0.116839	0.631763	51	95	73	64	144	158	11	0	101	59	59	117
ENSG00000065135	GNAI3	0.0544414	0.796309	519	802	582	912	1589	1657	49	16	1028	881	663	727
ENSG00000065150	IPO5	0.0848722	0.658659	382	734	517	800	1240	1550	45	19	795	596	587	617
ENSG00000065154	OAT	-0.301675	0.0976888	200	308	308	428	631	715	27	13	440	401	330	565
ENSG00000065183	WDR3	0.251177	0.236757	109	258	178	240	452	490	14	4	257	171	141	201
ENSG00000065243	PKN2	-0.0139879	0.946385	401	521	445	641	742	838	28	8	610	547	458	584
ENSG00000065268	WDR18	0.10832	0.696088	136	314	217	256	569	624	22	21	217	141	160	312
ENSG00000065308	TRAM2	-0.291334	0.103591	430	576	374	582	586	726	46	22	603	434	427	778
ENSG00000065320	NTN1	-1.03185	3.26024e-06	399	408	277	466	741	822	54	29	847	735	911	993
ENSG00000065325	GLP2R	-0.0567307	0.965249	1	0	1	7	12	3	0	2	0	1	3	0
ENSG00000065328	MCM10	0.61988	0.191301	13	89	26	45	99	78	10	0	34	23	8	25
ENSG00000065357	DGKA	-0.0141602	0.947127	929	1172	1302	1687	2134	2161	92	27	1748	1920	785	1313
ENSG00000065361	ERBB3	-0.0545644	0.756047	1138	1718	2027	2098	3264	2850	220	33	2331	1871	1358	1919
ENSG00000065371	ROPN1	-1.50886	0.133292	3	2	0	11	2	7	3	2	7	1	0	8
ENSG00000065413	ANKRD44	0.706382	0.00275924	503	427	342	395	662	647	19	5	275	313	212	283
ENSG00000065457	ADAT1	0.338275	0.0882913	183	412	235	357	398	508	29	14	232	191	141	221
ENSG00000065485	PDIA5	-0.613235	0.0415157	89	179	132	84	210	286	22	17	193	102	96	257
ENSG00000065491	TBC1D22B	-0.0171087	0.930023	130	212	250	268	367	384	31	7	241	253	121	201
ENSG00000065518	NDUFB4	-0.243743	0.295196	112	228	141	162	322	292	37	9	197	145	99	224
ENSG00000065526	SPEN	-0.0680841	0.541111	1176	2202	1777	1996	2999	3671	220	64	2063	1878	1402	1935
ENSG00000065534	MYLK	-1.08872	3.50465e-05	504	674	610	760	686	1074	154	73	932	533	887	1731
ENSG00000065548	ZC3H15	0.0552394	0.862012	143	280	168	323	432	471	7	1	351	243	253	243
ENSG00000065559	MAP2K4	0.0752821	0.706726	194	393	297	415	626	593	23	6	379	414	236	298
ENSG00000065609	SNAP91	-3.29548	0.0235976	0	0	0	1	2	0	2	0	5	2	0	2
ENSG00000065613	SLK	0.0181788	0.935128	618	1004	711	1174	1740	1720	52	16	1297	1087	807	938
ENSG00000065615	CYB5R4	-0.0615098	0.748285	164	210	133	204	314	311	21	7	224	146	163	183
ENSG00000065615	CYB5R4	-0.0615098	0.748285	164	210	133	204	314	311	21	7	224	146	163	183
ENSG00000065618	COL17A1	-0.812221	0.00493658	5376	2970	5272	6693	7681	6467	501	167	14440	10455	7463	8715
ENSG00000065621	GSTO2	-0.211176	0.309158	248	280	424	533	572	548	34	14	482	474	326	368
ENSG00000065665	SEC61A2	-0.0797169	0.720934	68	94	113	127	145	192	6	3	110	132	80	108
ENSG00000065675	PRKCQ	0.929747	0.0291832	57	42	32	61	130	96	3	1	9	44	27	28
ENSG00000065717	TLE2	-0.926703	0.00551049	140	280	338	124	248	462	59	27	332	167	217	527
ENSG00000065802	ASB1	-0.320047	0.0197501	261	422	339	367	488	647	40	12	423	450	296	542
ENSG00000065809	FAM107B	-0.368724	0.253523	342	300	194	256	622	290	26	5	463	406	426	281
ENSG00000065833	ME1	0.0453139	0.890037	156	558	267	445	1014	848	41	22	629	162	143	561
ENSG00000065882	TBC1D1	-0.140047	0.519578	199	324	225	251	462	515	22	14	273	166	251	442
ENSG00000065883	CDK13	0.31206	0.0194675	1205	2032	1607	2161	2436	3075	136	28	1562	1479	1011	1587
ENSG00000065911	MTHFD2	0.504724	0.00504662	170	278	198	206	322	356	14	2	185	133	118	156
ENSG00000065923	SLC9A7	0.776265	6.8181e-05	188	364	276	274	414	506	16	3	152	118	153	202
ENSG00000065970	FOXJ2	-0.326764	0.0152653	339	514	440	505	725	828	43	15	667	582	453	622
ENSG00000065978	YBX1	0.225219	0.19369	1026	2403	1418	2159	3291	4088	207	67	1874	1327	896	1543
ENSG00000065989	PDE4A	-0.378623	0.0712292	190	210	173	148	277	285	16	10	250	203	156	344
ENSG00000066027	PPP2R5A	-0.265878	0.0949974	322	510	385	574	771	871	35	24	744	441	428	622
ENSG00000066032	CTNNA2	-0.00947519	0.996096	2	0	1	5	0	0	0	0	1	0	0	3
ENSG00000066044	ELAVL1	0.0415247	0.829058	278	586	366	488	859	905	57	3	471	427	336	557
ENSG00000066056	TIE1	-0.799285	0.00659295	172	278	188	118	305	401	30	20	341	182	151	647
ENSG00000066084	DIP2B	-0.120004	0.560585	1116	1273	1091	1729	2419	2259	104	29	1815	1852	1275	1444
ENSG00000066117	SMARCD1	-0.0370329	0.792088	316	466	353	441	674	706	57	11	448	424	242	443
ENSG00000066135	KDM4A	-0.172181	0.341088	247	297	264	381	408	412	37	5	363	349	215	331
ENSG00000066136	NFYC	0.220234	0.143917	293	481	444	493	674	808	60	8	392	329	231	414
ENSG00000066185	ZMYND12	1.33523	0.289952	0	8	1	4	1	14	0	0	1	1	0	2
ENSG00000066230	SLC9A3	1.03483	0.000178777	239	209	347	221	316	375	3	4	158	137	86	138
ENSG00000066248	NGEF	-0.129187	0.646444	167	347	441	399	727	465	22	4	401	542	330	419
ENSG00000066279	ASPM	1.17945	4.2169e-06	226	355	199	540	561	532	13	1	152	180	121	133
ENSG00000066294	CD84	0.895144	0.000838677	305	283	222	274	480	381	11	2	110	175	142	178
ENSG00000066322	ELOVL1	-0.289658	0.238315	537	1271	1019	882	2800	2127	110	78	1632	929	673	1668
ENSG00000066336	SPI1	0.892954	0.000802381	288	433	249	201	416	617	8	3	229	140	154	176
ENSG00000066382	MPPED2	-0.641744	0.115503	28	27	31	14	20	42	3	2	38	17	31	55
ENSG00000066405	CLDN18	-0.40283	0.225432	51	64	48	62	63	53	8	3	71	96	31	44
ENSG00000066422	ZBTB11	0.162621	0.392617	286	470	364	567	567	640	22	12	456	394	289	313
ENSG00000066427	ATXN3	0.0332918	0.889449	492	500	495	819	748	741	37	9	749	658	422	473
ENSG00000066455	GOLGA5	-0.28232	0.116044	133	222	166	204	354	432	23	3	298	264	160	270
ENSG00000066468	FGFR2	-0.0971156	0.662298	1039	1585	2140	2800	2083	3144	113	52	2514	1992	1612	2118
ENSG00000066557	LRRC40	-0.554378	0.0173425	70	75	67	67	122	125	4	6	130	99	91	102
ENSG00000066583	ISOC1	-0.391486	0.150346	49	97	85	170	242	223	10	8	225	101	87	172
ENSG00000066629	EML1	-1.05477	1.51393e-06	200	158	188	176	355	270	24	18	433	359	269	530
ENSG00000066651	TRMT11	-0.00459424	0.983853	114	208	116	165	218	268	6	3	187	173	119	154
ENSG00000066654	THUMPD1	-0.181065	0.29126	207	337	256	367	422	488	22	6	394	297	269	385
ENSG00000066697	MSANTD3	0.0138209	0.961791	86	78	47	85	108	116	5	1	90	75	64	67
ENSG00000066735	KIF26A	-1.2687	1.60562e-06	225	262	280	219	271	482	94	23	403	312	386	841
ENSG00000066739	ATG2B	-0.236962	0.399008	1047	837	857	1481	1279	1424	64	18	1573	1656	997	1272
ENSG00000066777	ARFGEF1	0.137064	0.51009	803	1341	1025	1506	1924	1906	52	26	1472	1354	754	1173
ENSG00000066827	ZFAT	0.0962343	0.690742	99	225	176	136	231	300	14	13	148	119	93	155
ENSG00000066855	MTFR1	0.34501	0.103014	136	242	137	245	269	359	19	1	180	163	107	125
ENSG00000066923	STAG3	-0.0616263	0.805097	113	115	165	184	173	161	16	6	117	159	81	151
ENSG00000066926	FECH	-0.0422122	0.851616	112	159	144	257	376	365	20	1	240	164	139	249
ENSG00000066933	MYO9A	-0.384563	0.0282503	748	999	852	1302	1216	1360	85	35	1480	1278	967	1212
ENSG00000067048	DDX3Y	1.59391	0.570881	278	413	0	0	549	0	36	0	1	0	1	0
ENSG00000067057	PFKP	0.477094	0.021375	475	1054	991	548	1553	1904	75	23	561	535	397	757
ENSG00000067064	IDI1	-0.428072	0.0950077	82	260	194	262	378	337	20	6	506	206	148	325
ENSG00000067066	SP100	0.420712	0.036761	669	558	527	690	958	1202	28	14	574	494	359	609
ENSG00000067082	KLF6	-0.852542	0.000105525	1165	1655	1435	1407	2728	2989	181	57	3911	2099	2959	3260
ENSG00000067113	PLPP1	-1.2822	1.92737e-05	173	121	120	122	239	261	53	11	357	170	160	636
ENSG00000067141	NEO1	-0.39535	0.0201876	519	805	807	1141	1488	1694	124	20	1409	1155	867	1149
ENSG00000067167	TRAM1	-0.356675	0.0286795	330	500	348	500	918	920	47	13	722	593	427	755
ENSG00000067177	PHKA1	0.35915	0.147539	134	109	102	190	263	267	11	1	124	97	78	166
ENSG00000067182	TNFRSF1A	0.0453246	0.748687	794	1452	957	1049	2054	2475	118	39	1087	978	792	1456
ENSG00000067191	CACNB1	-0.494426	0.0255117	170	422	360	240	314	427	43	13	317	403	230	505
ENSG00000067208	EVI5	-0.334461	0.128806	326	448	353	495	640	668	34	5	579	675	411	604
ENSG00000067221	STOML1	0.588726	0.00351633	140	259	192	187	267	386	22	2	134	87	94	164
ENSG00000067225	PKM	0.376955	0.0248948	2370	5522	3864	3404	8174	9285	410	97	3273	2990	2205	3738
ENSG00000067248	DHX29	-0.060976	0.731896	217	312	259	383	579	615	16	11	417	331	240	392
ENSG00000067334	DNTTIP2	0.0228804	0.920559	109	243	177	261	384	476	13	3	276	263	152	215
ENSG00000067365	METTL22	0.0542165	0.7347	208	346	314	313	371	447	31	12	309	244	156	308
ENSG00000067369	TP53BP1	-0.173846	0.26837	416	548	465	566	730	989	41	17	565	527	474	773
ENSG00000067445	TRO	-1.12348	0.00355744	16	45	41	62	43	45	9	8	55	44	35	112
ENSG00000067533	RRP15	-0.158018	0.554872	62	107	85	143	203	213	7	2	175	153	85	90
ENSG00000067560	RHOA	-0.210701	0.160179	677	1020	684	1060	1936	1800	104	37	1312	947	872	1140
ENSG00000067596	DHX8	-0.0360058	0.783895	362	602	524	577	1034	1085	61	18	577	603	366	664
ENSG00000067601	PMS2P4	0.040729	0.856261	109	150	180	247	193	235	16	3	207	156	89	160
ENSG00000067606	PRKCZ	0.300497	0.0368726	212	400	387	424	608	664	27	8	367	262	190	363
ENSG00000067646	ZFY	6.20579	0.00447036	150	174	0	1	321	0	1	0	1	0	0	0
ENSG00000067704	IARS2	-0.24008	0.236109	367	610	431	669	1055	1097	34	17	874	703	583	699
ENSG00000067715	SYT1	-0.748247	0.133455	11	10	14	5	25	18	0	1	28	20	6	30
ENSG00000067798	NAV3	0.279921	0.301586	191	571	250	246	799	925	17	10	300	311	251	445
ENSG00000067829	IDH3G	-0.267486	0.163163	171	331	371	290	533	628	41	22	371	324	212	424
ENSG00000067836	ROGDI	0.426785	0.262557	88	122	113	78	129	121	14	6	44	27	38	91
ENSG00000067840	PDZD4	-0.874238	0.000750446	66	93	120	84	84	142	17	1	179	171	118	147
ENSG00000067842	ATP2B3	-1.61844	0.166282	0	3	0	4	0	6	0	0	10	4	2	7
ENSG00000067900	ROCK1	0.0224212	0.88701	656	915	653	870	1277	1566	52	41	855	672	583	968
ENSG00000067955	CBFB	0.347898	0.0961921	256	511	303	479	701	951	20	7	408	343	302	324
ENSG00000067992	PDK3	-0.550778	0.0689698	798	934	737	584	637	1389	100	60	560	599	911	1485
ENSG00000068001	HYAL2	-0.129242	0.524203	133	281	231	229	358	368	21	9	304	154	130	380
ENSG00000068024	HDAC4	0.0335382	0.823273	837	1272	1094	1322	1793	1782	113	16	1329	1088	785	1348
ENSG00000068028	RASSF1	0.0850282	0.629806	327	443	410	368	514	661	48	9	380	358	180	463
ENSG00000068078	FGFR3	0.122414	0.742535	3022	7299	7680	11967	13145	11507	208	76	12443	11018	5065	6366
ENSG00000068079	IFI35	0.0696543	0.843941	131	129	76	66	171	194	7	0	77	102	78	204
ENSG00000068097	HEATR6	0.0765356	0.713417	126	201	110	213	315	274	11	5	210	149	129	147
ENSG00000068120	COASY	0.247	0.237209	288	728	508	541	1183	1074	70	23	468	375	246	519
ENSG00000068137	PLEKHH3	0.438449	0.00138059	573	975	920	957	1780	1734	77	16	780	575	474	852
ENSG00000068305	MEF2A	-0.497158	0.0256074	644	716	768	1043	1035	1222	65	21	1461	1331	926	1075
ENSG00000068308	OTUD5	-0.0485769	0.76188	313	518	508	447	1050	1028	52	19	609	508	313	626
ENSG00000068323	TFE3	0.254127	0.0586114	496	983	837	795	1287	1534	86	23	714	554	420	811
ENSG00000068354	TBC1D25	-0.0518692	0.755543	144	221	195	250	321	336	25	10	224	206	107	250
ENSG00000068366	ACSL4	-0.199233	0.254813	224	293	211	276	320	488	28	15	325	228	216	299
ENSG00000068383	INPP5A	-0.773356	1.24025e-05	102	219	173	199	346	298	23	7	330	347	220	358
ENSG00000068394	GPKOW	-0.475838	0.0667769	84	138	122	64	259	244	19	4	197	166	78	231
ENSG00000068400	GRIPAP1	0.299462	0.0239104	565	912	786	794	1076	1233	67	23	678	634	355	631
ENSG00000068438	FTSJ1	0.0177281	0.926876	130	273	208	203	437	474	25	12	262	191	115	270
ENSG00000068489	PRR11	1.39447	0.000275699	56	140	40	120	121	141	3	3	48	38	10	22
ENSG00000068615	REEP1	-0.101961	0.744703	27	44	59	78	138	75	5	3	51	51	57	66
ENSG00000068650	ATP11A	0.295463	0.0129304	1044	1650	1489	1561	2122	2974	106	37	1487	1248	802	1261
ENSG00000068654	POLR1A	0.330509	0.101226	633	1798	1126	1376	2031	2164	159	20	1063	834	555	1087
ENSG00000068697	LAPTM4A	-0.988887	4.75185e-07	359	465	457	546	1284	1297	102	39	1209	835	844	1559
ENSG00000068724	TTC7A	-0.17639	0.200452	581	924	843	775	1175	1325	99	41	920	710	530	1060
ENSG00000068745	IP6K2	0.11365	0.564452	891	1030	1041	985	1488	1541	110	11	1182	993	605	954
ENSG00000068781	STON1-GTF2A1L	-0.778709	0.473427	0	0	1	4	3	6	1	0	4	1	1	3
ENSG00000068784	SRBD1	0.129232	0.52113	100	139	120	208	180	270	9	5	154	102	96	153
ENSG00000068796	KIF2A	0.619397	0.00194653	221	421	251	523	726	901	27	7	323	229	189	256
ENSG00000068831	RASGRP2	0.683308	0.0532338	196	305	248	114	275	594	20	12	84	96	62	202
ENSG00000068878	PSME4	0.53563	5.17345e-05	702	1222	802	1255	1656	1734	62	24	788	762	414	769
ENSG00000068885	IFT80	0.0269968	0.91806	77	71	86	132	160	147	4	3	113	105	76	76
ENSG00000068903	SIRT2	-0.0973266	0.520788	402	563	451	454	878	949	75	18	567	429	356	595
ENSG00000068912	ERLEC1	-0.0393419	0.796375	248	422	265	392	493	666	28	8	439	310	241	425
ENSG00000068971	PPP2R5B	0.121527	0.536487	199	474	279	293	481	763	31	14	297	340	161	340
ENSG00000068976	PYGM	-1.17617	0.00589417	13	16	31	18	26	49	11	0	30	20	43	63
ENSG00000069011	PITX1	1.62939	0.000595978	59	166	43	57	402	166	3	3	22	15	30	61
ENSG00000069020	MAST4	0.546406	0.000637256	1401	2828	2190	2095	4664	5131	217	55	1666	1476	1036	1728
ENSG00000069122	ADGRF5	-0.828049	7.41235e-05	129	119	182	148	242	337	26	5	294	253	205	393
ENSG00000069188	SDK2	0.153512	0.705696	218	332	159	72	394	293	47	4	88	121	112	195
ENSG00000069206	ADAM7	-0.942478	0.578121	2	0	2	0	0	2	0	0	0	2	2	1
ENSG00000069248	NUP133	-0.292949	0.0608106	255	367	263	429	630	606	35	14	519	443	301	406
ENSG00000069275	NUCKS1	-0.392988	0.0106361	1148	1547	1183	2013	2690	2341	176	53	2201	2089	1601	2009
ENSG00000069329	VPS35	-0.351867	0.0426925	393	567	401	634	1024	1056	50	19	807	730	600	689
ENSG00000069345	DNAJA2	-0.00662542	0.973456	236	465	324	373	917	844	56	7	491	379	285	416
ENSG00000069399	BCL3	1.02967	0.00125693	261	959	464	389	1352	1293	44	21	234	160	158	285
ENSG00000069424	KCNAB2	0.920729	7.59452e-07	724	729	680	681	1116	955	30	14	481	346	219	438
ENSG00000069431	ABCC9	-1.25923	1.50222e-05	234	244	239	241	245	374	16	27	542	399	457	869
ENSG00000069482	GAL	-4.14763	0.0247718	0	313	62	166	0	16	121	175	782	0	2	1973
ENSG00000069493	CLEC2D	0.855735	0.000141711	251	277	180	239	366	379	6	5	126	128	110	170
ENSG00000069509	FUNDC1	0.0132043	0.968528	15	47	24	49	61	77	2	1	57	25	23	41
ENSG00000069535	MAOB	-0.892137	0.00354363	74	73	49	52	135	114	12	7	75	87	122	169
ENSG00000069667	RORA	-0.768212	0.176373	3176	2192	2699	4995	3304	2554	124	31	7416	9105	4953	3768
ENSG00000069696	DRD4	-0.608953	0.085199	68	72	49	48	47	75	12	0	99	106	32	89
ENSG00000069702	TGFBR3	-0.89163	5.91758e-05	765	870	527	745	938	1198	106	28	1458	1038	1054	2267
ENSG00000069764	PLA2G10	0.237539	0.818662	3	3	5	5	4	1	0	0	2	3	4	0
ENSG00000069812	HES2	0.508555	0.0391449	373	343	506	756	974	884	49	4	538	390	215	325
ENSG00000069849	ATP1B3	0.515069	0.017094	1017	1691	1493	2484	3131	3993	76	29	1697	1309	1193	1323
ENSG00000069869	NEDD4	0.177434	0.521511	250	410	269	570	653	903	13	9	468	358	396	309
ENSG00000069943	PIGB	0.240149	0.327055	63	104	69	132	137	122	7	1	98	65	59	69
ENSG00000069956	MAPK6	0.536978	0.0166511	738	820	623	1172	1385	1194	57	9	687	729	453	462
ENSG00000069966	GNB5	0.489902	0.021328	173	182	129	207	295	319	11	3	111	136	103	154
ENSG00000069974	RAB27A	0.876789	2.89225e-05	226	474	277	472	515	783	26	1	232	197	165	177
ENSG00000069998	HDHD5	0.303041	0.0735206	207	441	354	442	577	759	43	4	358	266	174	367
ENSG00000070010	UFD1	0.268861	0.0641311	248	450	288	404	632	721	23	12	394	279	207	329
ENSG00000070018	LRP6	-0.306225	0.0437033	393	709	511	602	879	944	81	17	649	518	571	858
ENSG00000070019	GUCY2C	1.44869	0.00767528	62	20	65	49	122	44	2	0	17	18	29	6
ENSG00000070031	SCT	-0.767574	0.0246323	14	37	40	25	36	38	5	0	48	50	23	64
ENSG00000070047	PHRF1	-0.128915	0.238024	1172	2173	1849	1865	2830	3725	215	64	2065	1992	1300	2353
ENSG00000070061	ELP1	-0.0901046	0.583448	522	759	634	862	1034	1273	52	31	982	790	531	623
ENSG00000070081	NUCB2	-0.216564	0.395288	100	180	100	221	326	319	14	3	228	137	126	337
ENSG00000070087	PFN2	-0.852557	0.0020392	63	79	60	88	91	126	27	2	92	102	68	179
ENSG00000070159	PTPN3	-0.142533	0.6611	847	914	1335	1492	1657	1278	56	14	1638	2019	1029	1007
ENSG00000070182	SPTB	-0.0145447	0.960644	72	216	135	105	190	232	27	7	99	100	71	122
ENSG00000070190	DAPP1	0.862424	0.00144654	199	361	287	297	593	657	7	2	213	193	193	146
ENSG00000070193	FGF10	-1.18521	0.19335	15	14	4	0	4	4	4	0	15	2	2	38
ENSG00000070214	SLC44A1	-0.361656	0.0582724	694	645	648	1072	1284	1338	109	18	1204	1080	787	1016
ENSG00000070269	TMEM260	-0.0105339	0.956326	136	178	138	222	278	303	16	8	230	189	94	156
ENSG00000070366	SMG6	0.172951	0.27163	565	794	830	864	1178	1378	56	13	688	715	511	946
ENSG00000070367	EXOC5	-0.0236141	0.911593	346	488	390	700	836	905	27	10	619	548	460	557
ENSG00000070371	CLTCL1	0.117531	0.600409	167	167	198	233	213	231	15	5	183	133	138	171
ENSG00000070388	FGF22	-0.978846	0.00253891	110	96	122	85	150	210	36	0	257	296	119	147
ENSG00000070404	FSTL3	-1.15333	0.000308537	107	245	195	139	218	315	59	24	297	194	109	516
ENSG00000070413	DGCR2	-0.219395	0.0818536	1070	1958	1912	2142	3123	2749	230	74	2249	1726	1312	2482
ENSG00000070423	RNF126	0.221515	0.273944	434	875	707	612	1288	1544	88	25	680	652	279	548
ENSG00000070444	MNT	0.140627	0.355108	456	827	788	572	1192	1262	59	17	815	555	434	711
ENSG00000070476	ZXDC	0.0931996	0.422775	575	1023	794	877	1208	1374	88	27	786	746	467	847
ENSG00000070495	JMJD6	-0.15919	0.429412	96	235	141	140	249	332	20	7	160	138	134	235
ENSG00000070501	POLB	0.926391	2.44672e-05	117	218	201	211	348	398	6	1	139	115	77	105
ENSG00000070526	ST6GALNAC1	0.50833	0.338611	9	23	15	33	92	85	7	1	13	16	7	26
ENSG00000070540	WIPI1	0.0534018	0.815561	144	251	171	173	266	415	30	6	163	146	87	278
ENSG00000070601	FRMPD1	0.412324	0.247754	130	216	292	189	377	347	44	0	120	112	119	118
ENSG00000070610	GBA2	0.452326	0.0189899	655	1484	1103	871	1715	2121	119	27	668	680	432	925
ENSG00000070614	NDST1	0.00407811	0.974736	2083	2957	2936	3040	4764	4291	316	86	2560	2524	1831	3663
ENSG00000070669	ASNS	0.546215	0.215534	16	41	18	34	27	33	2	0	23	6	12	24
ENSG00000070718	AP3M2	0.45432	0.0246259	116	304	204	265	331	417	21	2	231	126	110	158
ENSG00000070729	CNGB1	3.61403	8.84139e-05	7	30	6	6	35	17	0	0	1	0	0	2
ENSG00000070731	ST6GALNAC2	-0.0917633	0.718264	119	208	287	268	552	396	35	1	352	206	178	313
ENSG00000070748	CHAT	2.0839	0.154508	2	9	3	0	5	2	0	0	1	0	0	0
ENSG00000070756	PABPC1	0.181291	0.232545	3190	6388	4972	6304	11775	11034	584	167	6129	4288	3765	4525
ENSG00000070759	TESK2	0.141484	0.567933	105	142	159	188	200	176	10	1	153	89	101	180
ENSG00000070761	CFAP20	-0.454603	0.0599101	31	60	65	61	69	106	9	1	90	53	55	87
ENSG00000070770	CSNK2A2	-0.0427334	0.846714	524	535	790	731	1263	979	48	14	955	799	575	629
ENSG00000070778	PTPN21	-0.911522	1.48808e-05	335	448	529	582	648	622	51	17	1093	1006	659	964
ENSG00000070785	EIF2B3	-0.164629	0.407124	85	164	131	179	270	263	25	8	156	143	93	192
ENSG00000070808	CAMK2A	-0.252888	0.59576	11	12	18	21	17	16	4	0	23	19	5	12
ENSG00000070814	TCOF1	0.0557136	0.760647	319	857	566	521	1026	1382	76	19	638	455	376	715
ENSG00000070831	CDC42	0.641366	0.002127	864	1294	1063	1572	1700	1562	54	11	823	899	635	760
ENSG00000070882	OSBPL3	0.393287	0.0455656	341	940	424	607	723	1179	51	13	393	468	271	495
ENSG00000070886	EPHA8	0.68825	0.691012	0	7	2	0	13	0	0	0	1	4	0	0
ENSG00000070915	SLC12A3	1.50325	0.157607	7	4	1	6	20	6	0	0	6	0	0	2
ENSG00000070950	RAD18	0.301064	0.302652	146	202	123	228	211	300	4	1	181	179	117	138
ENSG00000070961	ATP2B1	-0.606664	0.0462871	418	485	378	629	726	830	34	11	948	1226	676	497
ENSG00000070985	TRPM5	-1.14795	0.202282	1	7	6	0	3	11	2	1	6	1	10	2
ENSG00000071051	NCK2	0.0932872	0.627156	425	607	502	446	896	1021	68	23	415	336	342	609
ENSG00000071054	MAP4K4	0.176696	0.278377	839	1685	969	1246	2160	3053	104	51	1189	922	878	1322
ENSG00000071073	MGAT4A	0.332657	0.145995	211	257	159	192	288	353	9	3	186	155	119	235
ENSG00000071082	RPL31	-0.403192	0.045178	895	1843	1691	2698	3720	4116	202	80	3328	2701	2163	2195
ENSG00000071127	WDR1	0.00617875	0.975352	1492	2846	1921	1586	4141	4622	322	48	2369	1741	1407	2674
ENSG00000071189	SNX13	0.0883309	0.643275	597	799	570	1024	1017	1171	42	19	1031	628	501	749
ENSG00000071205	ARHGAP10	-0.0796017	0.649248	328	637	530	670	1075	917	35	16	688	572	435	831
ENSG00000071242	RPS6KA2	-0.141541	0.270728	400	696	620	543	910	1158	55	27	732	563	461	756
ENSG00000071243	ING3	-0.101802	0.644376	70	83	70	103	142	144	5	3	133	85	59	90
ENSG00000071246	VASH1	0.775332	0.0149363	359	489	448	365	931	947	41	20	207	113	105	405
ENSG00000071282	LMCD1	-1.33483	5.04584e-07	135	211	154	96	248	281	73	9	383	239	217	509
ENSG00000071462	BUD23	-0.0232586	0.93031	84	190	128	160	373	365	24	0	241	158	82	213
ENSG00000071537	SEL1L	-0.157158	0.317069	528	790	581	783	1286	1319	54	23	977	824	657	804
ENSG00000071539	TRIP13	0.758524	0.0566274	13	62	27	38	80	109	6	0	18	20	19	27
ENSG00000071553	ATP6AP1	-0.136557	0.432899	535	770	688	681	1445	1543	123	31	797	730	494	821
ENSG00000071564	TCF3	-0.0273934	0.860395	454	973	766	783	1243	1479	112	27	792	618	459	929
ENSG00000071575	TRIB2	0.906098	4.77222e-05	393	750	521	529	868	1220	59	8	238	223	202	353
ENSG00000071626	DAZAP1	0.43879	0.000889464	1325	2687	2253	2350	3820	4258	202	46	1997	1609	935	1810
ENSG00000071655	MBD3	0.526919	0.00605378	357	955	788	731	1307	1395	73	8	587	461	298	627
ENSG00000071677	PRLH	-3.24611	0.28989	0	0	0	0	0	0	0	0	2	2	0	0
ENSG00000071794	HLTF	-0.263775	0.327478	75	77	53	85	119	181	2	6	88	90	80	125
ENSG00000071859	FAM50A	0.0146508	0.952732	131	225	171	168	327	416	31	12	157	150	86	222
ENSG00000071889	FAM3A	0.208591	0.198491	296	457	442	393	810	704	26	19	389	329	231	478
ENSG00000071894	CPSF1	0.442706	0.0163427	877	1627	1008	1969	2406	2746	146	43	945	856	555	1247
ENSG00000071909	MYO3B	-2.02903	0.000645104	3	4	3	17	11	11	8	1	25	7	10	37
ENSG00000071967	CYBRD1	-1.3653	2.55736e-07	1395	891	807	1640	1919	2433	193	104	3542	2367	3677	3891
ENSG00000071991	CDH19	-0.744236	0.021158	40	36	45	49	55	93	1	2	90	50	64	118
ENSG00000071994	PDCD2	0.443619	0.0561906	234	485	279	491	571	607	18	1	375	312	184	322
ENSG00000072041	SLC6A15	-0.361511	0.344165	14	23	22	67	52	56	4	3	42	31	36	32
ENSG00000072042	RDH11	-0.157573	0.570782	142	361	249	377	542	458	61	13	342	178	117	382
ENSG00000072062	PRKACA	-0.00885004	0.967706	340	758	613	475	943	1002	85	30	480	404	293	619
ENSG00000072071	ADGRL1	-0.0738026	0.639856	759	1381	1407	1227	1581	2006	147	51	1143	1014	701	1549
ENSG00000072110	ACTN1	-0.642905	0.218221	812	2555	1619	1067	2576	3550	662	105	1233	518	867	2726
ENSG00000072121	ZFYVE26	0.135171	0.191451	787	1091	1011	1157	1600	1709	98	27	1048	889	618	1039
ENSG00000072133	RPS6KA6	-0.850419	0.0135067	58	41	49	97	65	44	6	5	117	109	66	77
ENSG00000072134	EPN2	-0.440406	0.0283759	585	869	1070	1306	1588	1492	77	41	1835	1565	815	1313
ENSG00000072135	PTPN18	0.207643	0.351363	395	653	442	430	724	834	54	22	407	272	180	613
ENSG00000072163	LIMS2	-0.781594	0.000980264	337	494	374	323	664	934	86	29	723	352	403	1216
ENSG00000072182	ASIC4	-0.472328	0.508444	2	6	10	7	14	2	1	0	9	12	2	9
ENSG00000072195	SPEG	-1.11718	0.00446896	196	335	301	247	215	467	82	33	220	119	339	841
ENSG00000072201	LNX1	-0.520789	0.0137952	135	205	238	146	226	268	21	6	242	259	198	289
ENSG00000072210	ALDH3A2	-0.252128	0.432585	1531	1934	3497	5191	4003	2976	162	68	6453	3923	2169	2925
ENSG00000072274	TFRC	-0.126532	0.535382	418	1290	751	985	1343	2079	74	39	1500	712	638	1102
ENSG00000072310	SREBF1	-0.0761511	0.76613	1139	3528	2095	2011	3888	4132	361	122	2143	1339	983	2635
ENSG00000072315	TRPC5	0.0246342	0.954182	40	41	43	47	50	36	0	0	36	55	25	56
ENSG00000072364	AFF4	-0.0167047	0.915628	1139	1720	1286	2100	2924	2591	126	41	1916	1839	1248	1743
ENSG00000072401	UBE2D1	0.13679	0.641912	76	117	55	120	160	196	17	0	123	47	70	81
ENSG00000072422	RHOBTB1	-0.698494	0.00717458	60	67	43	59	84	110	5	5	135	70	50	137
ENSG00000072501	SMC1A	0.0871983	0.594059	464	928	815	1252	1436	1775	80	21	995	849	644	837
ENSG00000072506	HSD17B10	-0.0685515	0.788222	156	323	298	280	711	770	62	10	353	243	167	388
ENSG00000072518	MARK2	0.260281	0.0390412	958	1948	1684	1555	2723	3108	152	48	1497	1275	886	1345
ENSG00000072571	HMMR	1.28549	0.0427973	15	30	4	35	49	91	0	0	19	6	16	6
ENSG00000072609	CHFR	0.661415	1.55773e-06	642	1496	1142	1248	1823	1956	67	24	907	721	418	769
ENSG00000072657	TRHDE	-0.675073	0.169183	11	17	8	23	16	23	0	1	50	13	9	25
ENSG00000072682	P4HA2	-0.752501	0.000133283	123	160	147	172	275	289	31	7	255	176	186	427
ENSG00000072694	FCGR2B	0.667433	0.0134619	184	175	153	135	173	287	7	2	110	84	98	110
ENSG00000072736	NFATC3	0.134122	0.467241	392	476	348	468	535	526	30	13	389	359	277	377
ENSG00000072756	TRNT1	0.534576	0.0292966	236	492	254	517	514	553	11	4	360	292	157	287
ENSG00000072778	ACADVL	-0.13262	0.566404	1325	2948	2694	2841	5944	6032	485	124	3109	1896	1433	3645
ENSG00000072786	STK10	0.51579	0.017197	722	1185	853	615	1616	1629	51	9	668	761	499	782
ENSG00000072803	FBXW11	0.611356	0.000717502	380	883	577	784	1557	1683	41	18	557	460	376	541
ENSG00000072818	ACAP1	0.514955	0.0113227	479	773	628	523	712	1047	39	14	381	498	189	556
ENSG00000072832	CRMP1	-0.686432	0.000232562	100	181	181	173	191	342	29	9	237	227	207	277
ENSG00000072840	EVC	-0.419029	0.0274678	398	494	628	625	776	915	101	14	743	502	485	990
ENSG00000072849	DERL2	-0.00854506	0.960688	134	222	163	246	304	336	12	11	245	191	104	226
ENSG00000072858	SIDT1	1.08743	0.00118693	81	78	65	61	98	117	4	2	25	50	15	34
ENSG00000072864	NDE1	-0.164185	0.336288	356	425	420	556	590	890	46	16	508	590	369	459
ENSG00000072954	TMEM38A	0.0872103	0.82779	12	30	40	24	54	37	2	1	41	13	12	38
ENSG00000072958	AP1M1	-0.0512442	0.778801	295	461	341	289	668	836	52	13	420	340	222	523
ENSG00000073008	PVR	-0.0799794	0.658179	191	336	293	279	405	581	39	13	303	216	167	417
ENSG00000073050	XRCC1	-0.198027	0.275813	89	147	121	130	221	260	15	9	144	131	96	189
ENSG00000073060	SCARB1	-0.338024	0.146314	324	777	729	494	832	1161	70	44	726	477	360	1061
ENSG00000073067	CYP2W1	-3.13692	1.44971e-22	10	18	19	25	45	31	7	2	205	245	131	203
ENSG00000073111	MCM2	0.221194	0.439257	73	191	156	192	405	474	29	7	171	111	72	185
ENSG00000073146	MOV10L1	0.422069	0.575277	7	14	3	26	14	48	1	0	30	2	1	15
ENSG00000073150	PANX2	-0.433445	0.275783	21	30	25	15	22	28	7	0	21	24	16	35
ENSG00000073169	SELENOO	0.0475812	0.804749	236	546	395	450	588	782	31	22	354	396	197	554
ENSG00000073282	TP63	0.237419	0.340555	1718	2472	2426	3939	4823	4667	229	35	3299	2792	2039	1541
ENSG00000073331	ALPK1	0.127577	0.47357	317	450	417	503	610	621	20	18	455	421	251	367
ENSG00000073350	LLGL2	0.305011	0.0708331	843	1327	1379	1231	2034	1997	155	26	995	823	595	1069
ENSG00000073417	PDE8A	0.115578	0.512551	322	460	317	394	666	802	43	15	318	431	206	413
ENSG00000073464	CLCN4	0.183303	0.587587	103	129	92	82	148	312	14	1	91	42	115	130
ENSG00000073536	NLE1	0.428082	0.0908516	56	223	139	151	283	312	8	3	161	90	73	142
ENSG00000073578	SDHA	0.325336	0.134474	93	177	123	196	169	200	13	3	108	125	65	109
ENSG00000073584	SMARCE1	0.470295	0.12741	181	259	181	331	261	274	7	0	188	222	96	215
ENSG00000073598	FNDC8	-0.0766939	0.96423	0	6	0	1	1	2	0	0	0	1	2	0
ENSG00000073605	GSDMB	0.316334	0.106481	203	257	351	319	500	430	25	9	252	271	125	222
ENSG00000073614	KDM5A	-0.306273	0.12772	946	1094	993	1638	1918	1954	100	27	1968	1572	1247	1663
ENSG00000073670	ADAM11	0.408273	0.216554	47	58	100	122	195	90	9	2	66	74	24	75
ENSG00000073711	PPP2R3A	0.206396	0.535905	684	562	680	1564	892	1013	33	10	928	964	667	548
ENSG00000073712	FERMT2	-1.03808	1.77921e-05	114	182	109	107	183	266	23	6	290	158	237	426
ENSG00000073734	ABCB11	-1.05454	0.0484466	4	16	4	8	17	9	3	1	21	18	4	15
ENSG00000073737	DHRS9	1.44303	0.000490729	28	175	76	94	364	187	6	1	47	18	30	66
ENSG00000073754	CD5L	-1.60359	0.344009	1	3	0	1	0	0	0	0	6	0	1	2
ENSG00000073756	PTGS2	-2.00539	0.0015905	13	28	13	26	34	58	0	0	84	41	228	40
ENSG00000073792	IGF2BP2	-0.194951	0.366131	105	150	144	119	193	290	24	6	121	129	108	195
ENSG00000073803	MAP3K13	-0.163897	0.384619	152	340	298	359	365	484	34	5	352	363	192	310
ENSG00000073849	ST6GAL1	0.105056	0.630397	467	533	425	364	590	914	60	18	392	289	328	447
ENSG00000073861	TBX21	1.78291	0.00437177	34	35	7	12	33	36	0	0	7	5	9	5
ENSG00000073905	VDAC1P1	0.915847	0.454084	0	2	4	1	7	8	0	0	0	1	1	2
ENSG00000073910	FRY	0.476463	0.00346891	607	1714	1098	1254	1593	2356	72	34	828	742	575	1066
ENSG00000073921	PICALM	-0.00150969	0.989762	815	1371	1039	1503	2196	2480	131	32	1449	1204	855	1465
ENSG00000073969	NSF	0.144871	0.434863	160	272	224	323	415	458	26	7	230	229	195	180
ENSG00000074047	GLI2	-1.68562	5.11728e-06	107	161	157	100	142	201	77	25	230	112	226	411
ENSG00000074054	CLASP1	-0.211175	0.131962	723	897	1020	1193	1666	1642	96	33	1211	1261	811	1296
ENSG00000074071	MRPS34	0.240847	0.210458	120	261	178	186	401	460	25	6	200	165	106	187
ENSG00000074181	NOTCH3	-0.237223	0.0575925	4942	6944	7974	7677	13840	14632	971	258	9785	8185	5831	10866
ENSG00000074201	CLNS1A	0.108648	0.687603	194	376	268	534	612	632	8	9	360	363	292	430
ENSG00000074211	PPP2R2C	0.973357	0.00134633	780	1472	785	1289	2679	2642	32	13	795	1141	493	402
ENSG00000074219	TEAD2	-0.323427	0.264016	101	165	191	106	176	344	24	10	190	100	79	293
ENSG00000074266	EED	0.5187	0.0567421	158	160	150	287	240	293	7	1	181	147	100	116
ENSG00000074276	CDHR2	0.0504898	0.868311	41	50	57	72	48	77	9	0	60	40	34	41
ENSG00000074317	SNCB	-1.2693	0.255424	5	0	1	0	6	7	0	0	15	10	1	3
ENSG00000074319	TSG101	-0.261378	0.194631	135	246	147	184	383	446	14	7	299	239	197	261
ENSG00000074356	NCBP3	0.202063	0.204115	653	992	793	1074	1314	1332	61	15	878	837	590	761
ENSG00000074370	ATP2A3	-0.61885	0.308516	791	1262	938	318	891	1702	145	100	319	228	465	2410
ENSG00000074410	CA12	0.190321	0.431526	1184	1638	2177	2984	3402	3323	113	33	2581	2339	1378	1624
ENSG00000074416	MGLL	-0.541714	0.0712195	423	797	1199	522	1315	1521	152	64	790	528	586	1625
ENSG00000074527	NTN4	-1.20025	7.55557e-05	137	133	183	92	260	293	46	15	261	136	265	538
ENSG00000074582	BCS1L	0.400932	0.0800667	178	418	239	299	396	553	20	1	337	214	111	260
ENSG00000074590	NUAK1	-0.570059	0.070265	154	432	837	757	984	1327	54	20	1430	792	822	756
ENSG00000074603	DPP8	-0.0040994	0.986709	371	575	421	720	877	845	27	7	668	732	438	528
ENSG00000074621	SLC24A1	0.0969506	0.60701	176	229	220	279	270	339	16	8	185	227	123	250
ENSG00000074657	ZNF532	-0.296102	0.143283	642	676	724	722	721	859	100	29	867	556	539	841
ENSG00000074660	SCARF1	-0.208188	0.463615	170	341	221	227	254	387	33	17	211	118	133	399
ENSG00000074695	LMAN1	-0.0106577	0.951678	438	601	438	674	979	1131	30	24	687	502	414	793
ENSG00000074696	HACD3	-0.382739	0.0773873	167	218	230	301	286	407	16	20	334	299	195	262
ENSG00000074706	IPCEF1	0.740205	0.0827663	33	38	28	39	52	62	0	0	20	38	11	22
ENSG00000074755	ZZEF1	0.0638498	0.509804	1554	2446	2092	2425	3407	3558	225	64	2207	2054	1278	2294
ENSG00000074800	ENO1	0.233374	0.374062	1304	3665	2427	2498	6399	7828	427	93	2429	1455	1332	3208
ENSG00000074803	SLC12A1	0.606202	0.470594	9	17	6	2	4	15	1	0	1	3	9	2
ENSG00000074842	MYDGF	-0.388229	0.100171	90	261	178	156	393	464	30	12	252	193	143	374
ENSG00000074855	ANO8	0.0925689	0.631062	696	1190	1410	875	1794	1713	75	27	1226	1238	592	1150
ENSG00000074935	TUBE1	-0.16956	0.430558	88	112	106	183	167	175	10	5	151	137	99	121
ENSG00000074964	ARHGEF10L	-0.0463495	0.795325	1029	2170	1903	1293	3759	3381	188	77	1913	1500	1156	2299
ENSG00000074966	TXK	0.517758	0.261476	21	58	26	55	112	80	1	0	45	62	15	18
ENSG00000075035	WSCD2	-0.374525	0.530087	27	11	39	13	28	23	5	0	7	11	41	34
ENSG00000075073	TACR2	-0.361734	0.370042	52	45	24	27	62	44	6	1	28	67	42	35
ENSG00000075089	ACTR6	0.204695	0.481091	58	83	45	100	119	157	1	3	103	44	55	71
ENSG00000075131	TIPIN	0.0753941	0.853946	21	38	14	19	36	52	2	0	24	24	25	16
ENSG00000075142	SRI	-0.381899	0.0560714	86	151	118	183	318	335	19	5	216	193	164	216
ENSG00000075151	EIF4G3	0.0729451	0.748871	652	1104	988	1052	1698	1804	52	25	1889	882	535	966
ENSG00000075188	NUP37	0.0320402	0.913838	33	47	46	87	146	117	5	3	77	48	52	53
ENSG00000075213	SEMA3A	-0.670907	0.054772	52	92	31	45	80	121	5	1	113	77	112	72
ENSG00000075218	GTSE1	1.38936	3.75698e-08	49	116	109	123	184	206	6	1	39	30	25	58
ENSG00000075223	SEMA3C	-0.274914	0.349649	991	595	710	596	1016	1379	91	32	775	407	815	1569
ENSG00000075234	TTC38	-1.03004	0.000198652	120	169	120	163	164	271	27	25	302	164	134	323
ENSG00000075239	ACAT1	-0.648859	0.00564265	112	146	107	248	238	191	12	12	263	228	164	246
ENSG00000075240	GRAMD4	0.19553	0.134974	943	1528	1438	1765	2332	2680	129	49	1738	984	815	1307
ENSG00000075275	CELSR1	0.141674	0.47677	1774	2966	3615	4447	4718	5712	340	55	4013	3130	1841	2702
ENSG00000075290	WNT8B	0.564562	0.355997	5	19	17	12	20	16	0	0	5	14	3	14
ENSG00000075292	ZNF638	-0.103531	0.480165	812	1308	939	1607	1649	2243	105	32	1495	1334	927	1372
ENSG00000075303	SLC25A40	-0.108182	0.695871	54	96	76	130	140	157	5	1	128	122	76	74
ENSG00000075336	TIMM21	0.199311	0.489925	42	134	92	85	169	190	5	1	144	67	46	97
ENSG00000075340	ADD2	-0.953514	0.0130343	8	20	36	26	37	41	1	3	29	42	33	72
ENSG00000075391	RASAL2	-0.336512	0.0558226	637	801	841	1024	1239	1212	81	34	979	1216	851	936
ENSG00000075399	VPS9D1	0.864171	1.4871e-06	274	454	340	326	500	638	23	5	183	188	101	277
ENSG00000075407	ZNF37A	0.0864824	0.625166	194	310	270	408	452	512	16	8	357	295	201	285
ENSG00000075413	MARK3	0.370848	0.00362301	1193	1965	1296	1864	2182	2684	90	41	1424	1158	843	1411
ENSG00000075415	SLC25A3	0.009464	0.952394	983	1818	1413	1885	3665	3687	152	58	2152	1486	1360	1857
ENSG00000075420	FNDC3B	-0.464308	0.000749662	580	790	615	666	1003	1326	95	37	910	773	668	1232
ENSG00000075426	FOSL2	-0.196238	0.354908	2891	3830	3113	3456	5549	6300	383	59	6557	3725	3068	4090
ENSG00000075461	CACNG4	-1.39512	0.139783	1	3	8	0	6	8	4	0	10	0	4	8
ENSG00000075539	FRYL	0.0627458	0.83399	875	917	765	1315	1494	1680	61	5	1239	1261	855	1108
ENSG00000075568	TMEM131	-0.146105	0.369535	736	1024	848	1253	1478	1563	115	20	1333	1235	660	1059
ENSG00000075618	FSCN1	0.658727	0.0405388	746	2779	1772	1174	4767	5593	182	68	1038	566	847	1594
ENSG00000075624	ACTB	-0.22054	0.42634	8741	18688	12630	10031	29644	33021	3122	675	13672	8379	8178	20356
ENSG00000075643	MOCOS	-0.0411245	0.920418	67	140	74	133	178	163	10	12	134	30	26	139
ENSG00000075651	PLD1	-0.0414992	0.886524	611	625	732	1215	1102	1138	29	16	1144	1157	636	723
ENSG00000075673	ATP12A	3.42736	0.00505259	408	4682	3385	1552	7116	13728	165	1	40	6	1	332
ENSG00000075702	WDR62	0.532105	0.0151496	120	251	200	221	352	290	14	3	133	182	95	112
ENSG00000075711	DLG1	0.0402336	0.82611	834	1348	992	1811	1971	1901	96	26	1549	1400	891	1138
ENSG00000075785	RAB7A	-0.0923391	0.636917	719	1330	957	1010	2485	2555	194	34	1339	1008	770	1334
ENSG00000075790	BCAP29	0.476532	0.204764	23	54	42	88	47	59	1	3	43	26	14	43
ENSG00000075826	SEC31B	0.0874112	0.60892	206	285	254	251	352	351	26	8	270	214	119	269
ENSG00000075856	SART3	0.305157	0.150747	304	637	404	524	813	1026	15	11	550	426	306	470
ENSG00000075884	ARHGAP15	1.0689	0.0108137	85	82	30	81	103	122	0	0	28	41	35	44
ENSG00000075886	TUBA3D	0.31202	0.555038	13	27	24	26	28	27	8	0	7	14	6	15
ENSG00000075914	EXOSC7	-0.287402	0.23329	176	211	251	353	410	389	21	5	401	407	230	238
ENSG00000075945	KIFAP3	-0.346471	0.0378983	167	195	156	257	293	366	22	10	249	237	192	285
ENSG00000075975	MKRN2	0.122669	0.454178	144	207	179	238	371	366	21	8	223	191	111	183
ENSG00000076003	MCM6	0.392972	0.0923045	120	280	168	243	529	508	15	8	269	121	125	194
ENSG00000076043	REXO2	0.193663	0.357325	164	234	202	327	386	374	19	0	250	191	149	260
ENSG00000076053	RBM7	-0.0425622	0.865452	60	92	75	137	130	117	2	4	103	96	66	95
ENSG00000076067	RBMS2	-0.372008	0.0403193	376	391	546	475	606	763	59	11	585	538	447	743
ENSG00000076108	BAZ2A	-0.0820303	0.514498	1404	2215	1980	1741	3242	3532	247	61	1979	1944	1324	2407
ENSG00000076201	PTPN23	-0.176584	0.343843	585	1197	919	938	1549	1758	165	46	992	815	549	1101
ENSG00000076242	MLH1	-0.00625709	0.968063	201	304	263	311	465	469	19	7	368	277	196	287
ENSG00000076248	UNG	-0.430008	0.0487699	145	330	229	338	510	473	63	6	459	278	188	410
ENSG00000076258	FMO4	-0.348538	0.315072	32	19	35	40	41	49	6	0	34	38	36	37
ENSG00000076321	KLHL20	-0.336754	0.0637533	152	176	173	240	330	332	17	7	226	269	177	307
ENSG00000076344	RGS11	-0.704571	0.0511155	94	98	68	85	83	81	14	7	120	40	74	221
ENSG00000076351	SLC46A1	-0.316389	0.398614	41	43	37	19	52	78	2	2	41	35	26	96
ENSG00000076356	PLXNA2	-0.464482	0.0121694	561	953	1304	1251	2187	1703	140	37	1793	1645	1048	1533
ENSG00000076382	SPAG5	1.38964	1.52921e-05	70	202	110	157	212	231	3	0	99	35	25	64
ENSG00000076513	ANKRD13A	0.373452	0.0258382	699	1153	940	1016	1513	1456	45	19	900	863	531	773
ENSG00000076554	TPD52	0.0618236	0.86562	148	204	153	457	389	298	8	1	289	341	210	183
ENSG00000076554	TPD52	0.0618236	0.86562	148	204	153	457	389	298	8	1	289	341	210	183
ENSG00000076555	ACACB	-1.12227	0.00137439	640	827	773	764	992	998	236	100	1144	431	495	2259
ENSG00000076604	TRAF4	0.126593	0.684552	153	321	237	148	247	508	31	12	156	84	117	279
ENSG00000076641	PAG1	0.724162	3.30056e-07	440	658	529	632	938	1016	30	8	436	354	263	337
ENSG00000076650	GPATCH1	-0.0170484	0.935873	74	127	92	152	215	236	7	3	164	128	72	137
ENSG00000076662	ICAM3	1.70396	0.0247274	20	18	13	10	17	15	0	0	5	10	2	0
ENSG00000076685	NT5C2	0.221101	0.13232	253	346	319	352	495	684	36	7	298	257	221	296
ENSG00000076706	MCAM	-1.75495	2.76706e-05	226	453	466	262	435	735	200	94	440	280	507	1243
ENSG00000076716	GPC4	-1.17375	0.00017734	64	73	113	50	78	128	18	12	118	106	103	218
ENSG00000076770	MBNL3	0.354041	0.333939	295	449	422	730	740	682	15	0	515	566	363	300
ENSG00000076826	CAMSAP3	-0.969436	3.90821e-09	523	894	901	901	1398	1263	171	37	2317	1659	920	1522
ENSG00000076864	RAP1GAP	0.503561	0.245453	108	274	168	79	145	337	26	7	74	32	39	124
ENSG00000076924	XAB2	-0.341169	0.00585833	309	512	467	439	796	930	58	22	650	558	376	687
ENSG00000076928	ARHGEF1	0.22819	0.228662	1541	2363	1699	1490	3311	4171	230	70	1360	1404	948	1922
ENSG00000076944	STXBP2	0.653488	0.0114247	116	207	135	150	234	264	13	3	102	134	31	102
ENSG00000076984	MAP2K7	0.0187195	0.87485	534	895	790	818	1170	1273	92	17	875	677	497	815
ENSG00000077009	NMRK2	1.44158	0.392654	3	6	1	1	0	1	0	0	1	0	0	0
ENSG00000077044	DGKD	-0.219629	0.373673	242	469	472	201	478	720	58	18	407	282	234	501
ENSG00000077063	CTTNBP2	-0.30146	0.326068	46	81	40	89	65	104	5	0	79	60	59	112
ENSG00000077080	ACTL6B	-1.11422	0.310614	1	1	5	9	3	1	0	0	5	18	4	0
ENSG00000077092	RARB	-0.167495	0.694908	34	35	86	45	49	58	7	6	32	34	24	61
ENSG00000077097	TOP2B	0.157175	0.531516	973	1091	966	1829	2332	2173	70	15	1524	1462	982	1298
ENSG00000077147	TM9SF3	0.051764	0.838059	796	1400	875	1582	2254	2158	51	21	1769	1288	1089	1326
ENSG00000077150	NFKB2	0.542196	0.0189413	420	1010	649	496	1004	2251	58	19	579	427	356	532
ENSG00000077152	UBE2T	0.95959	0.0807778	16	14	7	28	55	42	0	0	10	16	7	13
ENSG00000077157	PPP1R12B	-0.188931	0.321441	985	994	1101	1410	1694	1581	87	47	1191	1041	1148	1592
ENSG00000077232	DNAJC10	0.0253325	0.863989	382	577	354	546	654	825	40	12	518	427	350	500
ENSG00000077235	GTF3C1	-0.343649	0.0598816	1203	1557	1696	1908	4348	2679	266	73	2245	2441	1496	2273
ENSG00000077238	IL4R	1.23174	4.33664e-05	618	2415	1287	1068	2870	3669	89	36	350	390	400	840
ENSG00000077254	USP33	-0.126227	0.485239	380	484	357	655	710	846	48	8	665	528	399	524
ENSG00000077264	PAK3	-0.918678	0.0014948	47	68	43	40	50	75	8	1	86	64	77	123
ENSG00000077274	CAPN6	-1.32068	0.014522	5	9	3	8	12	19	2	0	17	10	9	41
ENSG00000077279	DCX	-1.78847	0.0913429	4	3	4	1	1	6	3	0	0	1	1	30
ENSG00000077312	SNRPA	0.0867553	0.72993	127	339	241	169	531	581	32	5	279	209	113	351
ENSG00000077327	SPAG6	-0.179596	0.900997	1	6	0	2	0	5	0	0	1	1	0	6
ENSG00000077348	EXOSC5	-0.0288383	0.879911	90	170	138	129	279	268	12	5	203	144	84	155
ENSG00000077380	DYNC1I2	-0.230172	0.290555	219	299	242	377	596	634	29	3	538	346	310	401
ENSG00000077420	APBB1IP	0.333643	0.312295	95	99	67	69	122	165	8	1	45	37	70	110
ENSG00000077454	LRCH4	0.4121	0.0128086	309	440	390	310	599	724	29	12	298	251	168	385
ENSG00000077458	FAM76B	-0.111541	0.640976	167	143	182	220	248	302	11	4	287	221	131	180
ENSG00000077463	SIRT6	0.529967	0.0263889	126	295	210	155	392	495	23	4	129	111	102	216
ENSG00000077498	TYR	-0.154581	0.74304	30	46	47	181	109	59	17	0	112	44	51	39
ENSG00000077514	POLD3	-0.116674	0.620521	80	162	114	186	251	256	12	12	146	108	128	156
ENSG00000077522	ACTN2	-1.28029	0.0832753	9	1	5	2	5	10	0	0	14	8	11	18
ENSG00000077549	CAPZB	-0.0281126	0.81081	1189	1879	1590	1635	2919	3078	194	40	1886	1491	1203	2064
ENSG00000077585	GPR137B	0.209043	0.253414	130	171	160	202	264	286	13	6	213	132	80	145
ENSG00000077616	NAALAD2	-0.610333	0.16362	36	21	18	32	39	25	5	2	25	20	21	79
ENSG00000077684	JADE1	-0.875184	3.4277e-05	203	256	228	284	231	412	25	14	521	328	309	609
ENSG00000077713	SLC25A43	0.230015	0.280541	199	270	305	352	502	607	17	2	334	298	168	322
ENSG00000077721	UBE2A	-0.102841	0.520473	194	284	199	295	443	440	28	7	338	264	201	246
ENSG00000077782	FGFR1	-1.14938	1.62137e-05	864	1125	767	681	1294	1514	279	93	1308	934	1077	2865
ENSG00000077935	SMC1B	0.527127	0.282662	18	20	13	22	24	19	0	0	16	13	9	11
ENSG00000077942	FBLN1	-2.18486	2.92494e-09	1653	2676	863	2060	3637	3741	485	585	5854	2784	5133	17949
ENSG00000077943	ITGA8	-1.20342	0.00240711	71	68	52	97	211	159	16	8	152	56	314	177
ENSG00000077984	CST7	0.554944	0.249447	52	57	48	18	87	86	3	4	59	17	6	35
ENSG00000078018	MAP2	-0.162451	0.589227	261	281	401	386	649	589	24	1	447	625	326	439
ENSG00000078043	PIAS2	0.299697	0.204725	375	542	421	754	641	712	19	8	526	518	263	458
ENSG00000078053	AMPH	-1.09971	0.101712	6	19	19	10	32	60	0	8	15	16	8	59
ENSG00000078061	ARAF	-0.0796738	0.652193	278	443	435	495	731	902	70	21	497	360	260	480
ENSG00000078070	MCCC1	-0.273853	0.138909	160	299	203	347	510	534	37	10	454	260	171	411
ENSG00000078081	LAMP3	1.82698	1.73513e-06	153	118	67	161	320	272	10	0	19	52	22	48
ENSG00000078098	FAP	-0.677484	0.147092	63	64	35	51	135	190	5	6	97	17	74	279
ENSG00000078114	NEBL	-0.040223	0.853033	631	1213	898	1572	1589	1604	76	17	1477	1360	763	1133
ENSG00000078124	ACER3	0.614414	0.000948339	281	689	345	471	626	990	34	11	332	214	199	378
ENSG00000078140	UBE2K	0.169697	0.481908	415	631	420	793	989	931	28	7	697	662	426	488
ENSG00000078142	PIK3C3	0.0248517	0.913175	404	472	442	639	851	759	32	5	657	566	428	500
ENSG00000078177	N4BP2	0.203152	0.345519	287	359	295	540	531	538	16	8	364	342	269	323
ENSG00000078237	TIGAR	1.18397	6.57063e-05	81	118	67	88	175	201	1	1	38	52	43	40
ENSG00000078246	TULP3	-0.519391	0.0128336	173	165	173	253	289	314	20	5	399	243	214	293
ENSG00000078269	SYNJ2	0.132881	0.456844	268	565	441	360	608	686	47	15	323	297	234	485
ENSG00000078295	ADCY2	-0.874966	0.00482794	166	110	167	277	140	212	15	12	256	382	231	305
ENSG00000078304	PPP2R5C	-0.0881767	0.642042	632	921	780	1118	1389	1529	68	14	1162	1126	744	1010
ENSG00000078328	RBFOX1	-0.637958	0.380904	1	8	4	10	5	18	0	0	7	10	4	21
ENSG00000078369	GNB1	-0.344808	0.00167863	1241	1784	1330	1737	2623	2964	240	68	2232	1748	1391	2123
ENSG00000078399	HOXA9	-1.03097	0.0297998	15	68	125	13	152	159	7	2	209	200	86	151
ENSG00000078401	EDN1	-0.429638	0.20362	24	48	59	51	44	114	4	0	99	55	41	73
ENSG00000078403	MLLT10	-0.0799988	0.643527	474	595	556	822	920	969	53	13	818	751	436	648
ENSG00000078487	ZCWPW1	-0.159587	0.615656	35	38	30	25	40	56	7	0	38	30	26	35
ENSG00000078549	ADCYAP1R1	-1.14134	0.000299106	71	180	129	113	79	217	23	18	178	134	190	285
ENSG00000078589	P2RY10	1.45121	0.0137622	40	27	12	26	43	29	0	0	15	14	8	3
ENSG00000078596	ITM2A	-1.29433	0.000284537	80	47	65	34	153	77	13	6	134	127	77	318
ENSG00000078618	NRDC	-0.150293	0.3643	799	1155	1092	1243	2122	2043	88	32	1591	1478	998	1278
ENSG00000078668	VDAC3	0.0655051	0.744207	209	315	236	409	652	606	18	7	370	306	256	358
ENSG00000078674	PCM1	-0.310122	0.0506256	844	1217	914	1421	1604	1948	101	37	1633	1519	1103	1328
ENSG00000078687	TNRC6C	-0.398633	0.0716278	461	576	479	464	539	883	77	30	493	393	445	872
ENSG00000078699	CBFA2T2	-0.0460882	0.841527	450	552	600	768	722	783	64	4	613	513	500	754
ENSG00000078725	BRINP1	-0.575362	0.613588	3	0	0	4	2	9	0	0	5	1	3	5
ENSG00000078747	ITCH	0.219482	0.271063	266	363	294	394	592	507	16	7	343	355	223	272
ENSG00000078795	PKD2L2	0.403348	0.427694	22	30	10	17	25	26	0	0	13	20	13	13
ENSG00000078804	TP53INP2	-0.285425	0.446627	273	380	436	191	655	608	102	20	271	140	196	406
ENSG00000078808	SDF4	-0.161328	0.381082	629	1191	844	830	1467	1861	143	37	972	721	536	1471
ENSG00000078814	MYH7B	0.214212	0.340905	168	280	322	266	334	464	35	10	162	207	117	260
ENSG00000078900	TP73	0.445798	0.052001	237	390	421	704	651	651	48	14	307	209	176	349
ENSG00000078902	TOLLIP	0.250102	0.161055	891	1923	1566	1518	3579	3472	194	42	1552	1310	895	1382
ENSG00000078967	UBE2D4	-0.634757	0.00384207	54	107	65	113	130	125	10	9	122	120	78	156
ENSG00000079101	CLUL1	-0.644509	0.530021	1	4	6	0	4	5	0	0	12	3	1	3
ENSG00000079102	RUNX1T1	-0.762239	0.000740533	163	294	185	316	277	406	21	11	436	274	316	628
ENSG00000079112	CDH17	-0.179404	0.8688	3	5	4	1	2	2	0	2	2	2	0	2
ENSG00000079134	THOC1	0.0182949	0.947682	175	260	205	387	352	479	7	5	367	347	181	248
ENSG00000079150	FKBP7	-1.12482	0.000557521	19	24	28	37	59	54	3	4	53	37	54	111
ENSG00000079156	OSBPL6	0.0208955	0.954705	166	310	257	442	364	412	16	0	255	484	286	181
ENSG00000079215	SLC1A3	0.867816	0.00642686	116	416	270	447	446	778	7	1	322	176	125	212
ENSG00000079246	XRCC5	0.0352349	0.849566	606	1179	771	1317	2091	2276	99	20	1311	1133	822	1065
ENSG00000079257	LXN	0.149365	0.637169	27	55	37	33	54	99	2	2	56	29	16	49
ENSG00000079263	SP140	0.3914	0.339859	74	43	44	39	68	99	3	0	35	66	34	28
ENSG00000079277	MKNK1	0.245259	0.264384	353	691	356	506	656	749	66	17	398	272	193	409
ENSG00000079308	TNS1	-1.20642	5.25819e-05	2988	3918	3918	3736	5274	6776	995	552	4396	3382	5034	11506
ENSG00000079313	REXO1	0.0811054	0.563564	528	1090	799	959	1310	1799	96	19	825	874	517	982
ENSG00000079332	SAR1A	-0.457511	0.000429547	455	628	434	693	961	938	73	26	921	712	553	831
ENSG00000079335	CDC14A	-0.020326	0.935442	185	197	163	152	206	249	9	3	191	158	136	242
ENSG00000079337	RAPGEF3	-1.31337	3.541e-06	216	318	490	349	502	632	86	60	573	555	366	1238
ENSG00000079385	CEACAM1	0.742485	0.0125328	140	303	132	127	299	256	12	1	96	67	66	197
ENSG00000079387	SENP1	0.0779689	0.74581	121	153	104	182	286	302	19	1	140	130	146	130
ENSG00000079393	DUSP13B	2.87514	0.00388332	2	18	3	13	14	10	0	0	2	0	0	1
ENSG00000079393	DUSP13B	2.87514	0.00388332	2	18	3	13	14	10	0	0	2	0	0	1
ENSG00000079432	CIC	-0.0716406	0.595925	1770	2962	2618	2426	3348	4373	267	100	2231	2243	1651	3351
ENSG00000079435	LIPE	-0.401687	0.558498	196	649	338	254	939	1020	70	52	123	81	84	1051
ENSG00000079459	FDFT1	0.0439679	0.869834	332	1159	848	791	1993	2264	120	30	1159	550	378	1338
ENSG00000079462	PAFAH1B3	0.157217	0.666912	17	56	38	42	55	126	10	1	41	28	19	39
ENSG00000079482	OPHN1	-0.338119	0.087172	345	455	429	612	456	679	43	11	587	524	384	767
ENSG00000079557	AFM	-3.04239	0.193489	1	0	0	0	0	0	0	0	1	3	1	0
ENSG00000079616	KIF22	0.415356	0.0026409	299	590	537	627	848	855	46	9	436	362	241	445
ENSG00000079691	CARMIL1	-0.105502	0.565802	240	327	332	387	769	648	51	5	476	339	269	428
ENSG00000079739	PGM1	-0.550988	0.0366679	121	378	227	262	408	579	48	24	348	188	203	502
ENSG00000079785	DDX1	0.0126238	0.942473	337	546	439	624	1043	1070	36	12	701	517	421	601
ENSG00000079805	DNM2	0.316093	0.0154556	2731	4777	4480	3386	6168	6409	317	99	3488	3247	1950	3409
ENSG00000079819	EPB41L2	-0.472234	0.00727677	393	594	367	523	640	857	61	16	608	514	504	986
ENSG00000079841	RIMS1	-0.218858	0.785078	33	35	23	6	3	31	1	1	14	0	28	58
ENSG00000079931	MOXD1	0.812329	0.00285375	159	308	199	373	714	801	27	3	149	227	130	163
ENSG00000079950	STX7	-0.251302	0.284158	616	493	513	912	901	922	49	16	951	906	604	723
ENSG00000079974	RABL2B	0.213197	0.335141	86	189	180	185	221	278	9	1	175	124	103	162
ENSG00000079999	KEAP1	0.18677	0.21729	434	794	595	644	1288	1342	76	18	614	455	442	690
ENSG00000080007	DDX43	-0.0733376	0.933131	1	16	7	13	10	17	0	0	33	1	6	2
ENSG00000080031	PTPRH	-1.24632	0.0726612	6	10	6	2	9	2	0	0	19	13	10	13
ENSG00000080166	DCT	0.32226	0.428961	423	328	535	1805	1279	579	36	7	1096	610	504	375
ENSG00000080189	SLC35C2	-0.080105	0.572166	411	601	627	656	1035	1009	66	28	710	652	363	616
ENSG00000080200	CRYBG3	-0.185048	0.36686	585	941	912	1433	1695	1648	72	24	1526	1214	971	1105
ENSG00000080224	EPHA6	-1.27282	0.0993848	6	3	5	8	1	5	0	0	17	14	3	15
ENSG00000080293	SCTR	0.0964107	0.873039	25	11	6	35	27	42	6	0	11	12	3	37
ENSG00000080298	RFX3	-0.582184	0.00640369	144	174	159	186	217	261	15	11	240	327	154	226
ENSG00000080345	RIF1	-0.096665	0.658272	732	1175	824	1515	1560	1730	73	18	1527	1321	955	1129
ENSG00000080371	RAB21	-0.0557079	0.824697	469	571	459	688	887	955	36	6	676	812	539	553
ENSG00000080493	SLC4A4	-0.665467	0.274898	5	7	3	9	11	7	0	1	5	10	4	18
ENSG00000080503	SMARCA2	-0.198171	0.112988	1578	2062	1847	2426	2544	3019	215	72	2265	2096	1572	2484
ENSG00000080546	SESN1	-0.2398	0.225566	174	199	226	323	369	352	30	2	343	248	193	310
ENSG00000080561	MID2	-0.49669	0.010294	204	292	264	305	551	506	23	15	475	446	349	348
ENSG00000080573	COL5A3	-0.582361	0.000469091	1123	1470	1436	1390	1648	2167	156	84	2036	1437	1608	2371
ENSG00000080603	SRCAP	0.341304	0.0762246	233	386	297	372	483	503	42	8	277	233	110	271
ENSG00000080608	PUM3	0.273577	0.196058	119	295	160	295	419	473	15	4	268	190	133	192
ENSG00000080618	CPB2	0.596732	0.388862	5	16	8	16	5	7	1	0	6	7	1	7
ENSG00000080644	CHRNA3	2.86538	0.000360032	10	22	5	17	84	36	0	0	0	5	4	1
ENSG00000080709	KCNN2	-0.198675	0.808894	12	5	1	9	3	10	0	0	12	3	4	13
ENSG00000080802	CNOT4	-0.166786	0.303769	181	293	252	351	414	464	43	5	375	244	212	302
ENSG00000080815	PSEN1	-0.0354016	0.839822	895	1194	1035	1293	1731	1764	77	25	1456	1340	886	1155
ENSG00000080819	CPOX	0.302496	0.248764	78	204	138	260	274	349	4	4	213	125	100	173
ENSG00000080822	CLDND1	0.307475	0.352644	329	411	291	570	747	670	5	7	572	467	239	332
ENSG00000080823	MOK	-0.362662	0.109271	121	222	147	167	177	178	28	6	184	185	103	208
ENSG00000080824	HSP90AA1	0.096747	0.680536	807	2122	1188	1960	4174	4738	129	48	2450	1808	1403	1721
ENSG00000080839	RBL1	0.520046	0.0284162	112	193	143	268	262	309	5	3	170	119	106	113
ENSG00000080845	DLGAP4	-0.332706	0.111936	872	1215	1225	787	1671	1853	206	51	1011	1195	802	1339
ENSG00000080854	IGSF9B	0.545221	0.0481423	322	1551	1227	1034	1967	2159	88	11	570	892	583	904
ENSG00000080947	CROCCP3	-0.236886	0.197858	169	237	295	245	368	491	37	4	281	252	204	393
ENSG00000080986	NDC80	1.49162	0.00036607	38	53	23	73	70	85	0	0	24	15	9	25
ENSG00000081014	AP4E1	0.336162	0.195712	220	380	267	447	550	503	12	2	330	369	196	268
ENSG00000081019	RSBN1	-0.312518	0.167897	179	269	213	339	422	522	18	5	368	361	325	326
ENSG00000081026	MAGI3	-0.335828	0.10768	212	226	171	210	318	429	32	8	247	201	176	432
ENSG00000081041	CXCL2	-0.0415665	0.954411	5	37	3	3	6	48	0	1	17	8	8	22
ENSG00000081051	AFP	-2.67674	0.384939	0	0	0	0	0	0	1	0	0	0	0	0
ENSG00000081052	COL4A4	0.623466	0.074829	73	160	73	78	116	101	1	3	51	45	29	115
ENSG00000081059	TCF7	0.0821216	0.597133	407	787	694	702	1066	1041	76	22	521	654	396	638
ENSG00000081087	OSTM1	0.1992	0.283317	247	342	246	415	487	541	24	17	323	232	200	240
ENSG00000081138	CDH7	-1.83117	0.197027	0	2	4	0	1	0	0	1	3	0	0	10
ENSG00000081148	IMPG2	0.37168	0.495828	12	12	8	20	22	17	0	2	7	12	6	10
ENSG00000081154	PCNP	-0.201453	0.339992	265	346	274	437	507	533	18	9	490	398	337	383
ENSG00000081177	EXD2	-0.24369	0.198463	112	188	140	239	310	396	22	13	251	184	132	236
ENSG00000081181	ARG2	0.0810044	0.833408	43	28	34	29	110	58	7	2	36	45	17	36
ENSG00000081189	MEF2C	-0.306794	0.139247	126	181	145	223	208	286	18	5	213	135	150	313
ENSG00000081237	PTPRC	1.42484	4.19727e-06	869	751	386	521	1054	1049	14	6	232	328	258	196
ENSG00000081248	CACNA1S	-4.8098	0.00289873	0	0	0	0	0	0	0	0	4	4	5	5
ENSG00000081277	PKP1	-0.432939	0.0896821	11640	11278	14672	17208	24664	21481	1880	253	24241	26187	15222	17318
ENSG00000081307	UBA5	0.228356	0.149655	302	481	366	575	586	753	25	10	453	377	245	398
ENSG00000081320	STK17B	0.187393	0.533608	582	535	338	548	838	828	23	4	667	477	496	461
ENSG00000081377	CDC14B	-0.436803	0.0276026	204	239	152	240	252	308	29	13	262	230	185	312
ENSG00000081386	ZNF510	-0.389346	0.0436115	118	241	169	212	312	239	11	9	293	237	165	269
ENSG00000081665	ZNF506	0.158501	0.376299	299	450	422	552	553	600	26	10	495	397	232	373
ENSG00000081692	JMJD4	0.781079	0.00224189	82	214	188	165	248	311	9	0	99	85	55	160
ENSG00000081721	DUSP12	0.191237	0.595852	26	26	23	50	68	64	2	0	37	39	20	28
ENSG00000081760	AACS	-0.645193	0.000178172	686	1570	1544	1422	1767	1940	167	82	2494	1894	983	2163
ENSG00000081803	CADPS2	-0.39551	0.0735514	107	151	99	96	156	211	21	4	144	124	83	219
ENSG00000081818	PCDHB4	-1.07291	0.0283584	11	16	3	9	40	51	4	3	25	24	24	38
ENSG00000081842	PCDHA6	-0.632461	0.651286	0	1	1	2	3	11	0	0	2	0	0	12
ENSG00000081853	PCDHGA2	-1.25883	0.00142576	9	31	29	18	31	69	5	5	40	31	57	68
ENSG00000081870	IFT25	-0.115786	0.666485	62	78	73	145	124	166	6	4	139	111	63	69
ENSG00000081913	PHLPP1	-0.293918	0.0716571	426	716	626	753	850	1057	102	33	814	556	402	883
ENSG00000081923	ATP8B1	0.141115	0.421148	290	484	366	547	621	861	22	11	514	345	324	434
ENSG00000081985	IL12RB2	0.85263	0.0218016	163	122	81	101	114	155	5	0	77	87	47	43
ENSG00000082014	SMARCD3	0.672051	0.032059	87	291	219	270	256	569	9	12	136	78	75	214
ENSG00000082068	WDR70	-0.00815341	0.966091	183	248	181	309	366	389	13	7	304	217	195	230
ENSG00000082074	FYB1	1.37857	1.39228e-05	398	301	159	223	370	445	8	5	105	108	102	80
ENSG00000082126	MPP4	0.0236902	0.975404	5	4	11	9	6	6	0	0	10	1	5	10
ENSG00000082146	STRADB	-0.165979	0.625982	39	45	33	50	51	83	2	0	65	59	23	59
ENSG00000082153	BZW1	0.425024	0.0618792	360	769	360	680	1482	1511	47	10	678	420	365	547
ENSG00000082175	PGR	-0.584918	0.218929	90	32	42	88	46	42	5	0	70	60	87	152
ENSG00000082196	C1QTNF3	-0.724231	0.16905	69	24	27	65	34	28	0	1	90	51	68	106
ENSG00000082212	ME2	0.127973	0.556472	187	307	189	317	366	511	14	3	301	238	211	232
ENSG00000082213	C5orf22	0.353774	0.247159	67	125	83	139	251	235	4	0	135	120	68	83
ENSG00000082258	CCNT2	-0.00235175	0.990774	392	511	423	757	670	791	27	18	648	556	371	478
ENSG00000082269	FAM135A	0.329878	0.287444	531	928	746	1032	1379	1376	25	6	855	1071	588	602
ENSG00000082293	COL19A1	-1.57933	0.131597	3	2	4	0	1	1	0	0	4	3	4	12
ENSG00000082397	EPB41L3	-0.307109	0.326907	204	223	162	261	322	328	3	10	253	255	216	449
ENSG00000082438	COBLL1	0.250871	0.290752	414	1006	676	1074	1620	1703	54	7	1099	766	508	897
ENSG00000082458	DLG3	0.306335	0.100755	187	388	374	379	733	785	23	10	324	258	258	348
ENSG00000082482	KCNK2	-1.13302	0.0295739	9	51	25	55	54	63	7	0	119	26	14	205
ENSG00000082497	SERTAD4	0.315068	0.167941	139	228	175	285	396	491	17	4	126	182	174	218
ENSG00000082512	TRAF5	0.131046	0.471497	227	240	219	247	336	404	20	11	194	202	145	268
ENSG00000082515	MRPL22	0.21981	0.296404	67	98	98	140	199	191	7	4	114	91	68	82
ENSG00000082516	GEMIN5	-0.369375	0.104267	101	226	150	224	403	452	30	16	260	199	193	228
ENSG00000082556	OPRK1	-1.639	0.468169	0	2	0	2	0	0	0	0	0	0	1	5
ENSG00000082641	NFE2L1	-0.318701	0.0227297	1359	1791	1731	1755	3040	3530	292	81	2139	1778	1528	2431
ENSG00000082684	SEMA5B	-0.144546	0.684553	47	63	70	43	118	72	12	2	68	42	17	107
ENSG00000082701	GSK3B	-0.130765	0.31758	844	1363	1080	1529	1898	1859	118	44	1614	1289	942	1202
ENSG00000082781	ITGB5	-0.733296	1.71463e-05	1201	1050	1196	1308	2502	2168	237	67	2230	1663	1716	2608
ENSG00000082805	ERC1	0.150501	0.332126	988	1119	1129	1586	1709	1678	90	30	1286	1011	779	1150
ENSG00000082898	XPO1	0.462232	0.000794087	1198	1887	1380	2163	2301	2891	98	30	1496	1230	829	1314
ENSG00000082929	LINC01587	0.766915	0.139886	19	11	11	19	23	35	0	0	11	10	6	14
ENSG00000082996	RNF13	-0.302916	0.186416	214	257	195	296	374	334	18	3	418	285	246	320
ENSG00000083067	TRPM3	-0.777649	0.0757291	23	17	11	13	30	33	2	0	42	17	20	53
ENSG00000083093	PALB2	0.433117	0.0363242	112	215	150	266	222	261	15	2	138	129	88	134
ENSG00000083099	LYRM2	0.146921	0.50048	88	184	108	175	235	243	13	0	157	135	93	123
ENSG00000083123	BCKDHB	-0.530274	0.00405896	116	181	106	187	194	235	20	8	263	160	124	253
ENSG00000083168	KAT6A	-0.158552	0.37753	1063	1525	1242	1942	2287	2342	137	32	1918	1845	1392	1509
ENSG00000083290	ULK2	-0.12055	0.579104	299	249	227	430	397	447	37	7	411	275	233	314
ENSG00000083307	GRHL2	0.05558	0.771788	480	1048	843	1249	1633	1743	89	16	1277	923	692	794
ENSG00000083312	TNPO1	0.0533755	0.797041	678	888	611	1123	1328	1266	51	14	967	838	718	911
ENSG00000083444	PLOD1	-0.596516	0.0469351	245	422	444	254	577	591	56	39	458	227	229	753
ENSG00000083454	P2RX5	2.29177	0.0161069	12	4	7	5	11	21	0	0	0	1	0	5
ENSG00000083457	ITGAE	0.812619	0.00113255	139	119	103	155	211	197	6	2	111	68	40	84
ENSG00000083520	DIS3	0.374914	0.14274	206	426	283	568	704	749	12	5	450	344	235	325
ENSG00000083535	PIBF1	-0.276154	0.295038	102	128	91	206	172	250	9	2	167	148	162	183
ENSG00000083544	TDRD3	0.159924	0.536228	197	259	213	341	325	395	10	1	272	275	167	272
ENSG00000083622	ENSG00000083622	-1.34386	0.490002	0	4	0	1	0	1	0	0	1	0	0	7
ENSG00000083635	NUFIP1	0.147932	0.701912	23	53	34	52	74	111	0	4	73	40	26	21
ENSG00000083642	PDS5B	-0.367066	0.157893	255	297	277	532	429	675	16	13	539	454	435	446
ENSG00000083720	OXCT1	0.244465	0.260939	256	355	270	552	678	656	23	7	368	386	259	271
ENSG00000083750	RRAGB	-0.563093	0.0404318	85	98	84	131	128	136	4	2	175	157	119	161
ENSG00000083799	CYLD	0.585587	0.00942599	838	1006	867	1259	1561	1768	45	9	778	919	589	658
ENSG00000083807	SLC27A5	0.132208	0.642204	26	63	56	57	93	93	10	0	53	32	24	69
ENSG00000083812	ZNF324	-0.147949	0.495273	184	352	268	327	418	488	23	25	331	246	157	370
ENSG00000083814	ZNF671	0.0264169	0.925437	79	85	150	107	126	107	9	1	111	98	65	107
ENSG00000083817	ZNF416	-0.515864	0.117869	22	48	51	37	89	84	2	1	80	80	55	48
ENSG00000083828	ZNF586	0.75097	0.000286072	289	459	435	551	675	660	15	5	300	343	173	245
ENSG00000083838	ZNF446	-0.143873	0.54334	58	91	107	107	137	158	10	4	99	76	51	170
ENSG00000083844	ZNF264	-0.145836	0.482501	588	744	808	1118	1240	1118	59	17	1037	1063	747	902
ENSG00000083845	RPS5	-0.541229	0.0136804	692	1618	1531	1837	3946	3978	310	99	2565	2143	1785	2110
ENSG00000083857	FAT1	-0.165587	0.34189	1984	2271	1663	2049	3800	3584	310	60	2079	2131	1775	2908
ENSG00000083896	YTHDC1	-0.307284	0.0878926	377	525	463	660	860	1029	38	18	844	727	533	652
ENSG00000083937	CHMP2B	-0.083799	0.721251	154	269	175	356	568	417	15	8	322	328	222	255
ENSG00000084070	SMAP2	0.626695	0.00010591	471	716	570	525	1164	1337	32	12	466	443	275	493
ENSG00000084072	PPIE	-0.0756193	0.745362	144	221	304	263	509	350	14	7	324	326	169	272
ENSG00000084073	ZMPSTE24	0.0568345	0.792113	159	284	178	299	543	558	26	2	331	276	156	289
ENSG00000084090	STARD7	0.122494	0.396061	469	935	592	925	1404	1305	68	18	832	638	538	720
ENSG00000084092	NOA1	0.00298858	0.983901	204	254	258	334	466	548	35	7	291	261	191	315
ENSG00000084093	REST	-0.103465	0.653986	478	666	505	765	864	1059	52	4	768	763	569	757
ENSG00000084110	HAL	2.6023	1.92101e-13	1068	2537	2676	1956	6691	5655	17	4	957	449	226	572
ENSG00000084112	SSH1	0.224349	0.132699	521	1039	828	798	1416	1470	91	25	641	639	528	703
ENSG00000084207	GSTP1	0.359095	0.262798	875	1732	1285	1160	5071	4133	276	50	1200	711	715	1371
ENSG00000084234	APLP2	-0.464433	0.0160459	1223	1517	1406	1513	3424	4207	319	77	2358	1644	1662	2890
ENSG00000084444	FAM234B	-1.14198	6.60015e-05	71	187	158	279	249	228	28	24	537	197	178	363
ENSG00000084463	WBP11	-0.263284	0.144723	185	348	239	297	535	581	24	16	392	417	234	314
ENSG00000084623	EIF3I	0.223051	0.229866	383	802	575	780	1638	1518	75	19	738	480	484	659
ENSG00000084628	NKAIN1	0.000132751	0.999847	6	10	8	7	24	3	0	0	15	7	6	7
ENSG00000084636	COL16A1	-0.781791	7.62505e-05	2599	2293	3138	2669	2999	4566	557	142	4050	3403	3222	6049
ENSG00000084652	TXLNA	7.86668e-05	0.999533	696	1358	1086	1272	1983	2158	127	49	1411	849	694	1318
ENSG00000084674	APOB	-1.61375	0.0218828	2	45	16	33	25	8	5	8	37	9	5	85
ENSG00000084676	NCOA1	-0.252886	0.0216051	482	847	636	682	1090	1195	77	31	829	748	584	904
ENSG00000084693	AGBL5	0.10506	0.582783	244	464	406	364	441	565	33	16	337	368	157	351
ENSG00000084710	EFR3B	-0.439512	0.270529	125	78	78	77	154	92	23	7	60	67	47	196
ENSG00000084731	KIF3C	-0.19011	0.37514	106	106	95	98	180	200	13	3	124	94	105	153
ENSG00000084733	RAB10	0.485761	0.0228683	1001	1701	1322	1747	4342	3817	117	28	1507	1355	1108	1219
ENSG00000084734	GCKR	0.545217	0.553027	1	11	7	4	6	11	0	0	10	2	0	4
ENSG00000084754	HADHA	-0.247954	0.135159	541	757	745	975	1893	1757	108	33	1149	831	815	1179
ENSG00000084764	MAPRE3	-0.672348	0.000104446	177	277	223	223	317	404	41	5	331	403	260	404
ENSG00000084774	CAD	0.235794	0.192373	430	1095	883	849	1558	1888	86	33	846	670	360	875
ENSG00000085063	CD59	-0.205633	0.188471	1334	2132	1764	1573	2250	2674	198	77	2172	1245	1287	2397
ENSG00000085117	CD82	0.445037	0.12053	443	1502	876	943	1967	3174	159	24	825	575	371	859
ENSG00000085185	BCORL1	-0.707188	0.0206028	192	267	280	251	321	433	57	31	229	188	236	409
ENSG00000085224	ATRX	0.0991688	0.708389	878	1010	844	1485	1592	1649	50	12	1384	1177	917	1073
ENSG00000085231	AK6	0.14972	0.719144	15	30	23	44	58	62	0	0	39	36	22	23
ENSG00000085265	FCN1	2.5082	3.39916e-05	62	251	83	30	173	335	0	4	10	4	18	34
ENSG00000085274	MYNN	-0.161588	0.629629	90	129	78	155	189	153	4	0	178	156	125	101
ENSG00000085276	MECOM	0.00133642	0.995744	46	97	70	108	172	207	7	5	112	67	46	137
ENSG00000085365	SCAMP1	-0.263696	0.110548	198	279	228	345	514	466	24	11	366	328	274	336
ENSG00000085377	PREP	0.326556	0.235421	186	649	407	437	938	1154	53	4	506	354	329	280
ENSG00000085382	HACE1	0.00249503	0.989627	208	266	225	317	354	451	26	1	294	235	211	280
ENSG00000085415	SEH1L	0.0932792	0.593453	189	485	325	389	687	740	32	11	447	325	262	321
ENSG00000085433	WDR47	-0.443577	0.151592	239	312	212	518	557	632	21	4	661	628	432	391
ENSG00000085449	WDFY1	-0.18192	0.50934	196	169	154	271	243	239	17	1	246	244	190	208
ENSG00000085465	OVGP1	-0.560267	0.125739	28	37	25	51	36	52	2	4	42	72	17	54
ENSG00000085491	SLC25A24	-0.36494	0.0738325	133	157	123	213	290	238	19	10	231	181	170	177
ENSG00000085511	MAP3K4	-0.171168	0.336884	324	479	465	601	750	856	43	8	595	617	446	561
ENSG00000085514	PILRA	0.0397488	0.928969	31	27	27	14	25	78	3	3	21	28	13	30
ENSG00000085552	IGSF9	0.00885877	0.967305	251	658	624	862	718	1098	72	9	726	525	366	634
ENSG00000085563	ABCB1	-0.704386	0.0724955	27	31	36	50	84	97	1	2	161	57	26	82
ENSG00000085644	ZNF213	0.128991	0.457686	140	293	267	254	417	489	33	6	218	217	131	287
ENSG00000085662	AKR1B1	-0.460299	0.104432	75	133	93	103	246	274	24	9	143	73	106	240
ENSG00000085719	CPNE3	-0.302658	0.169678	392	554	451	866	1132	1149	43	15	1033	856	610	807
ENSG00000085721	RRN3	-0.224744	0.266264	96	204	171	199	415	372	19	6	277	179	186	239
ENSG00000085733	CTTN	-0.0918836	0.374175	1838	3160	2610	2669	4844	5210	315	102	3280	2747	1757	3336
ENSG00000085741	WNT11	-0.745798	0.0906761	35	103	96	16	73	190	23	3	85	47	69	170
ENSG00000085760	MTIF2	0.347996	0.0813344	91	190	123	199	264	316	11	2	171	120	77	133
ENSG00000085788	DDHD2	-0.452697	0.0108853	323	368	255	481	522	554	40	18	474	504	361	522
ENSG00000085831	TTC39A	1.62641	4.93677e-07	316	724	627	687	1530	1044	3	4	304	312	165	200
ENSG00000085832	EPS15	-0.16481	0.417884	623	803	610	954	1303	1428	51	20	996	977	849	908
ENSG00000085840	ORC1	1.05602	0.00117187	20	77	45	65	118	100	3	1	37	22	19	24
ENSG00000085871	MGST2	0.146157	0.553692	85	134	145	188	428	355	14	7	175	118	126	164
ENSG00000085872	CHERP	-0.18739	0.526794	146	501	336	311	616	815	66	26	356	211	192	373
ENSG00000085978	ATG16L1	-0.271067	0.11672	253	414	313	397	588	542	47	5	516	409	336	381
ENSG00000085982	USP40	-0.107905	0.481525	415	543	537	576	765	947	43	12	752	556	360	711
ENSG00000085998	POMGNT1	-0.359237	0.0532432	208	478	420	319	544	751	63	20	484	455	261	462
ENSG00000085999	RAD54L	0.638637	0.060439	25	68	68	77	111	94	10	0	37	37	12	50
ENSG00000086015	MAST2	-0.528144	0.0195684	396	734	625	497	765	1016	87	37	578	450	573	1277
ENSG00000086061	DNAJA1	-0.466747	0.102959	163	437	171	271	508	931	62	9	547	247	381	401
ENSG00000086062	B4GALT1	-0.107626	0.564843	494	822	628	655	1228	1380	101	33	707	440	491	977
ENSG00000086065	CHMP5	-0.250193	0.20063	181	223	157	206	435	473	17	9	285	273	206	301
ENSG00000086102	NFX1	-0.00231683	0.988523	490	814	691	891	1144	1189	59	14	1027	729	535	706
ENSG00000086159	AQP6	-0.100848	0.904085	18	14	16	7	4	25	3	2	2	0	4	27
ENSG00000086189	DIMT1	0.720846	0.0115191	61	234	93	196	233	279	5	2	125	73	78	83
ENSG00000086200	IPO11	0.326493	0.121055	124	227	141	245	338	341	9	3	213	159	85	188
ENSG00000086200	IPO11	0.326493	0.121055	124	227	141	245	338	341	9	3	213	159	85	188
ENSG00000086205	FOLH1	0.265032	0.718371	22	9	8	11	30	9	3	2	1	6	6	11
ENSG00000086232	EIF2AK1	-0.0108015	0.939405	341	561	501	680	874	868	57	22	607	538	289	559
ENSG00000086288	NME8	0.905918	0.371182	6	0	6	9	7	8	0	1	1	0	2	5
ENSG00000086289	EPDR1	-0.607069	0.21708	45	18	16	15	34	40	6	1	56	9	26	51
ENSG00000086300	SNX10	1.45726	2.06445e-05	88	94	58	58	114	105	2	0	23	32	20	34
ENSG00000086475	SEPHS1	-0.225407	0.182301	155	259	202	242	402	418	36	13	316	202	156	284
ENSG00000086504	MRPL28	0.0212036	0.92609	111	247	183	123	342	417	18	11	175	163	109	233
ENSG00000086506	HBQ1	-0.206256	0.853552	1	2	1	2	2	12	0	0	0	4	2	4
ENSG00000086544	ITPKC	0.564988	0.00528735	411	891	846	690	1760	1784	62	13	774	411	393	647
ENSG00000086548	CEACAM6	-0.760412	0.20833	66	40	47	3	32	80	7	6	44	10	46	110
ENSG00000086570	FAT2	0.3551	0.0955272	3343	5285	6293	9347	9856	10640	439	95	6951	5162	3825	4191
ENSG00000086589	RBM22	0.0395866	0.822167	143	217	160	231	319	312	15	6	274	156	108	207
ENSG00000086598	TMED2	0.120517	0.557669	392	702	394	747	1159	1101	47	8	797	592	415	531
ENSG00000086619	ERO1B	0.164989	0.537253	195	225	177	340	226	277	11	2	250	185	140	247
ENSG00000086666	ZFAND6	0.499751	0.00868132	396	536	478	498	875	796	23	6	481	386	271	336
ENSG00000086696	HSD17B2	2.09708	0.000347246	10	54	46	35	119	146	3	0	15	2	2	25
ENSG00000086712	TXLNG	-0.0586148	0.803268	78	196	127	204	218	352	7	4	191	151	143	193
ENSG00000086717	PPEF1	0.392227	0.742183	3	3	1	4	6	3	0	0	7	1	0	0
ENSG00000086730	LAT2	0.828157	0.000553268	141	197	183	148	185	246	5	4	80	112	57	102
ENSG00000086758	HUWE1	-0.166828	0.176764	3029	5063	4468	5574	8619	9525	591	144	6319	5137	4179	5609
ENSG00000086827	ZW10	-0.218749	0.326595	107	144	119	208	302	281	19	1	230	207	128	168
ENSG00000086848	ALG9	-0.140852	0.678151	85	79	93	161	118	110	5	0	110	149	88	111
ENSG00000086967	MYBPC2	-2.59745	0.00632982	0	2	1	1	1	4	2	0	9	8	4	1
ENSG00000086991	NOX4	0.954107	0.142334	17	28	12	5	70	33	0	0	13	3	13	19
ENSG00000087008	ACOX3	0.0328802	0.890804	382	453	479	520	1087	765	66	21	491	266	232	777
ENSG00000087053	MTMR2	-0.103995	0.450532	210	352	269	373	485	580	35	12	323	319	255	348
ENSG00000087074	PPP1R15A	-1.04721	0.000228937	322	652	506	262	852	949	100	20	1372	510	1138	875
ENSG00000087076	HSD17B14	-0.467147	0.207058	30	25	21	30	69	91	2	5	64	31	25	62
ENSG00000087077	TRIP6	-0.179448	0.255795	442	945	853	955	1693	2024	108	30	1210	942	667	1156
ENSG00000087085	ACHE	0.506643	0.181852	34	59	53	36	51	68	2	0	16	34	24	49
ENSG00000087086	FTL	-0.533508	0.0590217	2269	3231	1586	1726	3935	5613	442	208	2666	1562	2368	3966
ENSG00000087087	SRRT	0.211252	0.165412	580	1301	1161	1125	1948	2128	117	23	1091	929	557	1098
ENSG00000087088	BAX	0.623758	0.00594331	136	383	202	255	507	601	18	2	181	198	104	233
ENSG00000087095	NLK	0.153131	0.49367	102	190	100	188	179	222	10	3	170	126	86	107
ENSG00000087111	PIGS	-0.0748678	0.605343	258	354	337	374	694	717	42	16	401	350	274	415
ENSG00000087116	ADAMTS2	-0.566586	0.165502	996	474	450	331	809	1114	44	58	738	345	461	1948
ENSG00000087128	TMPRSS11E	-1.77473	0.00285198	9	40	34	15	15	34	20	2	90	8	10	98
ENSG00000087152	ATXN7L3	0.401914	0.00171293	1080	1508	1188	1223	2111	2006	96	33	995	953	694	1023
ENSG00000087157	PGS1	0.388327	0.0235825	340	756	612	502	752	1018	48	12	459	392	217	561
ENSG00000087191	PSMC5	0.267211	0.129902	306	581	487	473	1041	1020	53	6	496	452	281	456
ENSG00000087206	UIMC1	0.057085	0.758937	215	291	282	311	410	564	19	4	325	311	213	281
ENSG00000087237	CETP	0.975154	0.00775515	61	63	30	64	62	69	0	1	24	27	22	33
ENSG00000087245	MMP2	-1.12541	0.0269777	2692	2835	1243	1911	7306	14692	380	431	6724	3088	6498	14359
ENSG00000087250	MT3	0.588259	0.847718	0	0	2	0	4	0	0	0	0	0	0	0
ENSG00000087253	LPCAT2	-0.723378	0.000121245	156	153	195	199	263	361	36	10	301	265	255	285
ENSG00000087258	GNAO1	-0.0452714	0.84863	115	153	75	130	152	230	14	3	110	93	102	161
ENSG00000087263	OGFOD1	-0.0296005	0.900042	94	157	136	256	271	306	10	11	177	193	116	142
ENSG00000087266	SH3BP2	-0.00429717	0.985981	2282	4091	4026	4459	6127	6442	230	65	4634	6041	2836	3700
ENSG00000087269	NOP14	0.298754	0.194431	145	356	239	264	704	736	26	8	355	230	157	240
ENSG00000087274	ADD1	-0.127356	0.24251	1449	2135	1925	2125	3265	3771	222	86	2283	1708	1485	2758
ENSG00000087299	L2HGDH	-0.0333016	0.888028	90	154	159	225	214	252	6	8	243	150	93	148
ENSG00000087301	TXNDC16	-0.675513	0.0274487	68	44	46	77	87	80	5	1	100	88	83	120
ENSG00000087302	RTRAF	-0.250814	0.153189	138	257	153	280	431	379	22	10	284	251	199	273
ENSG00000087303	NID2	-0.736561	0.0431389	162	226	198	81	257	286	47	16	144	100	181	405
ENSG00000087338	GMCL1	0.249861	0.368976	96	151	123	244	234	269	8	0	178	144	114	112
ENSG00000087365	SF3B2	-0.181218	0.272753	555	912	751	726	1412	1645	126	37	838	707	532	1106
ENSG00000087448	KLHL42	0.0377047	0.85265	212	311	229	410	448	455	14	10	328	320	223	258
ENSG00000087460	GNAS	-0.281015	0.0598967	1810	2486	1852	1998	3078	3661	258	106	2483	1742	1781	3217
ENSG00000087470	DNM1L	0.338028	0.133872	337	566	453	749	879	1079	29	3	580	495	349	503
ENSG00000087494	PTHLH	-1.1607	0.142936	3	3	6	5	4	3	4	0	6	1	3	10
ENSG00000087495	PHACTR3	-1.25451	0.0174506	13	6	20	11	8	18	2	1	14	43	25	18
ENSG00000087502	ERGIC2	-0.0655466	0.741507	170	256	200	344	432	396	17	5	334	299	180	260
ENSG00000087510	TFAP2C	-0.0792642	0.68144	558	1084	796	1219	1992	1941	72	32	1506	1221	749	926
ENSG00000087586	AURKA	1.2776	2.79644e-05	42	87	50	74	128	137	5	1	37	13	17	39
ENSG00000087589	CASS4	0.358874	0.460973	34	17	18	13	29	61	4	0	10	23	14	18
ENSG00000087842	PIR	-0.532669	0.175503	39	36	39	39	131	68	8	7	93	27	34	66
ENSG00000087884	AAMDC	-0.619143	0.114503	28	13	38	46	27	49	2	4	48	45	24	53
ENSG00000087903	RFX2	-1.63238	1.76886e-06	198	217	224	149	288	304	84	24	394	1050	317	234
ENSG00000087995	METTL2A	0.00844725	0.968565	57	136	152	134	238	268	14	4	128	118	101	144
ENSG00000088002	SULT2B1	0.843552	0.00375858	319	1336	1111	713	3132	2140	62	22	902	500	344	633
ENSG00000088035	ALG6	-0.0687842	0.81261	70	71	72	149	149	134	3	3	121	127	52	101
ENSG00000088038	CNOT3	0.178682	0.354297	339	654	629	611	855	1192	72	22	550	463	211	581
ENSG00000088053	GP6	0.0781298	0.88396	16	171	84	74	50	90	12	5	110	27	24	17
ENSG00000088179	PTPN4	0.0155691	0.935491	273	420	301	472	496	529	21	11	330	397	294	367
ENSG00000088205	DDX18	-0.0693973	0.717903	233	443	302	529	712	667	28	15	446	405	372	363
ENSG00000088247	KHSRP	0.17632	0.181646	1155	2484	1685	2009	3612	3966	179	45	1988	1565	1272	2118
ENSG00000088256	GNA11	0.178801	0.252353	796	1643	1377	1203	1956	2734	143	43	1075	921	710	1501
ENSG00000088280	ASAP3	-0.0971908	0.563727	691	981	1219	841	2043	1541	111	35	1092	1037	687	1325
ENSG00000088298	EDEM2	0.099723	0.629976	141	179	173	165	237	374	9	12	182	158	107	167
ENSG00000088298	EDEM2	0.099723	0.629976	141	179	173	165	237	374	9	12	182	158	107	167
ENSG00000088305	DNMT3B	0.749277	0.0197284	116	114	128	156	502	247	14	0	108	126	54	99
ENSG00000088320	REM1	0.0926986	0.850814	18	16	22	6	20	23	0	1	16	11	9	23
ENSG00000088325	TPX2	1.5208	1.03858e-11	95	218	171	225	328	387	4	1	80	72	43	72
ENSG00000088340	FER1L4	-1.13233	0.0166105	34	129	65	41	35	108	28	8	128	30	36	137
ENSG00000088356	PDRG1	0.16377	0.543674	51	127	64	90	226	220	6	3	107	61	70	121
ENSG00000088367	EPB41L1	0.113856	0.694971	206	612	519	319	1147	1099	59	26	338	265	257	640
ENSG00000088386	SLC15A1	0.55981	0.124191	300	1160	954	623	1940	2479	126	31	638	250	202	657
ENSG00000088387	DOCK9	0.394923	0.0173602	1483	2750	2509	3017	4875	4768	155	41	2542	1921	1618	2371
ENSG00000088448	ANKRD10	-0.0668295	0.669099	588	817	648	768	859	942	65	23	679	637	500	884
ENSG00000088451	TGDS	0.039218	0.889171	43	52	56	78	86	114	12	0	66	67	26	49
ENSG00000088538	DOCK3	0.296186	0.312346	129	163	244	178	295	228	10	2	144	221	117	102
ENSG00000088543	C3orf18	-0.168904	0.573106	74	95	98	71	102	162	18	6	79	61	45	121
ENSG00000088682	COQ9	0.226541	0.326301	125	277	241	270	486	431	27	14	224	164	91	241
ENSG00000088726	TMEM40	1.28492	5.74699e-07	250	954	647	519	1408	1424	31	3	329	249	237	279
ENSG00000088727	KIF9	-0.25423	0.303307	26	75	63	55	82	92	7	3	59	65	43	73
ENSG00000088756	ARHGAP28	-0.0948674	0.775755	63	150	118	166	170	141	16	7	77	56	60	234
ENSG00000088766	CRLS1	0.0156566	0.965561	31	75	36	82	50	86	2	1	75	56	17	71
ENSG00000088808	PPP1R13B	0.0369986	0.857139	417	852	791	695	1328	1274	122	14	638	596	469	744
ENSG00000088812	ATRN	-0.259907	0.0382266	522	806	673	810	1326	1333	104	38	957	714	616	937
ENSG00000088826	SMOX	1.36959	0.000119466	148	488	473	273	818	729	37	3	108	94	52	206
ENSG00000088827	SIGLEC1	0.333924	0.336296	751	943	428	443	1051	1381	74	15	407	162	383	1141
ENSG00000088832	FKBP1A	0.174502	0.224942	603	1103	709	911	1561	1421	96	23	900	598	441	947
ENSG00000088833	NSFL1C	-0.158225	0.318776	325	597	481	582	1004	970	82	17	645	614	357	544
ENSG00000088836	SLC4A11	1.09058	0.00821122	390	591	655	258	1784	664	38	20	123	109	112	431
ENSG00000088876	ZNF343	0.277294	0.253903	100	150	161	157	215	244	6	1	113	149	78	161
ENSG00000088881	EBF4	0.124537	0.662978	99	88	147	85	96	210	10	5	105	73	56	123
ENSG00000088882	CPXM1	-1.21329	0.0710543	52	93	45	53	183	469	20	21	205	37	36	468
ENSG00000088888	MAVS	0.384554	0.000523962	1990	3553	3074	3979	4475	5276	266	70	2744	2077	1579	2639
ENSG00000088899	LZTS3	-0.47439	0.20285	69	104	161	69	108	140	26	7	62	67	73	179
ENSG00000088930	XRN2	-0.0173184	0.9362	175	307	209	370	583	736	18	9	327	339	256	363
ENSG00000088970	KIZ	-0.39854	0.0567514	98	99	141	200	204	263	20	3	199	169	126	222
ENSG00000088986	DYNLL1	-0.13838	0.426223	681	918	1041	959	2083	2182	128	28	1354	1121	898	1043
ENSG00000088992	TESC	-1.14743	0.0413132	35	50	34	20	31	78	13	6	15	12	28	166
ENSG00000089006	SNX5	0.419165	0.0172633	327	841	452	830	1028	1016	42	18	547	470	262	473
ENSG00000089009	RPL6	-0.423823	0.0279618	618	1333	1094	1485	2808	3211	202	63	2184	1563	1312	1588
ENSG00000089012	SIRPG	2.55248	0.00148763	19	19	20	5	46	41	0	0	0	6	0	8
ENSG00000089022	MAPKAPK5	0.14226	0.479244	273	539	360	531	600	691	25	6	440	499	251	406
ENSG00000089041	P2RX7	-0.397533	0.195367	198	142	153	275	292	376	12	2	286	404	208	320
ENSG00000089048	ESF1	-0.112099	0.719851	79	143	83	134	238	261	3	1	205	164	116	124
ENSG00000089050	RBBP9	-0.206637	0.318384	104	152	156	222	248	244	17	3	234	172	148	154
ENSG00000089053	ANAPC5	0.171235	0.234182	1056	1362	1253	1862	2107	2189	109	33	1494	1306	713	1466
ENSG00000089057	SLC23A2	0.803313	0.00032856	360	1369	693	872	1414	2263	45	23	481	438	357	656
ENSG00000089060	SLC8B1	0.262189	0.158284	485	573	534	432	1094	1277	56	18	483	415	297	655
ENSG00000089063	TMEM230	-0.296589	0.154764	142	192	109	182	261	294	22	10	168	158	124	288
ENSG00000089091	DZANK1	0.29262	0.403383	70	76	85	77	41	109	3	4	49	52	30	85
ENSG00000089094	KDM2B	0.395555	0.00994949	560	999	829	985	1743	1903	67	18	711	824	507	745
ENSG00000089101	CFAP61	-0.283454	0.735445	12	2	3	4	22	36	2	0	4	10	22	1
ENSG00000089123	TASP1	-0.384345	0.0759517	61	119	99	157	186	198	11	3	197	165	86	143
ENSG00000089127	OAS1	1.78068	1.54124e-08	518	340	246	462	651	830	14	2	116	104	50	252
ENSG00000089154	GCN1	-0.0617635	0.726452	1038	2238	1845	1838	3937	4288	269	85	2000	1647	1198	2284
ENSG00000089157	RPLP0	-0.126521	0.479103	2186	4980	4068	5575	10391	10039	605	181	5685	4740	3816	4829
ENSG00000089159	PXN	-0.324457	0.123436	572	1082	894	657	1047	1368	125	38	738	670	599	1506
ENSG00000089163	SIRT4	0.00599537	0.991426	7	7	10	22	12	33	4	0	18	7	7	7
ENSG00000089177	KIF16B	-0.208248	0.30641	305	372	374	414	694	716	53	2	564	523	293	499
ENSG00000089195	TRMT6	0.126648	0.665807	39	152	111	95	271	263	19	2	120	104	61	104
ENSG00000089220	PEBP1	-0.634066	0.000204589	583	970	685	960	1576	1607	152	65	1368	847	780	1677
ENSG00000089225	TBX5	0.0115222	0.98894	54	17	2	24	53	65	0	0	34	1	16	119
ENSG00000089234	BRAP	-0.149025	0.379068	149	264	178	241	331	429	34	8	276	222	162	206
ENSG00000089248	ERP29	-0.156158	0.292995	267	413	498	471	712	805	43	15	595	422	361	501
ENSG00000089250	NOS1	-0.189817	0.807346	156	111	274	173	478	416	13	13	30	7	300	564
ENSG00000089280	FUS	0.530081	4.44392e-05	2148	3994	3052	4256	4579	5767	224	61	3114	2084	1544	2357
ENSG00000089289	IGBP1	-0.525358	0.00704306	132	133	187	183	333	406	32	10	307	233	173	263
ENSG00000089327	FXYD5	0.4934	0.0634768	130	294	157	212	494	676	30	6	160	127	129	173
ENSG00000089335	ZNF302	-0.38487	0.0282555	159	203	214	276	304	291	20	9	333	258	160	327
ENSG00000089351	GRAMD1A	0.186777	0.42437	278	582	410	313	545	1013	43	13	280	254	258	588
ENSG00000089356	FXYD3	0.742246	0.00666436	150	171	290	258	365	284	10	6	172	166	47	124
ENSG00000089472	HEPH	-1.25132	0.000171166	88	89	88	71	86	194	41	5	129	96	149	291
ENSG00000089486	CDIP1	0.0739963	0.660962	191	431	372	387	534	574	31	8	342	283	197	481
ENSG00000089505	CMTM1	-0.238348	0.620236	21	31	33	27	27	51	9	3	11	21	14	33
ENSG00000089558	KCNH4	0.989153	0.277697	0	3	11	9	15	17	1	0	5	0	1	6
ENSG00000089597	GANAB	-0.345609	0.0490181	944	1521	1236	1438	3072	3054	234	77	1664	1349	1179	2421
ENSG00000089639	GMIP	0.766231	1.82631e-05	411	645	432	392	817	890	40	6	283	243	195	370
ENSG00000089682	RBM41	0.459735	0.0119447	206	290	214	340	399	447	19	4	215	235	111	191
ENSG00000089685	BIRC5	1.34677	5.24297e-06	47	168	100	181	294	311	5	1	68	64	34	54
ENSG00000089692	LAG3	0.837019	0.139403	52	34	33	23	55	50	1	4	13	14	3	37
ENSG00000089693	MLF2	-0.0446161	0.784693	590	1218	925	905	1780	1874	138	40	1082	771	551	1139
ENSG00000089723	OTUB2	0.439931	0.151966	194	334	287	269	1072	608	47	12	271	158	111	283
ENSG00000089737	DDX24	-0.174517	0.138512	491	875	613	733	1276	1288	78	26	812	789	543	989
ENSG00000089775	ZBTB25	0.251655	0.239104	318	381	268	517	503	570	26	5	395	378	178	309
ENSG00000089818	NECAP1	0.191714	0.408957	169	267	180	257	297	351	12	1	231	246	126	196
ENSG00000089820	ARHGAP4	0.800812	0.00283023	540	686	389	335	730	1005	24	17	241	188	186	484
ENSG00000089847	ANKRD24	-0.480461	0.395075	18	20	31	5	13	42	1	4	23	10	16	36
ENSG00000089876	DHX32	0.138283	0.412171	202	376	256	333	558	530	27	6	310	326	192	257
ENSG00000089902	RCOR1	0.413796	0.0306131	436	917	565	818	1499	1299	60	8	656	622	422	505
ENSG00000089916	GPATCH2L	0.050376	0.761709	800	958	873	1290	1353	1577	60	32	1053	1002	722	994
ENSG00000090006	LTBP4	-1.39916	3.74854e-16	1651	2164	1997	2042	3801	3604	555	252	5853	3505	3033	7742
ENSG00000090013	BLVRB	-0.451383	0.112213	135	277	254	222	547	465	51	20	326	162	137	482
ENSG00000090020	SLC9A1	-0.370434	0.162484	313	583	477	339	684	964	93	33	446	332	263	731
ENSG00000090054	SPTLC1	0.0878687	0.657465	367	630	508	696	1189	1066	61	5	691	622	434	546
ENSG00000090060	PAPOLA	0.382649	0.129508	799	1444	995	1917	2183	2079	69	10	1398	1264	817	1013
ENSG00000090061	CCNK	0.00898864	0.967063	107	172	132	181	212	268	9	1	174	168	115	155
ENSG00000090097	PCBP4	-0.162493	0.427322	146	275	270	204	284	341	31	10	215	176	150	331
ENSG00000090104	RGS1	-0.424046	0.676319	46	40	19	29	57	71	0	0	103	0	89	61
ENSG00000090238	YPEL3	0.0409219	0.793904	438	564	562	492	857	1051	49	10	595	588	366	593
ENSG00000090263	MRPS33	-0.120256	0.564337	63	98	84	110	187	211	8	5	138	108	79	95
ENSG00000090266	NDUFB2	0.144735	0.434012	120	296	206	297	395	430	29	6	269	151	136	238
ENSG00000090273	NUDC	-0.353538	0.130946	142	306	166	202	501	536	35	20	282	236	199	306
ENSG00000090316	MAEA	0.327331	0.0024423	694	1339	1026	1135	1635	2080	92	32	961	795	555	926
ENSG00000090339	ICAM1	0.152672	0.685167	168	333	160	91	498	608	28	14	157	66	170	252
ENSG00000090372	STRN4	0.132749	0.39685	563	1029	883	783	1397	1682	101	35	804	702	411	851
ENSG00000090376	IRAK3	0.84456	0.00133616	199	486	251	738	488	842	12	9	272	181	154	322
ENSG00000090382	LYZ	1.60786	4.87244e-05	422	233	137	183	287	698	10	3	71	69	115	62
ENSG00000090432	MUL1	-0.188742	0.411002	117	176	206	149	418	412	22	4	216	174	185	305
ENSG00000090447	TFAP4	0.194485	0.29483	124	260	221	287	397	499	12	7	236	235	131	245
ENSG00000090470	PDCD7	0.127714	0.446487	173	259	175	222	350	380	21	6	238	200	97	234
ENSG00000090487	SPG21	0.102885	0.499295	394	569	459	655	929	960	33	25	627	472	364	492
ENSG00000090512	FETUB	-0.100554	0.842447	22	9	28	7	25	33	5	0	22	12	11	21
ENSG00000090520	DNAJB11	0.505551	0.025727	139	363	141	241	431	503	18	2	214	146	123	189
ENSG00000090530	P3H2	-0.466252	0.19474	88	94	124	231	332	130	7	3	289	262	163	145
ENSG00000090534	THPO	-0.859269	0.130063	4	7	8	11	9	15	0	1	4	12	14	22
ENSG00000090539	CHRD	-0.997262	0.00154309	229	154	166	195	251	373	13	19	338	240	406	577
ENSG00000090554	FLT3LG	1.89466	1.0182e-05	47	70	49	45	44	67	0	0	19	9	9	17
ENSG00000090565	RAB11FIP3	0.0805831	0.61861	421	957	836	684	1083	1532	81	16	736	600	513	883
ENSG00000090581	GNPTG	-0.162483	0.205414	248	435	410	397	649	748	46	15	473	376	284	555
ENSG00000090612	ZNF268	-0.202938	0.295134	101	138	146	206	207	208	17	7	200	151	108	153
ENSG00000090615	GOLGA3	0.0254667	0.809453	1595	3010	2223	2532	3981	4601	255	94	2514	2123	1430	2868
ENSG00000090621	PABPC4	0.266965	0.115272	465	1060	715	993	1360	1529	51	25	1032	572	492	648
ENSG00000090659	CD209	0.470175	0.245706	75	156	31	48	114	154	10	1	34	37	62	58
ENSG00000090661	CERS4	-0.223523	0.46523	720	894	757	623	1548	1152	121	68	860	491	292	946
ENSG00000090674	MCOLN1	-0.413204	0.0825008	137	209	189	139	320	380	48	8	216	183	138	272
ENSG00000090686	USP48	-0.00965116	0.957862	461	635	483	717	931	1070	37	14	689	731	472	597
ENSG00000090776	EFNB1	-0.346183	0.0579496	495	1207	1041	877	1709	2104	166	50	1121	1110	697	1408
ENSG00000090857	PDPR	0.242314	0.488216	800	477	297	440	449	947	35	6	794	489	305	327
ENSG00000090857	PDPR	0.242314	0.488216	800	477	297	440	449	947	35	6	794	489	305	327
ENSG00000090863	GLG1	-0.514018	0.000131944	1479	1671	1503	1873	2866	3125	223	92	2350	2073	1870	3151
ENSG00000090889	KIF4A	1.41622	4.18623e-05	36	60	40	60	124	144	3	1	35	24	8	19
ENSG00000090905	TNRC6A	-0.0247768	0.871243	839	1111	1076	1457	1391	1674	90	28	1196	1098	808	1339
ENSG00000090924	PLEKHG2	0.250214	0.326915	427	641	545	378	505	923	70	14	368	234	233	525
ENSG00000090932	DLL3	-2.68913	0.221747	0	0	1	0	0	1	2	0	0	0	0	0
ENSG00000090971	NAT14	-0.21679	0.46738	51	70	35	43	65	113	8	2	45	75	35	68
ENSG00000090975	PITPNM2	-0.120729	0.523753	251	465	433	375	663	687	46	20	483	296	206	632
ENSG00000090989	EXOC1	-0.148948	0.401497	200	249	219	296	398	445	18	7	376	299	189	270
ENSG00000091009	RBM27	-0.418044	0.147811	66	166	95	186	251	211	7	5	230	228	151	118
ENSG00000091010	POU4F3	-1.77745	0.242991	0	0	1	0	2	5	0	0	2	4	0	7
ENSG00000091039	OSBPL8	-0.554079	0.0179545	599	876	624	1189	1552	1510	70	22	1891	1398	1110	1347
ENSG00000091073	DTX2	0.586646	0.00347544	412	636	698	738	955	1434	19	14	506	493	289	596
ENSG00000091106	NLRC4	1.48199	0.0806882	4	6	11	9	2	12	0	0	2	2	2	2
ENSG00000091127	PUS7	0.36286	0.178904	50	212	134	213	279	345	9	4	168	121	99	105
ENSG00000091128	LAMB4	-1.22043	0.0205528	315	162	423	974	871	473	44	13	1527	2102	813	693
ENSG00000091129	NRCAM	0.113185	0.81769	15	19	16	48	44	102	0	0	33	34	17	48
ENSG00000091136	LAMB1	-0.299836	0.0360135	999	1228	1298	1917	2006	2411	170	66	1857	1361	1017	2139
ENSG00000091137	SLC26A4	2.19299	0.0136181	19	44	10	3	3	22	0	0	6	1	1	6
ENSG00000091138	SLC26A3	-2.68014	0.0075478	0	0	6	4	2	4	1	3	24	3	0	9
ENSG00000091140	DLD	0.0592773	0.753179	260	392	262	396	608	640	30	3	485	315	237	356
ENSG00000091157	WDR7	-0.116418	0.469521	264	430	306	487	629	747	45	23	407	344	303	443
ENSG00000091164	TXNL1	0.0693874	0.6398	197	341	265	348	608	574	31	7	362	284	194	327
ENSG00000091181	IL5RA	-2.48979	0.00216689	2	2	0	5	5	7	4	3	4	6	6	9
ENSG00000091262	ABCC6	-0.0526116	0.912608	35	70	55	44	63	65	13	4	11	26	19	63
ENSG00000091317	CMTM6	0.690147	0.00426957	447	976	783	875	2090	2063	61	7	642	641	525	511
ENSG00000091409	ITGA6	-0.472856	0.0480747	735	642	717	972	1154	1154	58	21	1765	998	869	1223
ENSG00000091428	RAPGEF4	-0.349859	0.219972	219	208	302	325	485	395	17	5	461	506	299	266
ENSG00000091436	MAP3K20	-0.161263	0.438434	293	644	530	641	1065	1071	37	31	538	652	562	625
ENSG00000091482	SMPX	-0.78996	0.799463	0	0	0	0	0	2	0	0	0	0	0	0
ENSG00000091483	FH	0.186325	0.357079	124	290	215	272	524	585	20	6	309	210	135	275
ENSG00000091490	SEL1L3	0.926933	4.17202e-05	163	223	140	199	366	379	18	1	79	107	80	110
ENSG00000091513	TF	-0.650634	0.246839	29	29	51	108	29	47	18	5	57	12	14	71
ENSG00000091527	CDV3	0.0550831	0.747999	606	1051	612	940	1769	1517	68	25	1216	787	594	807
ENSG00000091536	MYO15A	-0.530686	0.219759	39	21	44	36	23	41	9	0	46	53	14	54
ENSG00000091542	ALKBH5	-0.412316	0.00180821	458	726	580	674	922	1248	86	41	789	736	573	944
ENSG00000091592	NLRP1	0.089701	0.6348	1501	1425	1678	1901	2334	2131	108	43	1679	1770	1117	1583
ENSG00000091622	PITPNM3	-0.398379	0.060962	496	604	847	1271	1349	1167	79	26	1275	1284	751	1093
ENSG00000091640	SPAG7	-0.00641385	0.970398	126	261	172	204	344	403	28	7	200	155	141	253
ENSG00000091651	ORC6	1.28396	0.000358282	18	79	35	68	63	83	1	1	24	19	11	22
ENSG00000091656	ZFHX4	-1.39471	0.00224464	157	78	83	71	59	91	21	14	104	68	207	384
ENSG00000091704	CPA1	-0.474809	0.743877	0	2	3	2	0	3	0	0	1	1	0	5
ENSG00000091732	ZC3HC1	0.343147	0.174381	44	49	68	60	101	92	4	2	56	44	26	50
ENSG00000091831	ESR1	-0.705947	0.0177618	110	132	81	214	159	124	8	11	181	188	125	286
ENSG00000091844	RGS17	0.250981	0.610007	36	28	24	57	19	32	1	1	16	46	14	25
ENSG00000091879	ANGPT2	0.530502	0.0235916	122	210	157	239	213	293	8	1	166	139	72	125
ENSG00000091947	TMEM101	-0.0375524	0.848931	85	144	152	183	292	321	12	7	153	157	132	171
ENSG00000091972	CD200	-0.135237	0.704589	52	56	58	42	47	104	6	2	65	22	33	103
ENSG00000091986	CCDC80	-1.79059	0.000695414	2808	1423	1505	2512	4485	1728	467	512	4762	1998	3330	15167
ENSG00000092009	CMA1	-1.16166	0.0131357	19	22	41	21	45	28	4	4	24	21	34	136
ENSG00000092010	PSME1	0.0529945	0.78261	262	340	242	317	688	752	35	7	362	261	243	445
ENSG00000092020	PPP2R3C	0.10789	0.701024	48	70	38	86	89	105	3	1	75	64	30	63
ENSG00000092036	HAUS4	-0.0363611	0.878739	46	73	57	68	80	107	5	1	81	63	43	56
ENSG00000092051	JPH4	-1.224	0.000334817	14	25	12	23	35	33	10	0	45	30	40	40
ENSG00000092067	CEBPE	-1.05189	0.651088	0	0	0	4	1	0	0	0	0	2	0	2
ENSG00000092068	SLC7A8	-0.0829606	NA	303	388	394	389	1035	974	161	4	287	244	221	351
ENSG00000092094	OSGEP	0.00641583	0.967305	151	262	267	299	424	424	33	5	256	232	153	307
ENSG00000092096	SLC22A17	-1.17546	3.15048e-05	106	135	141	135	117	195	20	21	211	184	146	402
ENSG00000092098	RNF31	0.943701	0.00102456	78	120	75	139	115	152	5	2	53	54	16	75
ENSG00000092108	SCFD1	0.340721	0.133641	484	741	493	852	935	957	23	9	724	567	384	534
ENSG00000092140	G2E3	0.0083161	0.971548	162	228	153	355	321	319	12	8	298	244	136	195
ENSG00000092148	HECTD1	0.325186	0.0996446	2269	3667	3016	3950	6700	6443	188	55	3510	3246	2502	2972
ENSG00000092199	HNRNPC	0.299698	0.0561708	904	1789	1194	1666	2524	3118	112	24	1464	1203	992	1271
ENSG00000092200	RPGRIP1	0.437829	0.549014	6	8	9	3	10	11	0	0	3	2	7	7
ENSG00000092201	SUPT16H	-0.215846	0.239563	292	574	406	659	1121	1196	54	20	766	635	509	614
ENSG00000092203	TOX4	0.0120205	0.935967	406	557	499	657	1073	925	58	19	609	630	330	560
ENSG00000092208	GEMIN2	0.259371	0.380415	59	76	61	88	72	81	1	2	61	65	32	63
ENSG00000092295	TGM1	2.08493	1.52282e-08	1008	3444	2017	1118	6869	7791	106	5	697	724	382	650
ENSG00000092330	TINF2	0.357957	0.0365956	305	619	369	440	849	769	52	9	431	290	206	383
ENSG00000092345	DAZL	0.00291199	0.999097	0	2	0	6	0	0	0	0	0	0	0	3
ENSG00000092377	TBL1Y	-0.109869	0.969951	23	33	0	0	34	0	9	0	0	0	0	0
ENSG00000092421	SEMA6A	-0.409512	0.151494	229	464	414	415	481	769	97	23	411	245	198	635
ENSG00000092439	TRPM7	0.182488	0.442185	564	768	590	1285	1060	1242	38	13	999	729	578	692
ENSG00000092445	TYRO3	-0.0390345	0.859447	377	606	790	689	1367	1131	39	22	799	934	480	655
ENSG00000092470	WDR76	0.360326	0.267463	70	106	54	153	187	162	4	0	131	88	51	70
ENSG00000092529	CAPN3	0.397877	0.0610126	296	353	470	494	379	536	25	7	297	290	197	326
ENSG00000092531	SNAP23	-0.276286	0.161999	79	88	83	129	163	181	13	2	131	120	89	124
ENSG00000092607	TBX15	-1.31334	6.56977e-06	108	139	118	110	126	156	25	14	163	175	164	525
ENSG00000092621	PHGDH	0.0393338	0.88648	556	507	735	1214	1730	1500	154	15	916	537	456	905
ENSG00000092758	COL9A3	-1.12498	0.00400408	42	101	99	99	62	124	28	9	74	65	73	295
ENSG00000092820	EZR	-0.0915808	0.682822	991	1995	1642	1691	4490	3911	203	42	2452	2453	1662	1615
ENSG00000092841	MYL6	-0.249487	0.0690018	1450	2188	1917	2039	3400	3462	282	92	2578	1680	1335	3013
ENSG00000092847	AGO1	-0.0519304	0.715346	907	1255	1108	1678	2026	1961	120	43	1404	1375	952	1186
ENSG00000092850	TEKT2	-2.70115	0.0198574	0	2	1	0	2	7	0	0	4	5	24	1
ENSG00000092853	CLSPN	1.54443	3.48264e-06	35	102	44	121	134	141	4	0	27	28	12	35
ENSG00000092871	RFFL	0.331827	0.0625667	160	255	208	238	356	426	22	3	162	135	131	258
ENSG00000092929	UNC13D	0.617811	0.0127128	455	649	481	288	800	900	51	14	255	238	187	393
ENSG00000092931	MFSD11	0.0652797	0.758511	191	264	234	354	382	419	17	2	322	257	205	251
ENSG00000092964	DPYSL2	-0.813169	3.18767e-05	1230	1365	867	948	1905	1928	232	78	1749	1496	1513	2558
ENSG00000092969	TGFB2	-0.916049	0.0036368	23	26	31	36	34	61	10	2	65	28	42	57
ENSG00000092978	GPATCH2	0.148727	0.499873	141	244	216	316	307	286	12	3	249	212	119	239
ENSG00000093000	NUP50	0.504631	0.000404729	517	834	513	780	1099	1188	50	11	574	494	320	472
ENSG00000093009	CDC45	0.959511	0.00512789	18	71	44	58	104	117	3	0	38	29	14	29
ENSG00000093010	COMT	-0.146385	0.52773	328	695	592	493	1220	1232	95	34	594	410	328	828
ENSG00000093072	ADA2	1.09287	4.54727e-05	543	346	404	305	491	616	19	8	177	168	151	196
ENSG00000093100	ENSG00000093100	0.0299726	0.961449	5	6	10	16	12	19	0	0	16	7	3	15
ENSG00000093144	ECHDC1	-0.0613616	0.769175	185	303	260	343	393	472	27	13	463	172	147	314
ENSG00000093167	LRRFIP2	-0.0846967	0.690391	618	898	692	951	967	1389	63	10	1045	1081	580	905
ENSG00000093183	SEC22C	-0.206546	0.238061	198	245	170	296	390	347	25	10	257	240	207	299
ENSG00000093217	XYLB	-0.246255	0.358052	86	180	104	99	143	202	19	6	134	73	69	215
ENSG00000094631	HDAC6	-0.118673	0.507862	459	634	640	621	837	1077	92	30	635	487	329	753
ENSG00000094755	GABRP	0.111978	0.893525	323	183	333	44	36	162	30	4	71	18	55	515
ENSG00000094796	KRT31	-6.13156	NA	10	22	92	49	117	202	2427	4	357	133	72	197
ENSG00000094804	CDC6	1.42312	9.17923e-05	30	95	37	62	103	137	0	1	41	21	12	21
ENSG00000094841	UPRT	-0.215452	0.32497	57	75	56	84	106	127	8	1	108	70	49	96
ENSG00000094880	CDC23	-0.125935	0.547715	102	158	137	153	269	338	18	1	247	151	116	164
ENSG00000094914	AAAS	0.0625414	0.747513	240	267	311	280	383	599	31	12	307	276	124	335
ENSG00000094916	CBX5	-0.0672296	0.74761	1079	1634	1239	2461	2351	2144	123	31	2083	1848	1318	1627
ENSG00000094963	FMO2	1.43808	0.0188068	45	47	114	31	446	117	2	0	34	6	36	95
ENSG00000094975	SUCO	0.319101	0.116182	366	767	542	687	825	1144	35	4	627	529	372	529
ENSG00000095002	MSH2	-0.00446497	0.984114	118	267	189	241	393	514	9	8	243	195	211	282
ENSG00000095015	MAP3K1	-0.0935758	0.730755	616	836	710	1293	1603	1634	50	12	1358	1103	1017	968
ENSG00000095059	DHPS	0.280933	0.303315	69	122	107	116	131	193	9	1	91	131	39	71
ENSG00000095066	HOOK2	-0.147759	0.411755	345	622	701	615	755	1025	75	13	810	671	336	633
ENSG00000095110	NXPE1	-0.482622	0.445231	7	9	3	21	14	14	0	0	9	8	15	25
ENSG00000095139	ARCN1	-0.188644	0.1643	419	763	501	714	1211	1317	79	29	835	647	527	780
ENSG00000095203	EPB41L4B	-0.936102	0.000315429	160	150	159	160	119	219	20	7	279	336	206	301
ENSG00000095209	TMEM38B	-0.0994143	0.721858	39	55	40	61	129	116	5	2	99	48	44	55
ENSG00000095261	PSMD5	-0.0662362	0.661095	194	296	241	347	486	520	39	7	353	295	180	291
ENSG00000095303	PTGS1	0.296173	0.430494	1187	1160	2026	3305	6037	2259	59	27	2639	2716	1506	1649
ENSG00000095319	NUP188	0.109566	0.509687	463	1083	821	1093	1802	1778	111	23	932	882	537	866
ENSG00000095321	CRAT	-2.95989	0.000348148	158	1083	271	402	234	288	369	286	2149	142	171	2372
ENSG00000095370	SH2D3C	0.119982	0.699901	180	245	213	110	229	278	19	12	131	79	111	231
ENSG00000095380	NANS	0.387018	0.15261	96	268	144	146	296	405	27	0	147	105	71	177
ENSG00000095383	TBC1D2	0.375242	0.0312814	356	630	429	460	1086	949	31	12	469	428	309	396
ENSG00000095397	WHRN	-0.278398	0.260815	162	260	233	165	216	338	38	6	167	243	129	306
ENSG00000095464	PDE6C	0.0310197	0.953789	19	27	15	19	17	15	0	0	19	28	8	18
ENSG00000095485	CWF19L1	0.0446326	0.835166	89	167	152	149	288	233	8	2	162	151	107	171
ENSG00000095539	SEMA4G	0.0292442	0.903824	193	276	255	246	252	239	24	10	194	249	114	206
ENSG00000095564	BTAF1	-0.0928439	0.731275	991	1502	1264	2019	2102	2190	90	18	2080	2261	1219	1398
ENSG00000095574	IKZF5	-0.0633405	0.851773	145	157	127	228	220	274	1	3	220	194	179	185
ENSG00000095585	BLNK	0.893063	0.000146936	214	231	169	212	375	337	19	4	116	68	86	141
ENSG00000095587	TLL2	1.36816	0.104218	7	10	24	2	6	11	0	0	2	2	3	7
ENSG00000095627	TDRD1	-0.203097	0.800446	4	7	5	20	7	3	3	0	1	11	2	8
ENSG00000095637	SORBS1	-1.96229	6.14953e-13	200	386	306	399	403	653	157	64	720	540	834	1915
ENSG00000095713	CRTAC1	0.653808	0.157346	86	30	23	30	71	85	5	1	23	23	30	27
ENSG00000095739	BAMBI	-0.987192	0.113743	23	16	18	6	11	48	12	1	24	4	19	32
ENSG00000095752	IL11	1.22382	0.00662226	18	31	23	26	38	32	1	0	19	10	3	9
ENSG00000095777	MYO3A	-0.264956	0.737075	3	17	1	17	18	28	0	0	24	26	1	10
ENSG00000095787	WAC	-0.139264	0.419507	647	873	737	1016	1444	1516	74	20	1155	998	839	869
ENSG00000095794	CREM	0.0703905	0.768295	71	87	60	81	126	121	4	3	92	50	63	81
ENSG00000095906	NUBP2	0.101404	0.465596	323	562	514	485	785	845	40	15	480	464	253	587
ENSG00000095917	TPSD1	-0.144304	0.76879	23	32	60	15	114	55	4	0	15	50	43	72
ENSG00000095932	SMIM24	-3.46802	0.030994	1	0	2	0	0	0	0	0	3	0	9	10
ENSG00000095951	HIVEP1	-0.262038	0.100982	432	611	489	654	780	1001	63	19	716	757	507	552
ENSG00000095970	TREM2	2.97453	0.00465787	5	6	4	3	18	20	0	0	2	0	0	0
ENSG00000095981	KCNK16	-0.444027	0.883802	0	5	0	0	0	0	0	0	2	0	0	0
ENSG00000096006	CRISP3	0.0776635	0.951042	3	18	29	18	92	27	0	2	0	0	8	82
ENSG00000096060	FKBP5	-0.222938	0.400723	642	766	693	910	1595	1416	91	24	1994	969	309	870
ENSG00000096063	SRPK1	0.496272	0.0494772	293	413	364	474	894	787	18	2	482	328	268	287
ENSG00000096070	BRPF3	-0.0423055	0.791781	343	636	504	693	794	1033	74	25	548	409	351	681
ENSG00000096080	MRPS18A	-0.0256649	0.924785	26	67	52	48	87	113	5	1	48	56	30	78
ENSG00000096088	PGC	-0.160079	0.905786	4	0	3	2	3	2	0	0	2	0	0	8
ENSG00000096092	TMEM14A	-0.39487	0.238415	34	44	19	53	43	71	2	1	46	46	47	56
ENSG00000096093	EFHC1	-0.140579	0.494386	237	275	243	338	321	357	14	13	304	292	199	337
ENSG00000096264	NCR2	-2.34453	0.446051	0	0	1	0	0	0	0	0	0	0	1	1
ENSG00000096384	HSP90AB1	-0.322099	0.113325	1144	2788	1894	2361	5550	6188	329	118	3574	2402	2466	3063
ENSG00000096395	MLN	0.271919	0.922249	1	1	1	0	0	1	0	0	0	0	0	0
ENSG00000096401	CDC5L	-0.124483	0.491839	149	235	173	266	465	473	18	10	274	220	209	289
ENSG00000096433	ITPR3	-0.56763	0.000115372	1526	2950	2722	2474	3816	4429	422	82	4449	3861	2353	3723
ENSG00000096654	ZNF184	-0.562586	0.011612	68	69	73	83	127	157	5	4	131	124	96	119
ENSG00000096696	DSP	-0.666021	0.0241812	24755	21320	26110	37427	52978	49559	3643	503	64725	63979	43463	40427
ENSG00000096717	SIRT1	-0.114102	0.677078	182	219	145	244	349	381	8	2	294	243	224	256
ENSG00000096746	HNRNPH3	0.145602	0.408819	467	635	532	764	956	1140	43	8	768	572	434	587
ENSG00000096872	IFT74	-0.38322	0.0709039	73	85	68	127	115	165	10	4	144	111	76	115
ENSG00000096968	JAK2	0.149273	0.662304	558	725	366	927	704	1001	12	9	828	795	451	592
[truncated: 32,127 more rows]
