# Supplementary material for: Loss-of-function mutations in Keratin 32 gene disrupt skin immune homeostasis in pityriasis rubra pilaris
Source: Nat Commun. 2024 Jul 24;15:6259. doi: 10.1038/s41467-024-50481-z (PMC11269665; doi:10.1038/s41467-024-50481-z)
Supplement: Supplementary file 4 — Supplementary Data 1-9 [file 41467_2024_50481_MOESM4_ESM.zip › Supplementary Dataset/Supplementary Data 5.xlsx]

## Sheet: Sheet1
Supplementary Data 5. The KEGG signal transduction pathways information of Ker-CT cells overexpression KRT32
Category	ID	Description	pvalue	geneID	Count
Signal transduction	hsa04668	TNF signaling pathway	4.42601e-20	3976/2920/5293/4790/3659/1437/1326/2919/6372/3553/2921/5743/6347/6364/64127/330/602/7128/1435/1051/9021/3569/7424/7124/4318/3383/4792/1906	28
Signal transduction	hsa04064	NF-kappa B signaling pathway	2.11208e-13	23586/148022/2920/5971/4790/1647/8740/2919/3553/2921/5328/6366/3576/4050/5743/330/7128/4791/7124/3383/4792	21
Signal transduction	hsa04630	JAK-STAT signaling pathway	2.85866e-10	3460/5155/3976/51561/11009/50604/3718/5293/894/3459/3575/1437/1026/56832/6776/3598/9180/3572/1440/3601/9021/3569	22
Signal transduction	hsa04010	MAPK signaling pathway	3.517e-09	7422/5155/5880/7039/2069/5971/1847/374/4790/123745/1326/1647/5228/1846/8605/59283/2247/1942/3553/283748/1848/3727/80824/3552/1435/4791/7424/7124	28
Signal transduction	hsa04370	VEGF signaling pathway	1.95477e-05	7422/5880/5293/123745/9047/8605/283748/5743/8877	9
Signal transduction	hsa04151	PI3K-Akt signaling pathway	6.10398e-05	7422/5155/7039/3673/2069/3718/3678/5293/374/4790/894/3575/5228/1026/2247/1942/3914/9180/1440/7097/1435/3569/7424	23
Signal transduction	hsa04014	Ras signaling pathway	0.00130044	7422/5155/5880/7039/5293/4790/123745/5228/8605/2247/1942/283748/1435/2113/7424	15
Signal transduction	hsa04066	HIF-1 signaling pathway	0.00201188	7422/3460/5293/4790/3459/7037/1026/3569/1906	9
Signal transduction	hsa04012	ErbB signaling pathway	0.00665559	7039/1839/2069/5293/374/1026/6776	7
Signal transduction	hsa04071	Sphingolipid signaling pathway	0.0138066	5880/5293/4790/1903/637/8877/7124/130367	8
The statistical test was hypergeometric test, and the level of significance was set at a two-sided P < 0.05 without multiple comparisons.
