# Supplementary material for: Loss-of-function mutations in Keratin 32 gene disrupt skin immune homeostasis in pityriasis rubra pilaris
Source: Nat Commun. 2024 Jul 24;15:6259. doi: 10.1038/s41467-024-50481-z (PMC11269665; doi:10.1038/s41467-024-50481-z)
Supplement: Supplementary file 4 — Supplementary Data 1-9 [file 41467_2024_50481_MOESM4_ESM.zip › Supplementary Dataset/Supplementary Data 6.xlsx]

## Sheet: Supplementary Table 8
Supplementary Data 6. RNA-seq of negative control and KRT32-overexpressing Ker-CT cells
Gene_ID	Symbol	G2_vs_G1_log2FoldChange	G2_vs_G1_FDR	NC_0HT_1	NC_0HT_2	NC_0HT_3	OE_0HT_1	OE_0HT_2	OE_0HT_3
ENSG00000282221	---	0.0773123	0.976408	5.65435	6.44228	5.31238	5.49226	5.88759	6.2611
ENSG00000110514	MADD	0.0791778	0.745793	11.5102	11.4464	11.2628	11.5118	11.4735	11.4717
ENSG00000086015	MAST2	0.156482	0.199239	12.0357	12.1259	11.8812	12.2323	12.2006	12.0795
ENSG00000255071	SAA2-SAA4	-3.37412	0.00285829	3.69105	3.97951	4.383	0	1.0281	0.9031
ENSG00000169740	ZNF32	0.193643	0.399727	8.41911	8.40141	8.54098	8.64203	8.75249	8.54791
ENSG00000261609	GAN	-0.063468	0.965203	8.30339	8.31278	7.58272	8.07593	8.06107	7.87148
ENSG00000261606	---	-0.266584	0.965203	2.13897	1.88215	0	3.22137	0	0
ENSG00000215866	LINC01356	0.551438	0.965203	2.79864	4.49121	1.99266	4.32427	2.63149	3.98106
ENSG00000261602	---	-0.331704	0.965203	0	0	0.995113	0	0	0
ENSG00000261600	---	0.147394	0.965203	4.17172	3.17931	3.57599	3.02453	4.44537	3.8993
ENSG00000266469	---	0.442042	0.972453	0.888397	0	1.99266	1.13062	1.6223	1.45426
ENSG00000168298	H1-4	1.69116	0.273296	0	0	0	3.22137	0	1.85209
ENSG00000168297	PXK	0.249112	0.0318799	9.76062	9.62464	9.63768	9.95056	9.85163	9.96808
ENSG00000168291	PDHB	-0.0580707	0.950515	11.3221	11.2662	11.562	11.3981	11.1965	11.3814
ENSG00000225108	ZBTB45P1	1.40059	0.64086	0	0	0	0	0	4.20176
ENSG00000225101	OR52K3P	-0.71299	0.950515	2.13897	0	0	0	0	0
ENSG00000233579	KRT8P15	0.243149	0.965203	1.43415	0	0	0	0	2.1636
ENSG00000226457	RPL22P3	-0.478051	0.965203	1.43415	0	0	0	0	0
ENSG00000149792	MRPL49	0.0619446	0.811584	11.4946	11.5313	11.6741	11.6539	11.5962	11.6357
ENSG00000141854	MISP3	0.459174	0.915545	2.6104	2.67186	2.79897	3.54915	2.63149	3.2781
ENSG00000149798	CDC42EP2	-0.565879	0.0911187	8.1125	8.76431	8.38684	7.98403	8.25023	7.33177
ENSG00000183055	FAM133CP	0.351476	0.965203	0.888397	2.33038	0.995113	2.19175	1.6223	1.45426
ENSG00000183054	RGPD6	-0.0176332	0.965203	10.455	10.3604	10.079	10.2698	10.2675	10.3042
ENSG00000283578	MTND5P42	0.7933	0.94724	1.43415	0	0	2.19175	1.6223	0
ENSG00000259244	---	0.64387	0.480882	4.63409	4.40237	3.79827	4.63172	5.00809	5.12652
ENSG00000250565	ATP6V1E2	0.142211	0.663777	8.34174	8.38411	8.5294	8.66335	8.49429	8.52424
ENSG00000187961	KLHL17	-0.27073	0.285143	8.79028	9.02083	9.15513	8.93984	8.73852	8.4757
ENSG00000250568	---	-0.576937	0.945242	1.43415	2.33038	0	1.13062	0	0.9031
ENSG00000250569	NTAN1P2	0.480277	0.817989	3.69105	3.55397	4.31263	4.32427	4.22254	4.45167
ENSG00000220685	---	0.272439	0.965203	3.78312	2.67186	3.89776	3.93304	3.9589	3.2781
ENSG00000162843	WDR64	-0.478051	0.965203	1.43415	0	0	0	0	0
ENSG00000162849	KIF26B	1.13068	1.71e-11	7.00751	7.31731	6.87294	8.20947	8.17958	8.20074
ENSG00000286061	RCAN3AS	1.03162	0.82	0	0	0	2.19175	0	0.9031
ENSG00000283689	---	-0.265699	0.921381	4.72975	4.0974	4.99052	4.23596	4.22254	4.56206
ENSG00000149243	KLHL35	0.301033	0.965203	0	0	0	0	0	0.9031
ENSG00000184702	SEPTIN5	0.849619	5.33e-08	7.94323	7.68998	7.73845	8.43448	8.80372	8.68232
ENSG00000286067	---	3.49086	0.34617	0	0	0	5.33108	5.14151	0
ENSG00000286069	---	0.262727	0.965203	0	0	1.57844	0	2.36662	0
ENSG00000184708	EIF4ENIF1	0.00731227	0.997594	10.6517	10.471	10.5079	10.4922	10.5425	10.6179
ENSG00000184709	LRRC26	0.540768	0.965203	0	0	0	0	1.6223	0
ENSG00000206811	SNORA10	-0.0306711	0.998634	0	0	0.995113	0	0	0.9031
ENSG00000163462	TRIM46	0.0487518	0.965203	7.476	7.38843	7.04557	7.23727	7.20502	7.61396
ENSG00000163463	KRTCAP2	-0.0895051	0.782826	10.4523	10.5763	10.6907	10.3949	10.5948	10.4611
ENSG00000163464	CXCR1	0.795011	0.955972	0	0	1.99266	2.5256	0	1.85209
ENSG00000163466	ARPC2	-0.176137	0.0267172	14.6171	14.5903	14.7548	14.4753	14.5051	14.4535
ENSG00000163467	TSACC	-0.60825	0.925549	4.02858	3.55397	3.16123	2.79653	3.9589	2.1636
ENSG00000163468	CCT3	-0.0681785	0.603787	14.3708	14.4101	14.485	14.3506	14.3556	14.3552
ENSG00000162599	NFIA	0.26161	0.0434553	11.0934	10.8724	10.7198	11.136	11.1537	11.1808
ENSG00000267731	---	0.440333	0.817443	2.6104	3.17931	2.79897	4.23596	3.51012	2.1636
ENSG00000162591	MEGF6	1.64681	0.0267172	3.11438	2.33038	3.16123	4.40749	4.57684	4.56206
ENSG00000029363	BCLAF1	0.159709	0.305426	13.9374	13.7976	13.5823	13.8567	13.922	14.0179
ENSG00000118640	VAMP8	-0.314954	0.00292903	11.5119	11.4005	11.678	11.3244	11.1184	11.2028
ENSG00000263603	---	0.449708	0.965203	3.48715	2.67186	2.3141	3.54915	3.63606	2.63703
ENSG00000168488	ATXN2L	-0.0999227	0.434043	12.9088	12.8806	13.003	12.8219	12.9019	12.7688
ENSG00000253144	---	-0.0167083	0.998634	0.888397	1.22843	0.995113	1.13062	1.0281	0.9031
ENSG00000115073	ACTR1B	0.0797655	0.857639	10.6525	10.539	10.8598	10.7341	10.8213	10.7352
ENSG00000213853	EMP2	0.306312	5.62e-06	11.3831	11.4105	11.468	11.6697	11.7465	11.7643
ENSG00000258590	NBEAP1	-0.937572	0.441425	4.30192	5.32015	3.69141	2.79653	3.37211	4.33212
ENSG00000213856	VDAC1P2	0.790199	0.716662	1.82918	2.94778	2.57681	3.22137	3.51012	2.99288
ENSG00000213859	KCTD11	-0.292486	0.0219573	10.0461	10.2245	10.2535	9.80468	10.0243	9.81763
ENSG00000206979	SNORD61	0.3476	0.966277	0.888397	0	0	0	1.0281	0.9031
ENSG00000206846	Y_RNA	0.215766	0.968227	1.43415	0	0.995113	0	1.6223	1.45426
ENSG00000269911	FAM226B	0.673271	0.950515	0.888397	2.33038	0.995113	2.19175	1.6223	2.41965
ENSG00000278073	MIR6726	-0.741182	0.965203	0	1.22843	0.995113	0	0	0
ENSG00000278077	---	0.210313	0.999901	0	0	2.3141	0	2.04194	0.9031
ENSG00000278075	---	-0.321549	0.980384	0.888397	1.88215	1.99266	1.75662	2.04194	0
ENSG00000055070	SZRD1	-0.00262892	0.998634	13.0439	13.1024	13.1346	13.1149	13.1111	13.0469
ENSG00000278078	---	-0.409478	0.965203	0	1.22843	0	0	0	0
ENSG00000155719	OTOA	-0.0450499	0.965203	1.43415	1.88215	0.995113	1.75662	0	2.41965
ENSG00000162337	LRP5	0.08547	0.556716	10.9039	10.8714	10.8843	11.0043	10.9908	10.9209
ENSG00000182010	RTKN2	0.613936	0.721807	3.95131	4.3077	2.99144	4.32427	4.37485	4.39313
ENSG00000182013	PNMA8A	0.680647	0.96505	0	0	0	0	2.04194	0
ENSG00000244748	RN7SL153P	-0.123844	0.990117	1.43415	2.33038	0.995113	1.75662	2.63149	0
ENSG00000186704	DTX2P1	-0.659768	0.00600043	7.22008	7.25525	7.52164	6.78708	6.5469	6.68369
ENSG00000251774	RNU6-377P	1.10325	0.833718	1.82918	2.67186	0	3.02453	2.36662	2.41965
ENSG00000251595	ABCA11P	0.0808154	0.965203	8.41192	8.17207	8.48609	8.23817	8.56726	8.50709
ENSG00000245293	CYP2U1-AS1	0.601867	0.667339	3.95131	3.97951	3.16123	4.14188	4.69733	4.05844
ENSG00000164659	ELAPOR2	1.34016	0.59391	1.82918	1.88215	0	3.02453	2.85519	1.85209
ENSG00000242748	RPL23AP81	-0.458938	0.998634	1.82918	1.88215	2.3141	2.79653	0	1.85209
ENSG00000242747	RPL21P14	0.253837	0.965203	0	0	0.995113	1.75662	0	0
ENSG00000164651	SP8	-0.424925	0.965203	2.79864	2.94778	1.99266	0	4.30071	2.1636
ENSG00000164654	MIOS	-0.0898802	0.54501	11.2559	11.2535	11.222	11.1458	11.1136	11.2023
ENSG00000114978	MOB1A	-0.0720662	0.679004	13.5867	13.5629	13.4439	13.4047	13.4653	13.5072
ENSG00000252236	---	0.301033	0.965203	0	0	0	0	0	0.9031
ENSG00000252230	---	0.342699	0.965203	0	0	0	0	1.0281	0
ENSG00000161021	MAML1	0.103949	0.480102	12.0035	11.9666	11.7903	12.0127	12.063	11.9965
ENSG00000254694	---	-0.101001	0.965894	4.72975	5.05463	4.07825	4.32427	4.30071	4.93465
ENSG00000254690	---	0.0500709	0.998634	0.888397	0	0.995113	1.13062	0	0.9031
ENSG00000254691	---	-0.478051	0.965203	1.43415	0	0	0	0	0
ENSG00000266929	---	-0.409478	0.965203	0	1.22843	0	0	0	0
ENSG00000266925	---	0.376874	0.965203	0	0	0	1.13062	0	0
ENSG00000254699	LINC02695	0.301033	0.965203	0	0	0	0	0	0.9031
ENSG00000266921	ZNF230-DT	-0.00475352	0.998634	5.7023	5.62505	4.23865	5.94641	4.37485	5.23049
ENSG00000257341	---	-0.120069	0.998634	0.888397	1.22843	0	1.75662	0	0
ENSG00000234337	---	-0.339405	0.752592	5.16575	6.11893	5.51399	5.49226	4.96073	5.32746
ENSG00000215861	---	0.135701	0.962555	6.70024	6.63006	6.31226	6.62266	6.75557	6.67143
ENSG00000119509	INVS	0.113808	0.515533	11.1631	11.0066	10.9143	11.1579	11.1655	11.1019
ENSG00000165304	MELK	0.0351222	0.898887	12.7902	12.7606	12.7551	12.7734	12.8074	12.8304
ENSG00000165300	SLITRK5	2.01877	1.34e-60	7.41974	7.53144	7.32119	9.54465	9.33169	9.45233
ENSG00000101608	MYL12A	-0.425298	3.53e-09	13.401	13.3719	13.5858	13.0144	13.0363	13.0321
ENSG00000101605	MYOM1	0.186756	0.970738	2.13897	3.37877	2.99144	3.22137	2.85519	2.99288
ENSG00000198791	CNOT7	-0.105035	0.450389	12.4813	12.4181	12.3914	12.2954	12.2559	12.4243
ENSG00000198792	TMEM184B	-0.208717	0.00915959	11.7909	11.7912	11.7952	11.5598	11.6671	11.5242
ENSG00000198793	MTOR	0.11605	0.556716	13.1494	13.1773	12.8501	13.1497	13.1785	13.1968
ENSG00000198794	SCAMP5	0.348572	0.34617	6.53793	6.64949	6.43327	6.97615	6.82334	6.86692
ENSG00000198795	ZNF521	1.3373	0.660814	2.39385	0	3.16123	2.19175	3.85911	3.51614
ENSG00000198796	ALPK2	1.10457	4.81e-14	7.66935	7.99351	7.54485	8.82722	8.75249	8.94171
ENSG00000197776	KLHDC1	-0.0100419	0.998634	5.60474	5.50218	5.96765	5.56657	5.54629	5.93158
ENSG00000231424	---	-0.526148	0.965203	0	0	1.57844	0	0	0
ENSG00000175550	DRAP1	-0.661346	4.74e-09	12.4372	12.5103	12.9098	12.0309	11.8786	11.9639
ENSG00000197771	MCMBP	-0.166208	0.0370483	13.0898	13.0349	12.9628	12.8897	12.8164	12.8829
ENSG00000161682	FAM171A2	0.838388	0.081936	5.29647	5.58524	4.57558	6.07925	5.96164	5.93158
ENSG00000279841	---	0.45414	0.973376	3.48715	1.22843	2.99144	3.22137	2.85519	2.99288
ENSG00000279845	---	-0.876109	0.864849	3.37327	1.88215	1.57844	0	2.04194	2.1636
ENSG00000284336	MIR2277	-0.0167083	0.998634	0.888397	1.22843	0.995113	1.13062	1.0281	0.9031
ENSG00000284337	---	0.486295	0.965203	6.3093	3.17931	5.71832	6.56945	6.28375	3.81262
ENSG00000284334	MIR4651	0.0451699	0.998634	0	0	0.995113	1.13062	0	0
ENSG00000076321	KLHL20	0.067514	0.79982	10.4078	10.4476	10.2997	10.4462	10.4187	10.4928
ENSG00000284331	MIR4741	-0.0167083	0.998634	0.888397	1.22843	0.995113	1.13062	1.0281	0.9031
ENSG00000183864	TOB2	-0.0587858	0.869835	11.2068	11.2927	11.1589	11.1788	11.117	11.1862
ENSG00000277402	MIR6891	-0.409527	0.965203	1.43415	1.22843	2.57681	1.13062	1.0281	1.85209
ENSG00000124216	SNAI1	-0.689491	0.993084	2.79864	2.67186	0	0	0	3.40202
ENSG00000124217	MOCS3	-0.0865134	0.757225	10.068	10.1046	10.1936	9.99159	10.0142	10.1009
ENSG00000124214	STAU1	-0.138709	0.0636815	13.6067	13.518	13.5813	13.4004	13.4573	13.432
ENSG00000124215	CDH26	-0.248692	0.904738	5.41633	5.32015	5.57538	5.49226	5.09839	4.97512
ENSG00000124212	PTGIS	0.932176	0.746959	0	0	0	2.79653	0	0
ENSG00000247596	TWF2	-0.195654	0.143467	11.0214	11.1786	11.32	11.0026	11.0436	10.8868
ENSG00000247595	MISFA	0.127226	0.965203	3.95131	4.3077	4.63446	4.56078	4.5126	4.20176
ENSG00000161970	RPL26	-0.153667	0.265861	14.8058	14.8143	15.1093	14.8106	14.7052	14.7526
ENSG00000175073	VCPIP1	-0.0161504	0.966792	10.835	10.7707	10.4321	10.6859	10.5957	10.7077
ENSG00000255277	ABCC6P2	0.342858	0.965203	1.82918	2.33038	0	3.02453	0	2.1636
ENSG00000265625	---	0.590135	0.938224	2.79864	1.22843	1.99266	1.75662	2.63149	3.40202
ENSG00000160087	UBE2J2	-0.193686	0.136099	11.0883	10.9847	11.3071	10.9165	10.9663	10.9163
ENSG00000036054	TBC1D23	0.040459	0.965203	11.4483	11.4056	11.1788	11.3679	11.4165	11.3696
ENSG00000002587	HS3ST1	-2.60792	0.0133253	3.48715	3.85112	4.69103	0	2.04194	2.1636
ENSG00000002586	CD99	-0.233189	0.0795763	12.0815	12.1129	12.4745	11.9931	12.0102	11.9661
ENSG00000237868	---	0.141754	0.965203	3.86966	1.88215	2.79897	3.93304	4.1399	0.9031
ENSG00000177954	RPS27	-0.26874	0.622919	13.3402	13.4415	13.9493	13.4868	13.1565	13.2814
ENSG00000177951	BET1L	-0.0829142	0.712661	10.8754	11.0584	11.0603	10.9244	10.9144	10.9065
ENSG00000198242	RPL23A	-0.152789	0.192444	14.5761	14.5726	14.8218	14.5277	14.4652	14.5192
ENSG00000198246	SLC29A3	0.481866	0.146144	6.12806	6.52877	6.27574	6.69069	6.87535	6.81212
ENSG00000092140	G2E3	0.0856687	0.687864	11.2372	11.0934	11.0091	11.1758	11.2212	11.1996
ENSG00000135916	ITM2C	0.221595	0.0857388	10.5225	10.5661	10.808	10.9174	10.8147	10.8293
ENSG00000135913	USP37	0.0947362	0.950515	11.3762	11.3919	10.8474	11.1913	11.3503	11.3582
ENSG00000135912	TTLL4	-0.0474125	0.950515	11.8119	11.7269	11.6091	11.6713	11.6136	11.7207
ENSG00000092148	HECTD1	0.0750956	0.950515	13.4806	13.5004	13.0529	13.383	13.3923	13.4839
ENSG00000034693	PEX3	-0.134673	0.229902	10.8793	10.8219	10.8396	10.7551	10.6786	10.7032
ENSG00000135919	SERPINE2	0.487289	1.16e-10	11.0753	10.8693	10.9888	11.4407	11.485	11.4695
ENSG00000230487	PSMG3-AS1	0.548509	0.148154	6.11039	5.97232	6.07782	6.65708	6.93784	6.21114
ENSG00000176396	EID2	-0.211328	0.458454	8.60088	8.40141	8.91504	8.43943	8.31286	8.53105
ENSG00000176390	CRLF3	-0.252048	0.0265977	10.345	10.3246	10.2226	10.0397	9.95496	10.1415
ENSG00000176393	RNPEP	-0.0586517	0.87498	11.7812	11.6998	11.8462	11.7113	11.7984	11.6416
ENSG00000176399	DMRTA1	0.428911	0.597345	4.8623	5.16677	5.44986	5.76895	5.66925	5.32746
ENSG00000243900	RN7SL320P	-0.478051	0.965203	1.43415	0	0	0	0	0
ENSG00000243902	ELFN2	0.540768	0.965203	0	0	0	0	1.6223	0
ENSG00000243904	RPSAP5	-0.178548	0.965797	0.888397	0	1.57844	0	1.0281	0.9031
ENSG00000083635	NUFIP1	-0.0631248	0.920681	9.96609	10.0417	10.055	9.89035	10.0199	9.96306
ENSG00000248027	ARHGAP42-AS1	0.540768	0.965203	0	0	0	0	1.6223	0
ENSG00000167536	DHRS13	-0.155317	0.437716	9.22106	9.3166	9.37177	9.13255	9.20531	9.10562
ENSG00000167535	CACNB3	0.0583751	0.943361	10.2853	10.266	10.4558	10.473	10.4361	10.2731
ENSG00000188883	KLRG2	2.37699	0.125191	0	1.88215	0	3.22137	3.37211	2.41965
ENSG00000279717	---	0.540768	0.965203	0	0	0	0	1.6223	0
ENSG00000241506	PSMC1P1	-0.109325	0.471269	10.5957	10.5338	10.5817	10.517	10.4132	10.4531
ENSG00000094796	KRT31	-2.14265	0.0924309	3.24962	3.97951	4.69103	0	2.85519	2.63703
ENSG00000226453	LINC02542	1.11571	0.184821	4.02858	2.94778	3.45053	4.04124	5.33966	4.39313
ENSG00000237289	CKMT1B	-0.044791	0.927093	12.1376	12.0904	12.2163	12.1134	12.1438	12.0528
ENSG00000237285	HNRNPA1P2	0.342699	0.965203	0	0	0	0	1.0281	0
ENSG00000226450	CYP2D8P	0.720866	0.281253	4.36287	4.99512	4.23865	5.60233	4.86106	5.29585
ENSG00000233775	---	0.730584	0.950515	0	0	0	2.19175	0	0
ENSG00000206941	SNORD15A	-0.930877	0.767674	2.39385	1.88215	1.57844	1.13062	1.0281	0.9031
ENSG00000272253	RNA5SP386	0.301033	0.965203	0	0	0	0	0	0.9031
ENSG00000206948	SNORA36A	0.365081	0.965203	0.888397	1.22843	0.995113	1.13062	1.6223	1.45426
ENSG00000153207	AHCTF1	-0.0734883	0.874134	13.2311	13.1706	12.7607	12.9738	12.9366	13.0315
ENSG00000271781	---	-0.148435	0.958346	5.23259	5.27081	6.43327	5.10043	5.75505	5.63588
ENSG00000271780	---	0.356629	0.965203	4.53164	2.94778	3.57599	4.56078	3.75189	3.81262
ENSG00000049192	ADAMTS6	-0.553525	5.13e-10	11.5344	11.5359	11.3054	10.8067	10.9804	10.928
ENSG00000271789	---	0.396345	0.915545	3.48715	3.37877	3.31312	3.68878	3.9589	3.7204
ENSG00000274363	---	2.37703	0.123846	0	0	1.57844	3.22137	3.63606	1.85209
ENSG00000177042	TMEM80	0.163986	0.543017	8.21524	8.37247	8.18007	8.34759	8.44351	8.46863
ENSG00000237135	DDX10P1	1.45481	0.655807	1.43415	0	0	1.75662	1.6223	2.41965
ENSG00000129566	TEP1	0.243908	0.253419	10.6998	10.7291	10.2009	10.7787	10.8005	10.7823
ENSG00000177045	SIX5	0.0199619	0.997594	8.1036	8.21183	8.5294	8.45419	8.14292	8.30761
ENSG00000154252	GAL3ST2	-1.15353	0.78875	0	1.88215	1.57844	0	0	0
ENSG00000277556	OR13C5	0.376874	0.965203	0	0	0	1.13062	0	0
ENSG00000277559	---	-0.461826	0.715374	4.58377	5.05463	4.79792	4.14188	4.57684	4.33212
ENSG00000172671	ZFAND4	-0.0975156	0.915545	8.57535	8.62401	8.10919	8.321	8.39534	8.29966
ENSG00000279068	---	0.0849808	0.998634	0	1.22843	1.57844	1.13062	1.0281	0.9031
ENSG00000279062	CDRT15P8	0.0109943	0.998634	0	0	0.995113	0	1.0281	0
ENSG00000274091	SNORD1C	-0.0167083	0.998634	0.888397	1.22843	0.995113	1.13062	1.0281	0.9031
ENSG00000223768	LINC00205	0.395304	0.00117498	9.37324	9.32569	9.09614	9.65307	9.7227	9.6052
ENSG00000236427	CCDST	0.10749	0.997594	1.43415	0	0	1.75662	0	0
ENSG00000279065	---	-0.215204	0.965203	0	0	2.57681	0	1.0281	0.9031
ENSG00000270789	---	0.215303	0.965203	3.48715	3.17931	2.57681	3.22137	2.85519	3.81262
ENSG00000136754	ABI1	-0.185349	0.0181939	12.1223	12.1089	12.0302	11.8488	11.936	11.9205
ENSG00000136758	YME1L1	-0.175652	0.0156255	13.4053	13.4059	13.2947	13.1687	13.1912	13.2191
ENSG00000270781	---	-0.380269	0.949563	2.79864	0	2.79897	2.5256	1.0281	0.9031
ENSG00000232504	ST3GAL5-AS1	-1.1554	0.719677	2.13897	3.17931	0	0	0	1.85209
ENSG00000249087	ZNF436-AS1	0.039251	0.965203	5.13113	5.16677	5.71832	4.94197	5.30215	5.88985
ENSG00000116017	ARID3A	-0.391894	0.00038787	9.59426	9.52558	9.5957	9.16878	9.27231	9.09877
ENSG00000116016	EPAS1	-0.675892	1.49e-31	13.7205	13.766	13.6189	13.034	13.044	12.9997
ENSG00000175137	SH3BP5L	0.0143684	0.965203	10.5473	10.5864	10.6582	10.5744	10.6685	10.5921
ENSG00000248919	ATP5MF-PTCD1	0.629237	0.874826	1.82918	2.33038	0	3.22137	0	2.8259
ENSG00000180211	---	0.491355	0.965203	0.888397	2.33038	0.995113	2.19175	2.04194	1.45426
ENSG00000271259	---	0.108527	0.969587	0	2.33038	1.99266	2.79653	0	1.85209
ENSG00000187244	BCAM	0.715569	7.1e-27	11.8744	11.8915	12.0411	12.7062	12.6059	12.6416
ENSG00000276203	ANKRD20A3P	-0.0327853	0.968253	1.82918	1.88215	0	1.13062	1.0281	1.45426
ENSG00000270127	---	0.108167	0.965203	7.67537	7.35331	7.67676	7.78832	7.60226	7.63936
ENSG00000270120	---	-0.519894	0.965203	1.43415	1.88215	0	1.75662	0	0
ENSG00000174099	MSRB3	0.539589	0.0241328	8.00667	7.76317	7.39966	8.04378	8.46489	8.2796
ENSG00000278338	VWA8-AS1	0.16149	0.965203	0	1.88215	0	0	2.36662	0
ENSG00000224237	MICOS10P3	-0.177018	0.977211	1.43415	0	0	0	0	0.9031
ENSG00000224236	MRRFP1	-0.418658	0.965203	1.43415	0	1.57844	1.75662	0	0
ENSG00000137404	NRM	0.195873	0.345204	9.25964	9.34071	9.54481	9.65945	9.67764	9.39569
ENSG00000275576	---	-2.28555	0.0544085	2.96513	4.65399	2.3141	0	1.6223	1.45426
ENSG00000162840	MT2P1	-0.249948	0.965203	2.6104	1.88215	3.31312	2.5256	2.36662	2.1636
ENSG00000060138	YBX3	-0.243754	0.00111906	13.4789	13.4464	13.6297	13.2743	13.2692	13.2802
ENSG00000281593	---	0.696123	0.729017	3.37327	2.33038	3.31312	3.22137	3.75189	4.13188
ENSG00000236643	---	0.204436	0.965203	0	0	1.57844	2.19175	0	0
ENSG00000231851	MRPS9-AS1	0.388255	0.998634	2.79864	0	2.3141	2.19175	2.63149	1.45426
ENSG00000130751	NPAS1	0.81284	0.965203	2.79864	0	2.3141	2.19175	2.36662	2.99288
ENSG00000180818	HOXC10	0.000537175	0.998634	10.5183	10.4434	10.7426	10.4351	10.5996	10.6712
ENSG00000130755	GMFG	-0.331704	0.965203	0	0	0.995113	0	0	0
ENSG00000288266	---	0.0613603	0.965203	2.79864	0	0	1.13062	0	1.85209
ENSG00000110756	HPS5	0.0464807	0.965203	10.9443	10.8909	10.6767	10.9076	10.8557	10.8881
ENSG00000248840	---	0.680647	0.96505	0	0	0	0	2.04194	0
ENSG00000248846	LINC02065	0.484753	0.965203	0	0	0	0	0	1.45426
ENSG00000134278	SPIRE1	-0.162774	0.163279	11.6684	11.5346	11.4285	11.3549	11.3697	11.4186
ENSG00000202474	RNA5SP283	-0.201696	0.965203	3.5927	3.85112	3.16123	3.22137	3.63606	3.14253
ENSG00000287528	---	0.617365	0.965203	0	0	0	0	0	1.85209
ENSG00000287529	---	-0.296132	0.965203	0.888397	0	0	0	0	0
ENSG00000072506	HSD17B10	0.0218476	0.970783	10.9561	10.9061	11.2208	11.039	11.069	11.0407
ENSG00000181135	ZNF707	-0.094169	0.885923	8.9846	8.91241	8.98175	8.82722	8.76977	8.99926
ENSG00000134183	GNAT2	-0.627837	0.965203	0.888397	0	0.995113	0	0	0
ENSG00000134186	PRPF38B	-0.038495	0.965203	12.7352	12.6215	12.5641	12.5666	12.5316	12.7071
ENSG00000134184	GSTM1	0.127139	0.888143	8.03035	8.19209	8.49803	8.59398	8.12691	8.38098
ENSG00000262712	---	0.264773	0.905041	5.09566	4.65399	4.79792	5.1496	5.57803	4.61425
ENSG00000262714	---	-0.310027	0.487613	6.94908	6.92933	6.60502	6.53285	6.4644	6.5561
ENSG00000283683	MYOCOS	1.12031	0.726644	1.43415	0	0	0	2.63149	2.1636
ENSG00000037042	TUBG2	0.144843	0.523507	10.525	10.421	10.7895	10.7933	10.721	10.6558
ENSG00000078487	ZCWPW1	-0.351909	0.583241	6.48408	6.83064	6.49811	6.05364	6.12093	6.58254
ENSG00000260625	RUSF1-DT	0.154499	0.969587	0	0	1.57844	0	2.04194	0
ENSG00000260628	---	-0.238337	0.950613	5.26488	4.80025	4.89743	5.10043	4.75399	4.39313
ENSG00000042753	AP2S1	-0.12652	0.556789	11.3426	11.5624	11.7972	11.4481	11.449	11.4255
ENSG00000196096	SPAG16-DT	0.806549	0.885923	0	0	0	0	0	2.41965
ENSG00000105855	ITGB8	-0.454203	0.00138682	12.2381	12.147	11.62	11.5235	11.5048	11.6143
ENSG00000105854	PON2	0.00442426	0.998634	11.2367	11.1952	11.3604	11.2204	11.2657	11.3194
ENSG00000111481	COPZ1	-0.0184747	0.965203	12.4395	12.4589	12.5479	12.4662	12.4648	12.4599
ENSG00000105856	HBP1	0.132659	0.61078	9.83376	9.53606	9.70103	9.80084	9.9275	9.74049
ENSG00000105852	PON3	0.0330425	0.984368	7.33101	7.0944	7.54485	7.19104	7.53108	7.34727
ENSG00000142252	GEMIN7	-0.208399	0.388799	8.74521	8.85916	9.18744	8.67599	8.74552	8.7451
ENSG00000012174	MBTPS2	0.0423916	0.965203	10.5981	10.7061	10.2033	10.4164	10.5703	10.648
ENSG00000131002	TXLNGY	0.120736	0.659731	12.0984	12.0899	11.7066	12.0378	12.0697	12.1496
ENSG00000012171	SEMA3B	1.28731	1.14e-10	7.04518	7.21668	7.73845	8.69682	8.7732	8.39224
ENSG00000135587	SMPD2	-0.345789	0.018825	9.19825	9.29825	9.55437	8.97777	9.00974	9.02599
ENSG00000214110	LDHAP4	-0.374306	0.417924	6.62759	6.76089	7.3122	6.78708	6.30286	6.48781
ENSG00000071082	RPL31	-0.149796	0.413147	13.1931	13.2079	13.5826	13.2064	13.0918	13.236
ENSG00000180667	YOD1	0.00626611	0.998634	10.9293	10.7894	10.5342	10.838	10.6904	10.7433
ENSG00000188419	CHM	-0.0107258	0.981077	11.061	10.9242	10.7342	10.9568	10.8517	10.8788
ENSG00000135632	SMYD5	-0.00873409	0.998634	11.1388	11.1828	11.2033	11.1788	11.2168	11.1031
ENSG00000237350	CDC42P6	-0.0953741	0.927861	8.23982	8.23774	8.29858	8.06315	8.23039	8.19646
ENSG00000135631	RAB11FIP5	-0.157659	0.249671	11.3882	11.5274	11.325	11.2139	11.3702	11.1835
ENSG00000135636	DYSF	0.582366	5.42e-06	8.57213	8.85916	8.5752	9.14169	9.33866	9.27323
ENSG00000135637	CCDC142	0.00867483	0.998634	9.56538	9.74016	10.0209	9.72985	9.90578	9.71682
ENSG00000210195	MT-TT	-0.0503487	0.965203	7.36864	7.0944	7.78467	7.42872	7.1742	7.49375
ENSG00000147155	EBP	0.0427045	0.965203	12.1145	12.2405	12.4913	12.3819	12.3012	12.2914
ENSG00000272905	---	0.762864	0.978305	0	1.88215	3.79827	1.75662	3.2195	2.99288
ENSG00000114503	NCBP2	-0.0371817	0.962555	12.3187	12.2823	12.3214	12.2283	12.2614	12.3211
ENSG00000184992	BRI3BP	-0.069262	0.874067	12.3161	12.258	11.9814	12.1184	12.0457	12.1835
ENSG00000116670	MAD2L2	0.0413022	0.965203	10.147	10.1666	10.498	10.2698	10.3341	10.3317
ENSG00000259767	---	-0.592428	0.818381	2.96513	3.85112	1.57844	2.79653	2.36662	1.45426
ENSG00000115677	HDLBP	0.0911876	0.337243	14.3054	14.262	14.1859	14.3112	14.3729	14.3427
ENSG00000259762	---	1.67545	0.423621	0	0	0	1.75662	2.36662	0.9031
ENSG00000259768	ZFHX3-AS1	0.412372	0.00240396	9.06245	8.8211	8.94733	9.31875	9.49852	9.25074
ENSG00000261971	MMP25-AS1	-0.201575	0.66841	7.78521	7.63255	7.51383	7.50628	7.60226	7.21833
ENSG00000116852	KIF21B	-0.00912915	0.977079	6.72366	6.63006	5.94456	6.51419	6.44732	6.30938
ENSG00000258620	---	0.541406	0.965203	1.43415	0	1.57844	1.75662	1.0281	1.85209
ENSG00000219747	RPL32P16	0.0586751	0.989478	3.95131	4.72897	3.79827	3.81607	4.44537	4.39313
ENSG00000029364	SLC39A9	-0.0670576	0.846983	12.0511	12.1623	11.866	11.9508	11.9341	11.9934
ENSG00000227258	SMIM2-AS1	-0.213394	0.965203	4.8623	4.20638	4.94472	4.56078	4.75399	4.05844
ENSG00000227256	MIS18A-AS1	-0.771367	0.915545	0	0	2.3141	0	0	0
ENSG00000227252	COPS8-DT	0.463977	0.257708	5.77137	5.97232	5.96765	6.3969	6.20463	6.50173
ENSG00000105143	SLC1A6	-0.609727	0.965203	1.82918	0	0	0	0	0
ENSG00000105141	CASP14	0.883091	0.000471306	6.22973	6.70626	6.16027	7.33617	7.0776	7.33177
ENSG00000105146	AURKC	-0.134213	0.965203	4.7753	4.3077	5.54501	4.32427	5.00809	4.89301
ENSG00000267631	CGB1	2.15676	0.0614216	0.888397	1.88215	0.995113	3.39455	3.2195	3.62188
ENSG00000142920	AZIN2	0.422259	0.103685	6.94908	7.00671	6.95607	7.42872	7.19482	7.5551
ENSG00000267637	---	0.423441	0.965203	0.888397	0	0	1.13062	1.0281	0
ENSG00000146205	ANO7	-0.217073	0.89804	5.81564	5.90923	6.18017	5.73713	5.9855	5.5312
ENSG00000235944	ZNF815P	0.0512129	0.965203	6.90877	7.41137	6.99029	7.04274	7.15329	7.26804
ENSG00000235947	EGOT	0.171755	0.965203	0	3.37877	0	0	2.04194	1.85209
ENSG00000235946	H2BW3P	-0.281242	0.965203	3.78312	3.85112	2.79897	3.02453	3.04881	3.51614
ENSG00000164418	GRIK2	1.30005	0.0713072	3.5927	4.20638	2.79897	4.82575	4.69733	4.97512
ENSG00000280163	---	-1.05041	0.950515	1.43415	2.33038	1.57844	2.19175	0	0
ENSG00000100532	CGRRF1	-0.132266	0.71044	8.7366	8.6338	8.81678	8.58954	8.49429	8.70656
ENSG00000198937	CCDC167	0.0352966	0.965203	8.12135	8.4185	8.55248	8.64632	8.20521	8.34669
ENSG00000077454	LRCH4	0.00101671	0.998634	9.59267	9.60238	9.60493	9.55609	9.72978	9.51715
ENSG00000186265	BTLA	1.20291	0.746959	0	0	0	1.75662	0	1.85209
ENSG00000273419	---	1.29801	0.659731	0	0	0	0	2.04194	1.85209
ENSG00000263606	CHORDC1P4	0.38485	0.965203	1.82918	1.22843	1.99266	1.75662	1.6223	2.8259
ENSG00000077458	FAM76B	0.118169	0.709241	10.103	9.97199	9.74511	9.91367	10.1095	10.1514
ENSG00000278447	MIR6781	-0.229188	0.967206	1.43415	1.88215	1.57844	1.13062	1.6223	1.45426
ENSG00000260367	---	0.95579	0.940277	0	0	2.57681	3.02453	0	2.41965
ENSG00000260366	---	-0.461272	0.965203	0	1.22843	2.3141	1.13062	1.0281	0
ENSG00000260361	---	-0.130244	0.965203	2.96513	3.17931	4.31263	3.93304	2.85519	3.2781
ENSG00000280160	---	1.04751	0.583968	0	0	0	0	0	3.14253
ENSG00000260369	---	0.484753	0.965203	0	0	0	0	0	1.45426
ENSG00000260368	---	0.179357	0.96618	4.17172	3.97951	2.99144	4.32427	3.63606	3.7204
ENSG00000021300	PLEKHB1	-0.121566	0.967129	0	0	3.16123	2.79653	0	0
ENSG00000217027	TPT1P4	0.14028	0.998634	3.95131	3.17931	4.99052	4.40749	4.5126	3.62188
ENSG00000100399	CHADL	1.87205	0.733582	3.11438	0	0	3.22137	2.36662	3.14253
ENSG00000209482	SNORD83A	-0.11846	0.965203	5.05929	5.27081	5.348	5.33108	5.14151	4.85013
ENSG00000209480	SNORD83B	-0.0167083	0.998634	0.888397	1.22843	0.995113	1.13062	1.0281	0.9031
ENSG00000100393	EP300	0.0685907	0.965203	13.271	13.2473	12.811	13.182	13.157	13.1961
ENSG00000100395	L3MBTL2	-0.0217956	0.965203	11.0331	11.0103	10.8873	10.8959	11.004	10.9655
ENSG00000259164	---	0.376874	0.965203	0	0	0	1.13062	0	0
ENSG00000213338	ATF4P1	0.376874	0.965203	0	0	0	1.13062	0	0
ENSG00000196550	FAM72A	-0.0541073	0.965203	9.21074	9.03198	9.08299	9.15981	8.88208	9.12148
ENSG00000196553	CCDC196	-0.409478	0.965203	0	1.22843	0	0	0	0
ENSG00000282206	---	0.45978	0.965203	1.82918	1.88215	0.995113	2.19175	2.04194	1.85209
ENSG00000197208	SLC22A4	-0.0658405	0.965203	7.18676	6.79619	7.18995	7.00315	6.96209	7.01013
ENSG00000239468	RN7SL569P	0.540768	0.965203	0	0	0	0	1.6223	0
ENSG00000151292	CSNK1G3	0.0149934	0.965203	11.4059	11.295	11.2435	11.3621	11.3503	11.2771
ENSG00000239467	---	-0.021732	0.998634	6.42814	6.50763	6.71822	6.45674	6.3769	6.75515
ENSG00000222359	RNU6-355P	-0.0167083	0.998634	0.888397	1.22843	0.995113	1.13062	1.0281	0.9031
ENSG00000026652	AGPAT4	-0.0310005	0.965203	10.2764	10.4365	10.2523	10.3403	10.2467	10.2852
ENSG00000205959	---	0.494053	0.736746	3.11438	3.17931	3.57599	3.68878	3.04881	4.61425
ENSG00000185158	LRRC37B	0.246118	0.143498	8.62285	8.70053	8.50987	8.91872	8.81708	8.8358
ENSG00000211683	---	1.04098	0.965203	3.78312	0	3.45053	3.68878	2.85519	3.81262
ENSG00000229563	LINC01204	0.392617	0.979079	0	2.67186	1.99266	1.75662	2.63149	1.45426
ENSG00000213260	YWHAZP5	-0.41811	0.965203	3.24962	2.94778	3.31312	3.22137	2.04194	2.99288
ENSG00000106635	BCL7B	-0.28236	0.00053649	11.0984	11.1396	11.2517	10.8696	10.8758	10.8974
ENSG00000106636	YKT6	-0.192113	0.00768545	13.1366	13.17	13.266	13.0204	13.0055	12.9704
ENSG00000225190	PLEKHM1	-0.16407	0.354038	10.4715	10.6064	10.3478	10.3859	10.3764	10.1712
ENSG00000106631	MYL7	0.11365	0.96752	4.81945	4.65399	5.348	5.04952	5.09839	5.01448
ENSG00000280296	---	1.14951	0.954128	2.39385	0	0	1.75662	2.63149	1.45426
ENSG00000106638	TBL2	-0.137145	0.227542	11.0232	11.0066	11.1163	10.8968	10.883	10.9548
ENSG00000251307	CCNO-DT	-1.13511	0.723891	2.39385	3.55397	3.16123	3.22137	1.0281	1.45426
ENSG00000255045	---	0.841867	0.85499	0	0	0	2.5256	0	0
ENSG00000239626	RPSAP41	0.18483	0.932476	3.24962	4.65399	3.99082	3.39455	3.63606	5.41832
ENSG00000152670	DDX4	0.540768	0.965203	0	0	0	0	1.6223	0
ENSG00000152672	CLEC4F	0.342699	0.965203	0	0	0	0	1.0281	0
ENSG00000238735	RNU7-113P	0.301033	0.965203	0	0	0	0	0	0.9031
ENSG00000143643	TTC13	-0.0779704	0.753682	10.4523	10.3426	10.3772	10.3	10.2832	10.3549
ENSG00000124588	NQO2	0.0165475	0.976049	9.49224	9.64172	9.75343	9.63807	9.72801	9.57096
ENSG00000143641	GALNT2	0.355369	9.5e-10	12.6591	12.7336	12.6243	13.0002	13.0679	13.0149
ENSG00000124587	PEX6	0.154297	0.379501	9.97588	10.0025	10.2322	10.163	10.2964	10.2141
ENSG00000167333	TRIM68	0.133085	0.493114	9.20866	9.17628	9.1899	9.35589	9.26988	9.34833
ENSG00000009830	POMT2	0.0102946	0.967858	10.7071	10.7971	10.7459	10.8277	10.6904	10.7629
ENSG00000220161	LINC02076	0.425866	0.801484	5.47272	4.40237	5.38276	5.45362	5.57803	5.5038
ENSG00000258056	CD63-AS1	-0.273762	0.684004	6.63995	6.63006	7.02371	6.83296	6.39483	6.24464
ENSG00000244183	PPIAP71	-0.627385	0.965203	0	1.88215	0	0	0	0
ENSG00000178927	CYBC1	-0.0640797	0.921331	10.0985	10.2878	10.3544	10.2417	10.1576	10.1492
ENSG00000178921	PFAS	0.191699	0.0493748	11.3033	11.3539	11.1476	11.4761	11.4788	11.425
ENSG00000286924	---	-0.526148	0.965203	0	0	1.57844	0	0	0
ENSG00000178922	HYI	-0.700557	0.0115339	11.602	11.762	12.2788	11.2671	11.1089	11.1651
ENSG00000266340	---	0.10749	0.997594	1.43415	0	0	1.75662	0	0
ENSG00000168310	IRF2	-0.441744	1.93e-09	10.8787	10.8176	10.8759	10.445	10.4328	10.3692
ENSG00000260262	---	0.342699	0.965203	0	0	0	0	1.0281	0
ENSG00000212135	SNORD67	0.664492	0.840477	2.39385	2.33038	1.99266	3.02453	3.04881	2.63703
ENSG00000262454	MIR193BHG	0.317362	0.330156	7.43401	7.0944	7.33012	7.53432	7.80359	7.4727
ENSG00000219682	---	-0.24125	0.89804	5.8586	5.62505	5.69084	5.45362	5.26363	5.73348
ENSG00000268416	---	0.638804	0.965203	0	1.88215	0	1.75662	2.04194	0
ENSG00000114268	PFKFB4	0.0924954	0.732577	9.74925	9.99496	9.9342	10.015	10.0083	9.93255
ENSG00000265867	MIR4516	-0.331704	0.965203	0	0	0.995113	0	0	0
ENSG00000040487	SLC66A1	0.000178894	0.998634	8.34174	8.48491	8.73507	8.51174	8.61775	8.43276
ENSG00000200674	RN7SKP160	-0.575513	0.965203	1.43415	1.88215	0.995113	1.13062	0	1.45426
ENSG00000204706	MAMDC2-AS1	0.476332	0.965203	3.5927	4.0974	2.3141	3.81607	3.63606	3.98106
ENSG00000227973	PIN4P1	0.016426	0.998634	0	0	1.99266	0	2.04194	0
ENSG00000217929	SEPTIN14P6	-0.186803	0.965203	2.6104	2.94778	2.3141	2.5256	2.36662	2.41965
ENSG00000153107	ANAPC1	0.118741	0.73562	12.9477	12.901	12.4788	12.8829	12.8891	12.9117
ENSG00000228775	WEE2-AS1	0.465729	0.575109	4.68271	4.93304	4.63446	5.3731	5.33966	4.93465
ENSG00000279265	---	-0.249071	0.765883	6.44233	6.68759	6.34788	6.10441	6.22482	6.40135
ENSG00000279266	---	0.78774	0.998634	0	3.17931	0	1.75662	1.6223	2.1636
ENSG00000279267	---	0.18708	0.965203	4.53164	4.72897	4.89743	4.56078	5.18338	4.97512
ENSG00000226644	---	-0.134081	0.965203	1.43415	0	2.57681	1.75662	0	1.85209
ENSG00000164047	CAMP	1.12723	0.714768	0	0	1.57844	2.79653	0	2.1636
ENSG00000143756	FBXO28	-0.0619085	0.901479	11.5382	11.4725	11.2968	11.2926	11.391	11.4382
ENSG00000226648	PLCG1-AS1	0.499062	0.598885	4.36287	4.49121	4.89743	5.04952	5.22406	4.97512
ENSG00000158023	CFAP251	0.0336928	0.948041	11.8255	11.8124	11.7646	11.847	11.8304	11.8261
ENSG00000198723	TEX45	2.15698	0.100644	2.13897	1.88215	0	4.04124	3.04881	3.40202
ENSG00000283728	MIR7108	-0.0167083	0.998634	0.888397	1.22843	0.995113	1.13062	1.0281	0.9031
ENSG00000198722	UNC13B	-0.00623587	0.998634	11.2793	11.3716	11.0305	11.1972	11.2808	11.1846
ENSG00000183248	PRR36	1.00871	0.832619	0	0	1.99266	0	2.85519	2.1636
ENSG00000127774	EMC6	-0.262067	0.188853	9.26962	9.55422	9.77486	9.21572	9.21795	9.37882
ENSG00000143753	DEGS1	-0.053134	0.853844	11.9115	11.8931	12.0115	11.8919	11.8642	11.9006
ENSG00000239923	RN7SL864P	0.585542	0.965203	0	0	0	1.75662	0	0
ENSG00000239920	---	-0.962608	0.790625	2.96513	2.33038	1.99266	1.13062	2.36662	0.9031
ENSG00000233924	RPSAP13	0.243134	0.939878	1.43415	1.22843	2.57681	3.54915	0	2.41965
ENSG00000233927	RPS28	-0.152607	0.492439	11.4645	11.601	11.9807	11.6128	11.5207	11.4548
ENSG00000233926	TLE1-DT	0.585542	0.965203	0	0	0	1.75662	0	0
ENSG00000233921	RPS15AP40	-0.296132	0.965203	0.888397	0	0	0	0	0
ENSG00000233922	LINC01694	0.585542	0.965203	0	0	0	1.75662	0	0
ENSG00000233929	MT1XP1	-0.0490508	0.998634	0	1.22843	1.57844	1.75662	0	0.9031
ENSG00000245317	MRNIP-DT	-0.494082	0.911221	4.10192	5.36785	4.23865	3.02453	4.80852	4.39313
ENSG00000165406	MARCHF8	0.147471	0.369848	10.3106	10.378	10.1208	10.4535	10.3282	10.47
ENSG00000241258	CRCP	0.0831004	0.801194	11.4597	11.4996	11.1831	11.4376	11.4634	11.4906
ENSG00000164715	LMTK2	-0.0572613	0.950515	11.5456	11.5637	11.1098	11.3854	11.323	11.3389
ENSG00000206635	RNU6-1062P	0.376874	0.965203	0	0	0	1.13062	0	0
ENSG00000206634	SNORA22	-0.442621	0.927861	3.11438	3.71019	2.3141	3.02453	2.36662	2.41965
ENSG00000225224	RPS27AP12	-0.671771	0.965203	1.43415	2.94778	0	0	2.36662	0
ENSG00000206639	Y_RNA	-0.66044	0.965203	0.888397	1.22843	0.995113	1.13062	0	0
ENSG00000207944	MIR574	-0.108445	0.998634	0	1.22843	0	0	0	0.9031
ENSG00000254718	---	-1.03398	0.796038	2.39385	2.33038	0	0	1.6223	0
ENSG00000207940	MIR567	0.0109943	0.998634	0	0	0.995113	0	1.0281	0
ENSG00000254710	---	0.540768	0.965203	0	0	0	0	1.6223	0
ENSG00000240849	PEDS1	-0.120939	0.50226	11.5676	11.6512	11.8259	11.6084	11.6236	11.4499
ENSG00000278133	---	-0.183062	0.715759	7.6265	7.46719	7.50596	7.41872	7.19482	7.43693
ENSG00000158683	PKD1L1	-0.718043	0.970467	2.6104	3.17931	2.57681	0	3.2195	2.99288
ENSG00000278131	---	0.540768	0.965203	0	0	0	0	1.6223	0
ENSG00000008056	SYN1	-1.27701	0.512242	0	1.88215	3.99082	0	2.04194	0
ENSG00000130518	IQCN	0.711124	0.753871	2.6104	1.88215	2.3141	3.02453	3.75189	2.1636
ENSG00000159374	M1AP	-0.627385	0.965203	0	1.88215	0	0	0	0
ENSG00000159377	PSMB4	-0.158259	0.33165	12.523	12.5216	12.8185	12.4888	12.5587	12.3408
ENSG00000130511	SSBP4	-0.11547	0.761371	9.70874	9.76265	10.0869	9.70539	9.89007	9.61644
ENSG00000130513	GDF15	1.03284	0.545133	3.5927	4.49121	1.99266	4.82575	3.63606	4.71327
ENSG00000130517	PGPEP1	0.396812	0.0280348	7.86111	7.93136	7.68374	8.22102	8.21534	8.2303
ENSG00000164758	MED30	-0.280632	0.119208	8.69869	8.58922	8.89712	8.42453	8.46064	8.45796
ENSG00000164754	RAD21	0.0221643	0.965203	13.6227	13.5349	13.3981	13.5374	13.5478	13.5371
ENSG00000164751	PEX2	-0.14624	0.36122	9.87749	9.87628	9.98032	9.8066	9.80211	9.68667
ENSG00000155508	CNOT8	-0.0986706	0.504802	11.532	11.412	11.468	11.3184	11.3611	11.4364
ENSG00000159082	SYNJ1	0.0578284	0.965203	10.5669	10.4873	10.036	10.3808	10.4307	10.4522
ENSG00000155506	LARP1	-0.0427764	0.96505	14.5682	14.5872	14.3236	14.4201	14.4529	14.4777
ENSG00000159086	PAXBP1	0.083941	0.641582	11.4766	11.3598	11.2831	11.4314	11.4629	11.477
ENSG00000287725	---	0.56939	0.965203	1.82918	4.49121	4.23865	4.32427	4.22254	3.7204
ENSG00000011478	QPCTL	0.137632	0.807026	8.21936	7.99351	8.27564	8.44437	8.31286	8.14418
ENSG00000287723	---	-0.142631	0.981083	0	1.88215	0	0	0	1.45426
ENSG00000287729	---	0.879009	0.804531	0	0	0	0	0	2.63703
ENSG00000238832	---	-0.606916	0.76686	3.86966	3.17931	3.45053	3.22137	2.63149	2.8259
ENSG00000230769	RFKP4	0.165895	0.981798	3.11438	3.71019	0.995113	2.5256	3.37211	2.41965
ENSG00000010704	HFE	0.378416	0.000314364	9.81888	9.83232	9.58641	10.1174	10.1095	10.1459
ENSG00000125046	SSUH2	0.944991	0.356602	3.5927	3.17931	2.99144	4.32427	4.37485	3.8993
ENSG00000196611	MMP1	-0.244163	0.082593	9.30693	9.23213	9.271	8.97437	9.09173	9.01147
ENSG00000081913	PHLPP1	0.0455838	0.965203	10.4887	10.2863	10.2733	10.391	10.3708	10.4232
ENSG00000088205	DDX18	-0.162926	0.127979	12.9588	12.8528	12.7359	12.6563	12.649	12.7534
ENSG00000252002	RNA5SP154	0.102562	0.998634	1.43415	2.33038	1.57844	1.75662	2.04194	1.85209
ENSG00000181029	TRAPPC5	-0.101331	0.950515	7.97774	8.25687	8.36962	8.28844	8.07225	7.93954
ENSG00000287895	---	-0.296132	0.965203	0.888397	0	0	0	0	0
ENSG00000287892	---	1.30674	0.65094	0	0	0	1.75662	0	2.1636
ENSG00000005471	ABCB4	-0.478051	0.965203	1.43415	0	0	0	0	0
ENSG00000256713	PGA5	-0.296132	0.965203	0.888397	0	0	0	0	0
ENSG00000256712	---	0.312028	0.965203	0	0	0.995113	0	1.0281	0.9031
ENSG00000160124	MIX23	-0.28882	0.0156977	10.3308	10.3574	10.6159	10.1645	10.1849	10.0883
ENSG00000243004	---	0.688902	0.965203	0	0	0.995113	1.13062	1.0281	0.9031
ENSG00000243007	RPL12P35	-0.331704	0.965203	0	0	0.995113	0	0	0
ENSG00000203914	HSP90B3P	-0.809756	0.965203	1.43415	0	0.995113	0	0	0
ENSG00000277370	SNORD49A	-0.0167083	0.998634	0.888397	1.22843	0.995113	1.13062	1.0281	0.9031
ENSG00000277373	---	-0.337527	0.965203	0.888397	0	1.57844	0	0	1.45426
ENSG00000175294	CATSPER1	2.33894	0.389768	3.37327	0	0	2.19175	4.1399	4.05844
ENSG00000274933	TBC1D3I	0.15857	0.965203	5.19955	5.50218	5.87302	5.73713	5.80953	5.5038
ENSG00000231389	HLA-DPA1	-0.350875	0.965203	3.5927	2.67186	4.31263	1.75662	3.63606	4.13188
ENSG00000274937	---	-0.331704	0.965203	0	0	0.995113	0	0	0
ENSG00000176928	GCNT4	0.0296964	0.998634	7.54994	7.26787	6.71822	6.93466	7.31269	7.37778
ENSG00000176920	FUT2	-1.17717	0.0734662	4.7753	4.72897	4.84853	3.93304	3.37211	3.51614
ENSG00000176927	EFCAB5	0.238964	0.965203	2.13897	3.37877	3.16123	3.02453	2.85519	3.51614
ENSG00000244196	PPIAP15	-0.331704	0.965203	0	0	0.995113	0	0	0
ENSG00000198169	ZNF251	0.257423	0.103807	9.16868	9.13896	9.28943	9.29162	9.43278	9.64494
ENSG00000198168	SVIP	-0.144052	0.667317	8.8259	8.41283	8.74846	8.47363	8.47756	8.60383
ENSG00000198162	MAN1A2	0.139596	0.950515	12.3149	12.2912	11.7468	12.1899	12.2648	12.3169
ENSG00000198160	MIER1	0.104859	0.625398	11.5688	11.5534	11.2934	11.5507	11.5243	11.6553
ENSG00000175749	EIF3KP1	0.103199	0.979027	0	1.88215	0	2.19175	0	0
ENSG00000175741	RWDD4P2	-0.239659	0.52346	7.77404	7.68057	7.50596	7.41872	7.27446	7.54841
ENSG00000171045	TSNARE1	0.0293794	0.970183	7.21182	7.13632	7.35659	7.15537	7.21515	7.42237
ENSG00000171044	XKR6	-0.179425	0.864893	6.93911	6.76089	6.60502	6.80254	6.56285	6.40135
ENSG00000175745	NR2F1	3.20231	0.00443547	0	0	0	3.39455	3.2195	2.99288
ENSG00000179674	ARL14	0.488477	0.965203	3.11438	1.88215	0	0	3.63606	2.8259
ENSG00000147316	MCPH1	-0.17597	0.133933	11.1201	11.1894	10.9986	10.8464	10.9841	10.9497
ENSG00000230383	RPL6P19	-0.176687	0.69319	8.23982	8.31886	8.96177	8.51174	8.19501	8.28364
ENSG00000230387	---	0.0593938	0.998634	0	0	1.57844	1.75662	0	0
ENSG00000248781	PSMC1P4	-0.0167083	0.998634	0.888397	1.22843	0.995113	1.13062	1.0281	0.9031
ENSG00000248780	ARL4AP2	-1.03014	0.723891	1.82918	2.33038	1.99266	1.13062	1.0281	0.9031
ENSG00000248787	---	-0.673909	0.965203	3.11438	3.37877	3.89776	1.75662	2.63149	3.98106
ENSG00000111897	SERINC1	-0.182707	0.0182622	12.5332	12.451	12.4565	12.2556	12.2802	12.3567
ENSG00000171970	ZNF57	-0.103802	0.796063	8.90231	8.9792	8.88201	8.79281	8.85966	8.79964
ENSG00000207113	RNU6-16P	-0.326803	0.966277	0.888397	0	0.995113	0	0	0.9031
ENSG00000253878	---	0.863642	0.600485	2.79864	3.85112	2.3141	4.32427	3.51012	3.7204
ENSG00000244153	WWP1P1	1.57406	0.448895	0	0	0.995113	2.5256	1.0281	2.1636
ENSG00000253873	PCDHGA11	-0.410196	0.965203	5.29647	4.5749	3.57599	4.82575	4.75399	2.63703
ENSG00000219507	FTH1P8	-0.68425	0.319732	4.58377	5.05463	5.89726	4.32427	4.44537	4.71327
ENSG00000265470	MIR548AQ	-0.409478	0.965203	0	1.22843	0	0	0	0
ENSG00000084754	HADHA	0.0195412	0.965203	13.7024	13.6979	13.7259	13.7261	13.7232	13.7355
ENSG00000240065	PSMB9	-0.252153	0.231068	8.47194	8.49031	8.53713	8.18609	8.38191	8.17491
ENSG00000095637	SORBS1	-0.680945	0.462062	5.16575	4.93304	4.63446	4.32427	3.75189	4.61425
ENSG00000249784	SCARNA22	-0.102616	0.976889	3.69105	3.17931	2.79897	2.79653	3.04881	3.51614
ENSG00000034713	GABARAPL2	-0.267743	0.0407477	9.84047	9.82806	10.0961	9.65732	9.62354	9.68056
ENSG00000230528	NOS2P3	-0.526148	0.965203	0	0	1.57844	0	0	0
ENSG00000230524	COL6A4P1	-0.89062	0.801716	0	2.67186	0	0	0	0
ENSG00000230521	---	-0.227111	0.965203	4.72975	4.20638	3.79827	3.54915	4.05224	4.45167
ENSG00000278903	---	0.101672	0.965203	7.24458	7.35331	6.81048	7.14328	7.21515	7.35495
ENSG00000278900	---	0.301033	0.965203	0	0	0	0	0	0.9031
ENSG00000278909	---	0.721201	0.950515	0	0	0	0	0	2.1636
ENSG00000148225	WDR31	0.525027	0.00381508	7.65114	7.53144	7.47408	8.08228	8.17958	7.96989
ENSG00000133136	GNG5B	0.118484	0.997594	1.43415	0	0.995113	1.75662	1.0281	0
ENSG00000133135	RNF128	0.658035	1.25e-06	8.18602	8.05309	8.14506	8.67599	8.76633	8.91595
ENSG00000133134	BEX2	-0.0553676	0.998634	4.17172	3.71019	4.16068	4.23596	3.37211	4.26841
ENSG00000272426	---	-1.0042	0.888143	1.43415	0	1.57844	0	0	0
ENSG00000138303	ASCC1	0.0444582	0.965203	10.3479	10.1683	10.389	10.3859	10.233	10.4196
ENSG00000133138	TBC1D8B	0.0397897	0.965203	9.63034	9.44447	9.34558	9.45946	9.52928	9.55101
ENSG00000144579	CTDSP1	0.00271109	0.998634	10.9268	11.0075	11.2094	11.1121	11.1021	10.9376
ENSG00000067840	PDZD4	1.01278	0.776476	0	1.88215	1.57844	3.02453	1.6223	1.85209
ENSG00000146592	CREB5	0.616496	1.19e-06	9.1385	9.30133	8.87287	9.64237	9.81048	9.70934
ENSG00000248254	---	0.376874	0.965203	0	0	0	1.13062	0	0
ENSG00000089177	KIF16B	0.0999576	0.734342	11.62	11.5508	11.2576	11.5979	11.5605	11.5699
ENSG00000172828	CES3	0.648154	0.485859	4.23829	3.85112	4.383	5.10043	4.80852	4.50792
ENSG00000254692	---	-1.61604	0.965203	6.89852	0	7.1801	0	9.23049	0
ENSG00000141068	KSR1	0.467269	0.000857011	8.49934	8.63867	8.39963	9.01474	9.08069	8.84402
ENSG00000172824	CES4A	0.084128	0.965203	7.71682	7.78968	8.01815	7.84912	8.0038	7.92411
ENSG00000066468	FGFR2	0.906086	7.97e-31	10.1812	10.2341	10.0042	11.0608	11.0393	11.0377
ENSG00000268995	VN1R82P	-0.0167083	0.998634	0.888397	1.22843	0.995113	1.13062	1.0281	0.9031
ENSG00000173193	PARP14	-0.307301	0.00794503	12.2495	12.2332	11.8937	11.8897	11.7443	11.8206
ENSG00000067596	DHX8	0.00184519	0.998634	12.2161	12.2389	11.9335	12.1474	12.0952	12.1513
ENSG00000266922	---	-0.425777	0.998634	0	2.33038	1.57844	0	2.63149	0
ENSG00000116604	MEF2D	-0.142374	0.368553	10.5225	10.4696	10.4404	10.3833	10.4165	10.2056
ENSG00000070808	CAMK2A	1.96568	0.341626	0	0	1.57844	2.79653	2.04194	2.63703
ENSG00000223044	RNU6-130P	0.38388	0.965203	1.82918	1.22843	0.995113	1.75662	1.0281	2.41965
ENSG00000279748	---	0.422297	0.993115	2.13897	0	2.79897	1.75662	1.6223	2.8259
ENSG00000274115	MIR6081	0.376874	0.965203	0	0	0	1.13062	0	0
ENSG00000274114	ALOX15P1	0.0434157	0.965203	5.16575	5.80911	5.48228	5.94641	4.86106	5.77992
ENSG00000279744	---	-0.119468	0.998634	3.86966	4.65399	3.69141	3.22137	4.57684	4.05844
ENSG00000274111	MIR6777	0.269991	0.965203	1.43415	1.22843	1.57844	2.5256	1.6223	0.9031
ENSG00000279742	---	0.57947	0.965203	1.43415	0	0	1.13062	2.04194	0
ENSG00000279741	---	-0.308403	0.773043	5.7023	5.27081	5.19993	5.1496	5.00809	5.09014
ENSG00000080189	SLC35C2	-0.173557	0.247745	10.8623	10.861	11.1576	10.7875	10.8353	10.7374
ENSG00000101935	AMMECR1	0.173213	0.283743	10.9933	11.041	10.6958	11.0479	11.1143	11.0876
ENSG00000130656	HBZ	0.00670209	0.998634	1.43415	0	0	0	0	1.45426
ENSG00000130653	PNPLA7	-0.289257	0.91249	5.35764	4.80025	5.27586	4.40749	5.18338	4.97512
ENSG00000223593	---	0.6639	0.965203	1.82918	0	0	0	2.36662	1.45426
ENSG00000113389	NPR3	1.13381	0.810239	2.13897	0	2.79897	2.19175	2.63149	3.51614
ENSG00000223599	---	-0.763345	0.813477	3.11438	2.67186	0	0	2.04194	1.45426
ENSG00000067334	DNTTIP2	-0.253754	0.000257041	12.9294	12.8154	12.8619	12.6229	12.5595	12.663
ENSG00000113387	SUB1	-0.185713	0.00791228	12.9353	12.9251	13.0349	12.7742	12.7853	12.7789
ENSG00000113384	GOLPH3	-0.135526	0.142847	12.0863	12.0114	12.056	11.8535	11.9535	11.9401
ENSG00000099984	GSTT2	-0.0479418	0.978305	4.30192	4.3077	5.0349	4.88503	4.22254	4.39313
ENSG00000262434	---	-0.214199	0.968227	2.6104	3.17931	3.69141	3.39455	2.04194	3.40202
ENSG00000235545	DOCK7-DT	1.38895	0.589837	0	2.33038	1.57844	3.02453	2.63149	2.41965
ENSG00000235544	RPS11P1	-0.627385	0.965203	0	1.88215	0	0	0	0
ENSG00000235546	---	-0.741182	0.965203	0	1.22843	0.995113	0	0	0
ENSG00000076258	FMO4	-0.00942829	0.993105	5.72569	6.00286	6.43327	6.00102	6.12093	6.01158
ENSG00000223559	---	0.332888	0.965203	2.6104	0	3.45053	2.19175	2.04194	2.8259
ENSG00000234636	MED14OS	-0.312945	0.965203	0	4.5749	0	0	3.63606	0
ENSG00000180592	SKIDA1	0.642811	0.13999	5.16575	5.87662	5.82327	6.26922	6.18416	6.34069
ENSG00000061656	SPAG4	0.0551295	0.998634	5.02199	5.05463	6.16027	5.80008	5.09839	5.5038
ENSG00000180596	H2BC4	0.0329489	0.993624	4.94435	3.85112	4.45009	4.40749	4.37485	4.56206
ENSG00000073578	SDHA	-0.408994	1.83e-10	13.117	13.166	13.2444	12.7917	12.8093	12.6994
ENSG00000180884	ZNF792	0.0525527	0.965203	7.76277	7.79841	7.84823	8.27742	7.81696	7.4727
ENSG00000169203	NPIPB12	-0.034642	0.965203	11.022	10.9312	10.9689	10.9507	10.9298	10.9376
ENSG00000089009	RPL6	-0.152007	0.208467	15.344	15.2982	15.5824	15.2624	15.2236	15.2826
ENSG00000261349	---	0.30917	0.99637	3.78312	2.33038	1.99266	3.02453	3.37211	2.63703
ENSG00000273464	---	-1.33389	0.289976	3.5927	3.97951	3.99082	2.79653	1.6223	3.14253
ENSG00000089006	SNX5	-0.0450624	0.901221	13.707	13.6646	13.7503	13.6243	13.6421	13.7202
ENSG00000261342	---	0.678725	0.64816	2.6104	2.67186	3.31312	3.54915	4.44537	2.63703
ENSG00000261341	SMIM47	-1.10544	0.817821	1.43415	1.88215	0	0	0	0
ENSG00000256690	STX5-DT	-2.567	0.523488	0	3.71019	3.99082	0	0	0
ENSG00000255959	---	-0.89062	0.801716	0	2.67186	0	0	0	0
ENSG00000269110	---	-0.478051	0.965203	1.43415	0	0	0	0	0
ENSG00000117266	CDK18	-0.328747	0.000770754	10.225	10.2549	10.35	9.88492	10.03	9.9287
ENSG00000117262	GPR89A	0.0626822	0.814639	10.4168	10.4068	10.4207	10.4201	10.4447	10.5675
ENSG00000107831	FGF8	-0.0241858	0.998634	1.82918	0	0	1.75662	0	0
ENSG00000107833	NPM3	-0.0136557	0.976889	10.7802	10.7438	11.0181	10.912	10.7682	10.821
ENSG00000156509	FBXO43	0.400169	0.304735	6.33994	6.61036	6.1401	6.63997	6.74163	6.9093
ENSG00000224063	CALCRL-AS1	0.730584	0.950515	0	0	0	2.19175	0	0
ENSG00000224064	RPL32P6	1.25404	0.622137	0	0	0	1.13062	2.63149	0
ENSG00000224066	---	-1.0847	0.845936	2.39385	1.88215	2.79897	0	2.36662	1.45426
ENSG00000224067	---	2.44023	0.0828748	0	0	0	2.5256	2.63149	2.1636
ENSG00000156500	PABIR3	0.172252	0.823561	6.68838	6.64949	6.74519	6.65708	7.04391	6.89882
ENSG00000156504	PABIR2	0.0074769	0.978119	11.1262	11.1944	11.0644	11.1862	11.0787	11.1425
ENSG00000267185	PTP4A2P1	-0.198975	0.977045	2.79864	2.94778	3.79827	4.48617	2.04194	2.41965
ENSG00000103642	LACTB	-0.519985	1.25e-06	10.0049	9.91693	10.0167	9.34273	9.62164	9.4142
ENSG00000267188	---	0.0109943	0.998634	0	0	0.995113	0	1.0281	0
ENSG00000103647	CORO2B	-0.408227	0.87236	4.23829	3.55397	4.5142	4.14188	3.2195	3.7204
ENSG00000263874	LASP1NB	0.264557	0.814639	5.29647	5.41403	4.94472	4.94197	5.72701	5.77992
ENSG00000022556	NLRP2	-0.0714494	0.643111	11.6297	11.6793	11.6515	11.5963	11.5792	11.5708
ENSG00000076928	ARHGEF1	-0.204402	0.0358119	11.9818	12.0698	12.1676	11.8428	11.9576	11.8056
ENSG00000076924	XAB2	0.0436949	0.965203	10.801	10.9713	10.9993	10.9183	11.0891	10.8954
ENSG00000143337	TOR1AIP1	-0.372244	1.11e-07	12.3993	12.3985	12.2561	11.9399	12.0347	11.9626
ENSG00000143333	RGS16	-0.237804	0.965203	4.17172	3.37877	3.16123	3.22137	4.1399	2.63703
ENSG00000134020	PEBP4	-0.478051	0.965203	1.43415	0	0	0	0	0
ENSG00000168152	THAP9	0.207165	0.531824	7.58233	7.56253	7.466	7.61532	7.73487	7.88216
ENSG00000189241	TSPYL1	-0.109715	0.252227	12.5367	12.6107	12.5096	12.4564	12.4159	12.4555
ENSG00000111837	MAK	0.160544	0.965203	3.69105	3.37877	2.57681	4.04124	2.36662	3.7204
ENSG00000111834	RSPH4A	-1.5736	0.539665	3.11438	4.20638	3.16123	3.39455	2.36662	0
ENSG00000111832	RWDD1	0.019125	0.977374	11.0593	10.8144	11.1539	11.0792	10.9089	11.0968
ENSG00000171903	CYP4F11	-0.885638	1.32e-13	9.06475	9.08646	9.00146	8.24385	8.05544	8.19646
ENSG00000188596	CFAP54	0.282941	0.934119	4.23829	4.0974	4.5142	4.99674	4.1399	4.56206
ENSG00000188599	NPIPP1	-0.131282	0.927093	7.53677	7.9154	8.1349	7.9146	7.45621	7.82242
ENSG00000272248	---	-0.478051	0.965203	1.43415	0	0	0	0	0
ENSG00000170100	ZNF778	0.0887488	0.843891	8.9846	9.05037	8.97037	9.24995	8.93206	9.08958
ENSG00000269800	PLEKHA3P1	-0.809756	0.965203	1.43415	0	0.995113	0	0	0
ENSG00000269807	---	-0.0689594	0.99636	1.82918	0	0	0	1.6223	0
ENSG00000167914	GSDMA	-0.92891	5.03e-05	7.14399	7.2036	7.22868	6.22402	6.22482	6.34069
ENSG00000265315	RN7SL199P	0.207887	0.965203	0	1.22843	0	0	0	1.85209
ENSG00000263257	---	-0.627385	0.965203	0	1.88215	0	0	0	0
ENSG00000119760	SUPT7L	-0.0208461	0.965203	11.7926	11.7479	11.7919	11.7331	11.766	11.7708
ENSG00000259353	---	0.342699	0.965203	0	0	0	0	1.0281	0
ENSG00000197779	ZNF81	0.521342	0.59739	9.76909	9.60487	8.64129	9.88492	9.73507	9.95928
ENSG00000259358	DEPDC1P1	-0.492423	0.965203	1.43415	2.67186	1.57844	1.13062	1.6223	1.45426
ENSG00000147059	SPIN2A	0.157942	0.965203	4.98369	5.45878	5.66283	5.49226	5.63948	5.44738
ENSG00000135778	NTPCR	0.134757	0.402341	9.99646	9.98353	10.1689	10.1585	10.2104	10.1842
ENSG00000135776	ABCB10	0.0110126	0.965203	10.5149	10.5914	10.5313	10.5506	10.484	10.6362
ENSG00000135775	COG2	0.000781686	0.998634	10.923	10.8187	10.8184	10.8539	10.8861	10.8224
ENSG00000139428	MMAB	0.0857532	0.789107	10.2433	10.3155	10.5128	10.4934	10.4132	10.4223
ENSG00000147050	KDM6A	-0.0493457	0.96505	10.945	10.9799	10.6958	10.8229	10.8427	10.8071
ENSG00000152990	ADGRA3	0.00895677	0.973376	11.9788	11.8905	11.8736	11.8715	11.9637	11.9347
ENSG00000197774	EME2	-0.117364	0.635316	10.0828	10.421	10.2814	10.1794	10.0945	10.1591
ENSG00000132749	TESMIN	0.0608179	0.965203	7.89246	7.93136	7.85444	7.94277	7.93807	7.97987
ENSG00000132746	ALDH3B2	0.406697	0.085657	7.22008	7.31731	7.10922	7.72484	7.48997	7.6519
ENSG00000165644	COMTD1	-0.110166	0.946668	7.11771	6.89718	7.64131	7.21434	6.96209	7.14927
ENSG00000226332	---	0.436216	0.682065	4.47755	4.20638	4.79792	4.69934	5.63948	4.45167
ENSG00000132740	IGHMBP2	-0.117131	0.660622	9.98923	10.1582	10.007	9.9678	10.0457	9.78954
ENSG00000266758	MIR3680-2	0.387869	0.965203	0	0	0.995113	1.13062	1.0281	0
ENSG00000153029	MR1	0.0382822	0.964744	10.8457	10.8294	10.7283	10.8163	10.8138	10.8881
ENSG00000266750	MIR4645	0.301033	0.965203	0	0	0	0	0	0.9031
ENSG00000266751	MIR3661	-0.331704	0.965203	0	0	0.995113	0	0	0
ENSG00000187024	PTRH1	0.0629383	0.965203	7.97286	8.21835	8.33897	8.12593	8.25023	8.34283
ENSG00000142039	CCDC97	0.161474	0.15567	10.4258	10.4559	10.4588	10.6869	10.6236	10.5145
ENSG00000162148	PPP1R32	-1.00791	0.367239	4.58377	4.80025	4.5142	4.04124	2.63149	4.20176
ENSG00000188629	ZNF177	-0.0335844	0.998634	4.17172	0	4.79792	3.81607	0	5.05281
ENSG00000180035	ZNF48	0.262389	0.177266	8.71631	8.71443	8.96177	9.20122	9.08346	8.89501
ENSG00000188624	IGFL3	-0.65157	0.965203	1.82918	1.88215	0	1.75662	0	0
ENSG00000188626	GOLGA8M	0.659542	0.908002	2.79864	1.22843	0.995113	1.75662	1.6223	3.62188
ENSG00000066855	MTFR1	-0.0136461	0.984074	10.4827	10.4351	10.3815	10.3897	10.411	10.4576
ENSG00000179420	OR6W1P	-0.771367	0.915545	0	0	2.3141	0	0	0
ENSG00000090054	SPTLC1	-0.112398	0.215913	12.6568	12.6267	12.5887	12.4941	12.4874	12.5535
ENSG00000101096	NFATC2	-0.397775	0.844713	5.50011	5.66379	4.69103	4.88503	4.30071	5.47586
ENSG00000101098	RIMS4	1.58059	0.685879	0	0	2.3141	2.79653	1.6223	2.63703
ENSG00000213402	PTPRCAP	0.301033	0.965203	0	0	0	0	0	0.9031
ENSG00000250657	---	0.151246	0.965203	3.86966	3.85112	2.57681	3.93304	2.36662	4.45167
ENSG00000250651	PABPC1P7	0.54747	0.965203	1.43415	0	0	0	1.6223	1.45426
ENSG00000257604	---	-0.331704	0.965203	0	0	0.995113	0	0	0
ENSG00000257605	MYG1-AS1	-0.558271	0.63737	4.42135	3.97951	4.63446	3.68878	3.85911	3.81262
ENSG00000213409	C1QBPP2	-0.232853	0.965203	1.82918	0	0	1.13062	0	0
ENSG00000112715	VEGFA	-0.863075	2.49e-54	12.8758	12.7784	12.8496	11.9395	11.9879	11.9872
ENSG00000250658	---	-0.609727	0.965203	1.82918	0	0	0	0	0
ENSG00000070495	JMJD6	-0.376425	1.03e-05	10.7795	10.6897	10.8744	10.4301	10.3628	10.4214
ENSG00000258405	ZNF578	0.188621	0.979079	0.888397	0	0	0	0	1.45426
ENSG00000179428	IL6-AS1	-0.932989	0.73562	0	0	2.79897	0	0	0
ENSG00000235036	---	-0.403247	0.706551	4.72975	4.72897	5.54501	4.88503	4.57684	4.33212
ENSG00000090581	GNPTG	0.123408	0.810239	9.67759	9.86177	10.1751	10.0429	10.1615	9.88024
ENSG00000145354	CISD2	-0.0712462	0.859792	10.7152	10.7629	10.9675	10.6849	10.7491	10.7979
ENSG00000138468	SENP7	0.222678	0.169953	9.76486	9.63442	9.44144	9.79505	9.92133	9.79237
ENSG00000250384	UBE2CP3	-0.409478	0.965203	0	1.22843	0	0	0	0
ENSG00000239014	SNORD108	-0.0167083	0.998634	0.888397	1.22843	0.995113	1.13062	1.0281	0.9031
ENSG00000164591	MYOZ3	0.300751	0.943779	3.37327	3.55397	3.57599	3.22137	4.05224	4.13188
ENSG00000148143	ZNF462	0.171186	0.919483	11.8523	11.8162	11.231	11.7895	11.7161	11.9075
ENSG00000267405	---	-0.762103	0.359074	4.42135	4.99512	4.69103	4.14188	3.9589	3.7204
ENSG00000267404	---	0.781612	0.927861	3.86966	3.17931	0.995113	4.04124	2.36662	3.98106
ENSG00000223908	---	-1.43714	0.629182	1.43415	1.88215	0.995113	0	0	0
ENSG00000158691	ZSCAN12	0.191514	0.499596	9.91867	9.81736	9.43109	9.98991	9.73683	10.0149
ENSG00000218208	RPS27AP11	-0.202848	0.998634	2.39385	1.88215	2.57681	2.79653	1.0281	2.41965
ENSG00000181852	RNF41	-0.0394499	0.965203	10.9782	11.0401	10.8567	10.9244	10.9474	10.8848
ENSG00000181856	SLC2A4	-1.32754	0.641804	3.95131	3.37877	2.3141	3.02453	0	2.63703
ENSG00000168936	TMEM129	0.305086	0.0414063	8.93278	9.07213	9.20697	9.39465	9.47764	9.25485
ENSG00000168939	SPRY3	0.887098	0.0105269	6.39934	6.20024	5.48228	6.75566	7.08866	6.89882
ENSG00000197506	SLC28A3	-1.83197	0.000257144	6.11039	6.17364	5.11977	3.54915	4.63834	3.7204
ENSG00000256552	---	0.754798	0.855287	0.888397	0	0.995113	2.5256	1.6223	0
ENSG00000186081	KRT5	0.587139	2.91e-21	17.3295	17.3459	17.5137	18.0059	17.9662	17.9784
ENSG00000126882	FAM78A	0.375527	0.180497	7.6327	7.37681	7.60497	8.06315	8.11615	7.56176
ENSG00000281883	---	0.261772	0.965203	1.43415	1.22843	1.57844	1.75662	2.36662	0.9031
ENSG00000186088	GSAP	-1.10939	1.05e-14	9.75778	9.71272	9.54864	8.89006	8.3501	8.45081
ENSG00000175322	ZNF519	0.359132	0.0258733	9.24149	9.42487	8.93567	9.51915	9.5811	9.57918
ENSG00000204929	LINC02934	-0.0866166	0.998634	0	1.88215	0	0	1.6223	0
ENSG00000204928	GRXCR2	0.540768	0.965203	0	0	0	0	1.6223	0
ENSG00000204923	FBXO48	-0.0257589	0.983815	7.95317	8.13119	7.67676	7.87859	7.7765	8.02876
ENSG00000204922	UQCC3	0.173514	0.699341	7.87687	7.83281	8.16017	8.11359	7.88831	8.38849
ENSG00000204920	ZNF155	0.19341	0.346753	8.46153	8.46311	8.51771	8.71327	8.59078	8.71853
ENSG00000008441	NFIX	0.328756	9.88e-06	10.4444	10.4751	10.469	10.8286	10.7767	10.7694
ENSG00000260260	SNHG19	0.00953027	0.998634	6.29373	6.22635	6.5449	6.53285	6.20463	6.3561
ENSG00000182504	CEP97	0.221172	0.365363	10.833	10.8589	10.3155	10.8977	10.9329	10.8403
ENSG00000213967	ZNF726	-0.0667792	0.998634	0	1.22843	0	0	1.0281	0
ENSG00000128000	ZNF780B	0.156696	0.663141	9.48369	9.36736	9.03189	9.2186	9.54543	9.589
ENSG00000121542	SEC22A	-0.122627	0.540217	9.7719	9.80875	9.90759	9.75192	9.63678	9.73166
ENSG00000167680	SEMA6B	-0.383892	0.96505	4.36287	4.3077	3.89776	4.23596	3.04881	4.13188
ENSG00000104808	DHDH	1.97543	0.215295	3.48715	0	3.16123	4.63172	4.22254	3.7204
ENSG00000234369	TATDN1P1	1.20361	0.925686	0.888397	0	3.31312	1.75662	3.63606	2.41965
ENSG00000214212	C19orf38	-0.266957	0.965203	0	1.88215	1.57844	1.75662	0	0.9031
ENSG00000104805	NUCB1	0.0284025	0.965203	11.9172	11.9578	12.0905	12.0193	12.0261	12.0054
ENSG00000104804	TULP2	0.680647	0.96505	0	0	0	0	2.04194	0
ENSG00000167685	ZNF444	0.059363	0.965203	9.3546	9.34071	9.59199	9.4149	9.53334	9.51715
ENSG00000239345	HNRNPA1P26	0.153049	0.978305	0	0	0.995113	0	0	1.45426
ENSG00000239344	---	-0.0326035	0.998634	0	1.22843	0	1.13062	0	0
ENSG00000237415	NRBF2P3	0.707383	0.951335	0.888397	1.22843	0	1.75662	1.0281	1.45426
ENSG00000106400	ZNHIT1	-0.155054	0.490185	10.7913	10.7807	11.2505	10.7767	10.7465	10.8341
ENSG00000106404	CLDN15	0.0162844	0.998634	7.18676	6.91335	7.03468	7.28206	6.86252	7.03905
ENSG00000177508	IRX3	-0.253601	0.47115	7.55648	7.55224	7.56012	7.43864	7.15329	7.3161
ENSG00000237419	---	-0.296132	0.965203	0.888397	0	0	0	0	0
ENSG00000237418	---	0.0857692	0.997594	2.13897	2.67186	3.45053	2.19175	3.04881	3.2781
ENSG00000187840	EIF4EBP1	-0.0509702	0.965203	10.4921	10.6102	10.9451	10.571	10.7192	10.6043
ENSG00000199363	SNORA63E	-0.0167083	0.998634	0.888397	1.22843	0.995113	1.13062	1.0281	0.9031
ENSG00000199366	Y_RNA	0.896265	0.933687	1.43415	0	0	2.19175	1.0281	0.9031
ENSG00000202515	VTRNA1-3	-0.478051	0.965203	1.43415	0	0	0	0	0
ENSG00000123933	MXD4	0.205836	0.138172	9.28741	9.24815	9.29172	9.41741	9.57325	9.45412
ENSG00000140526	ABHD2	-0.0822576	0.825831	12.6223	12.7101	12.2564	12.3738	12.4866	12.4816
ENSG00000140527	WDR93	1.82097	0.291475	0	3.17931	3.31312	4.23596	4.57684	3.14253
ENSG00000140525	FANCI	-0.0121471	0.981909	13.1254	13.1655	12.9791	13.0409	13.0518	13.1409
ENSG00000235174	RPL39P3	-0.284006	0.209042	9.60848	9.59488	10.0603	9.55837	9.23049	9.62283
ENSG00000140521	POLG	-0.0891778	0.632011	11.815	11.9471	11.8092	11.8197	11.8101	11.6739
ENSG00000167107	ACSF2	0.567689	6.55e-09	9.64881	9.64172	9.84509	10.3587	10.2904	10.1895
ENSG00000167106	EEIG1	0.268152	0.169953	8.59454	8.87987	8.63409	9.06367	9.07236	8.77693
ENSG00000280734	LINC01232	-0.0295999	0.998634	4.8623	4.40237	4.57558	4.23596	5.18338	4.33212
ENSG00000167103	PIP5KL1	0.198912	0.786097	7.14399	6.81352	7.22868	7.47768	7.021	7.28424
ENSG00000165704	HPRT1	-0.127788	0.426661	11.1366	11.0854	11.3183	10.9934	11.0372	11.1263
ENSG00000167100	SAMD14	-1.46285	0.111411	4.58377	5.21972	4.79792	2.19175	4.30071	3.7204
ENSG00000240265	H1-8P1	0.540768	0.965203	0	0	0	0	1.6223	0
ENSG00000280739	EIF1B-AS1	0.380157	0.526733	5.77137	6.03276	5.48228	6.15345	6.20463	6.0688
ENSG00000244945	RUFY1-AS1	-1.01678	0.887818	3.37327	0	2.3141	0	0	2.63703
ENSG00000166851	PLK1	0.155545	0.030733	12.0715	12.024	12.0886	12.2201	12.2439	12.1867
ENSG00000207357	RNU6-2	0.282964	0.994934	0.888397	1.22843	2.57681	1.75662	1.6223	2.1636
ENSG00000166855	CLPX	0.00929171	0.977374	11.4159	11.3285	11.315	11.4095	11.3583	11.3194
ENSG00000163374	YY1AP1	-0.0128227	0.976137	11.8678	11.7929	11.7919	11.7866	11.828	11.7996
ENSG00000163376	KBTBD8	-0.129537	0.886096	8.43339	8.47405	8.32116	8.02413	8.43487	8.38098
ENSG00000163378	EOGT	0.0335948	0.965203	11.6676	11.7332	11.4725	11.6029	11.6745	11.6967
ENSG00000255142	---	0.536874	0.738114	3.48715	3.17931	2.99144	3.54915	4.57684	3.14253
ENSG00000276744	---	0.924344	0.950515	1.43415	0	0	1.13062	1.6223	1.45426
ENSG00000282393	---	-0.154945	0.965203	6.22973	6.14654	6.39972	6.45674	6.12093	5.73348
ENSG00000253468	---	-0.70561	0.965203	0.888397	1.22843	0	0	0	0
ENSG00000286885	---	1.06855	0.773412	1.82918	0	0	0	2.04194	2.99288
ENSG00000286883	---	-0.354927	0.965203	0	4.5749	0	0	3.51012	0
ENSG00000056586	RC3H2	-0.0124847	0.979357	12.7858	12.7095	12.2208	12.5133	12.54	12.6254
ENSG00000286881	---	-0.296132	0.965203	0.888397	0	0	0	0	0
ENSG00000227811	INKA2-AS1	1.55966	0.421283	0	0	0	0	2.04194	2.63703
ENSG00000128849	CGNL1	-0.965263	0.260885	4.8623	4.20638	4.383	4.04124	3.37211	3.14253
ENSG00000225526	MKRN2OS	0.20709	0.965203	6.33994	5.11179	6.46605	6.22402	6.12093	6.1941
ENSG00000225527	---	0.566389	0.965203	0	2.33038	0.995113	1.13062	2.04194	1.85209
ENSG00000241135	LINC00881	0.932176	0.746959	0	0	0	2.79653	0	0
ENSG00000225528	TMA7B	-0.409478	0.965203	0	1.22843	0	0	0	0
ENSG00000259502	---	0.869898	0.905041	1.43415	0	0	2.19175	0	1.85209
ENSG00000184014	DENND5A	-0.224642	0.0164532	11.2478	11.2084	11.0948	10.9376	11.0257	10.9137
ENSG00000179820	MYADM	-0.645348	3.09e-19	10.88	10.9577	11	10.2905	10.313	10.2982
ENSG00000179826	MRGPRX3	-2.34009	1.8e-05	5.55337	5.16677	4.94472	2.79653	2.85519	2.99288
ENSG00000162426	SLC45A1	-0.796452	0.879382	3.5927	3.55397	2.79897	1.75662	3.63606	2.1636
ENSG00000205078	SYCE1L	0.553675	0.960795	1.43415	2.94778	2.79897	2.79653	3.2195	2.8259
ENSG00000268204	---	1.49452	0.231428	1.43415	2.33038	1.57844	2.79653	3.75189	3.2781
ENSG00000268205	---	-0.250877	0.0732757	10.3048	10.2131	10.498	10.105	9.96549	10.1928
ENSG00000268201	---	-0.323724	0.965203	3.24962	4.20638	3.16123	3.02453	3.2195	3.40202
ENSG00000279186	---	-0.434311	0.965203	1.43415	2.67186	1.99266	1.13062	1.0281	2.63703
ENSG00000279182	---	-0.609727	0.965203	1.82918	0	0	0	0	0
ENSG00000204116	CHIC1	0.0121907	0.998634	8.95522	8.88398	8.55248	8.70095	8.82702	8.90027
ENSG00000137145	DENND4C	0.0673206	0.976092	11.5394	11.5502	10.8858	11.364	11.3271	11.4862
ENSG00000137142	IGFBPL1	-0.609727	0.965203	1.82918	0	0	0	0	0
ENSG00000259274	---	-0.742627	0.965203	2.13897	1.88215	1.99266	0	1.6223	2.1636
ENSG00000205076	LGALS7	0.796419	6.39e-05	7.40532	7.86642	8.09353	8.43448	8.70657	8.61348
ENSG00000105011	ASF1B	0.0106672	0.998634	11.1727	11.2076	11.5084	11.2692	11.3433	11.3081
ENSG00000233885	YEATS2-AS1	1.32702	0.672658	0	0	0	0	0	3.98106
ENSG00000270372	---	0.533604	0.965203	2.39385	1.22843	0.995113	1.75662	2.04194	2.41965
ENSG00000104756	KCTD9	-0.177505	0.030422	12.073	12.0648	12.0216	11.8563	11.8251	11.9455
ENSG00000278586	---	-0.478051	0.965203	1.43415	0	0	0	0	0
ENSG00000278588	H2BC10	0.484753	0.965203	0	0	0	0	0	1.45426
ENSG00000159128	IFNGR2	-0.63588	3.84e-13	11.483	11.465	11.738	10.8787	10.9557	10.944
ENSG00000258450	---	-0.438594	0.965203	1.82918	2.67186	3.16123	2.5256	2.36662	1.45426
ENSG00000252255	RNU2-35P	0.120445	0.979079	0	1.22843	0.995113	1.13062	0	1.45426
ENSG00000122912	SLC25A16	-0.061128	0.965203	9.49224	9.50972	9.5957	9.3741	9.44144	9.59874
ENSG00000288031	---	0.688413	0.693897	2.96513	2.67186	2.99144	3.22137	3.75189	3.7204
ENSG00000288033	---	0.134763	0.998634	2.79864	1.88215	3.31312	3.39455	2.36662	2.63703
ENSG00000257976	---	-0.526148	0.965203	0	0	1.57844	0	0	0
ENSG00000253251	SHLD3	-0.0137275	0.998634	7.93322	7.81572	7.61962	7.72484	7.69924	7.90329
ENSG00000129038	LOXL1	1.15407	0.342556	1.82918	3.17931	2.57681	3.39455	4.37485	3.2781
ENSG00000154065	ANKRD29	-0.205294	0.799868	6.95898	6.52877	6.69074	6.33447	6.69897	6.52917
ENSG00000205240	OR7E36P	0.080742	0.998634	0.888397	0	0	1.13062	0	0
ENSG00000287913	---	0.301033	0.965203	0	0	0	0	0	0.9031
ENSG00000287910	---	0.728108	0.59689	3.11438	2.33038	3.79827	5.10043	3.04881	3.2781
ENSG00000287917	---	0.566615	0.927829	2.39385	3.17931	4.16068	3.93304	4.22254	3.2781
ENSG00000287919	---	-0.526148	0.965203	0	0	1.57844	0	0	0
ENSG00000287918	---	0.608144	0.965203	2.13897	0	2.3141	2.19175	2.63149	1.45426
ENSG00000279544	---	-0.762173	0.950515	0	2.33038	1.57844	0	1.6223	0
ENSG00000235897	TM4SF19-AS1	0.399787	0.844956	3.48715	3.85112	3.79827	3.68878	4.44537	4.20176
ENSG00000279549	---	-0.674767	0.665915	4.10192	4.3077	3.31312	3.22137	2.85519	3.62188
ENSG00000232828	---	-1.73186	0.389775	1.43415	2.67186	1.99266	0	0	0.9031
ENSG00000120519	SLC10A7	-0.134854	0.546965	9.66705	9.61231	9.45375	9.41992	9.39319	9.51544
ENSG00000155330	C16orf87	-0.09632	0.763679	9.48369	9.36148	9.63948	9.43983	9.36391	9.39196
ENSG00000037749	MFAP3	0.19834	0.874956	11.1185	11.1171	10.496	11.1803	10.9989	11.1475
ENSG00000273055	---	-0.397764	0.692968	5.35764	5.66379	5.31238	4.82575	5.33966	4.97512
ENSG00000273056	---	0.469916	0.965203	3.48715	0	3.45053	4.04124	1.0281	3.2781
ENSG00000170522	ELOVL6	-0.0763095	0.635841	13.1308	13.0637	13.0274	12.9456	12.9786	13.0688
ENSG00000170525	PFKFB3	-0.230822	0.00896706	11.0261	11.0474	10.9839	10.802	10.7165	10.8464
ENSG00000273058	---	0.187928	0.965203	3.69105	3.55397	4.5142	4.04124	4.30071	3.98106
ENSG00000273627	MIR4726	0.677908	0.965203	0	0	0	1.13062	0	0.9031
ENSG00000227038	GTF2IP7	0.00188521	0.96505	3.37327	0	0	1.75662	1.6223	0
ENSG00000198553	KCNRG	1.24916	0.196669	3.69105	2.33038	3.31312	3.93304	4.69733	4.45167
ENSG00000285517	---	-0.552256	5.69e-07	9.73203	9.66816	9.83571	9.08594	9.33169	9.16149
ENSG00000198551	ZNF627	0.0985706	0.789641	8.88683	8.99067	8.94443	9.12027	9.09447	8.9029
ENSG00000198556	ZNF789	0.143226	0.393268	9.49395	9.47202	9.36526	9.55381	9.61973	9.58737
ENSG00000198555	---	-0.478051	0.965203	1.43415	0	0	0	0	0
ENSG00000163612	FAM86KP	0.301033	0.965203	0	0	0	0	0	0.9031
ENSG00000075223	SEMA3C	-0.21572	0.108607	14.6618	14.6685	14.276	14.2608	14.3281	14.3702
ENSG00000288380	---	-0.0808403	0.961109	8.99186	9.16957	8.99023	8.80437	9.06678	9.03798
ENSG00000164542	MATCAP2	-0.0690007	0.864279	10.6364	10.6089	10.493	10.479	10.4618	10.5905
ENSG00000160714	UBE2Q1	-0.211873	0.0156566	11.8893	11.8658	12.0397	11.7512	11.7312	11.6769
ENSG00000160712	IL6R	0.400959	4.66e-05	9.36022	9.31356	9.26868	9.71155	9.74559	9.68819
ENSG00000160710	ADAR	0.162617	0.283611	14.3777	14.3678	14.0394	14.4103	14.4103	14.4521
ENSG00000136950	ARPC5L	-0.320005	0.00414692	11.4457	11.5444	11.8223	11.2885	11.2863	11.2776
ENSG00000083307	GRHL2	0.408473	4.04e-09	11.5809	11.5313	11.4409	11.8687	11.926	11.9838
ENSG00000096080	MRPS18A	-0.069136	0.885923	10.4177	10.4337	10.6863	10.4826	10.4671	10.3806
ENSG00000237862	---	0.484753	0.965203	0	0	0	0	0	1.45426
ENSG00000267458	---	-0.296132	0.965203	0.888397	0	0	0	0	0
ENSG00000280054	---	0.617365	0.965203	0	0	0	0	0	1.85209
ENSG00000267459	---	-0.295016	0.965203	2.13897	1.22843	0	0	1.0281	1.45426
ENSG00000175467	SART1	-0.0953981	0.641701	11.8433	11.7709	12.069	11.7744	11.8329	11.7897
ENSG00000105402	NAPA	0.0259871	0.965203	11.3501	11.4205	11.5883	11.52	11.5227	11.3941
ENSG00000105401	CDC37	-0.191646	0.102026	13.6979	13.7524	14.0103	13.666	13.6354	13.5843
ENSG00000105404	RABAC1	-0.000628602	0.998415	9.64422	9.68474	10.075	9.81615	9.77669	9.80926
ENSG00000131459	GFPT2	-1.27244	1e-13	8.36799	8.04577	8.23817	6.80254	6.97407	7.05802
ENSG00000105409	ATP1A3	-0.29638	0.950515	3.48715	4.86817	4.57558	4.56078	3.85911	3.62188
ENSG00000279970	---	-0.62452	0.998634	3.24962	2.33038	3.57599	0	4.1399	3.14253
ENSG00000135917	SLC19A3	1.09094	0.399381	3.5927	3.85112	1.99266	4.23596	3.85911	4.61425
ENSG00000181218	H2AC25	-0.365086	0.952386	5.19955	5.41403	5.48228	5.10043	5.69842	4.20176
ENSG00000132185	FCRLA	0.612394	0.998634	0	3.55397	0	3.02453	2.36662	0
ENSG00000108639	SYNGR2	-0.213489	0.279941	9.28741	9.70345	9.51182	9.31336	9.32936	9.21949
ENSG00000132182	NUP210	-0.00624992	0.998634	6.26209	6.61036	6.21916	6.65708	6.20463	6.21114
ENSG00000222009	BTBD19	-0.476664	0.96505	6.7694	6.74291	7.75181	5.49226	7.27446	7.0674
ENSG00000237991	RPL35P1	-0.847592	0.927093	1.43415	2.33038	2.57681	1.75662	2.04194	0
ENSG00000014919	COX15	0.143116	0.226002	11	11.0574	10.8652	11.0576	11.1457	11.1486
ENSG00000135205	CCDC146	-0.18199	0.680444	7.94821	7.58288	7.50596	7.56183	7.42165	7.50761
ENSG00000131981	LGALS3	0.130048	0.570507	11.1673	11.1066	11.4675	11.4114	11.3288	11.3913
ENSG00000188026	RILPL1	0.0688082	0.939878	10.053	10.1784	10.4028	10.2877	10.2687	10.2842
ENSG00000166337	TAF10	-0.0912772	0.83957	10.6076	10.6237	11.1942	10.7381	10.7156	10.6979
ENSG00000240747	KRBOX1	-0.0375735	0.971343	7.6992	8.00863	7.87899	7.99752	7.69924	7.77735
ENSG00000272097	TMEM14B-DT	-0.425221	0.965203	3.69105	2.94778	2.99144	2.79653	2.04194	3.51614
ENSG00000272092	---	-0.424653	0.96505	2.96513	2.94778	3.16123	2.79653	2.36662	2.63703
ENSG00000084652	TXLNA	0.0185123	0.965203	12.6789	12.6507	12.5794	12.6254	12.6246	12.7146
ENSG00000214694	ARHGEF33	0.42136	0.965203	2.96513	3.71019	2.3141	3.22137	3.2195	3.81262
ENSG00000172167	MTBP	0.0675616	0.869432	10.2054	10.078	10.0305	10.1159	10.1563	10.2444
ENSG00000200795	RNU4-1	-0.296132	0.965203	0.888397	0	0	0	0	0
ENSG00000264229	RNU4ATAC	0.153049	0.978305	0	0	0.995113	0	0	1.45426
ENSG00000020426	MNAT1	-0.295872	0.00279347	10.6916	10.6933	10.9061	10.4511	10.4965	10.4558
ENSG00000204959	ARHGEF34P	-0.0994508	0.704125	11.9662	11.9515	11.5648	11.7336	11.7205	11.73
ENSG00000064932	SBNO2	-0.624087	6.75e-18	11.5599	11.6781	11.5803	10.9909	11.0591	10.896
ENSG00000229154	KCNQ5-AS1	0.617365	0.965203	0	0	0	0	0	1.85209
ENSG00000177770	CDKN2AIPNLP1	-0.0167083	0.998634	0.888397	1.22843	0.995113	1.13062	1.0281	0.9031
ENSG00000101871	MID1	0.961866	1.75e-16	10.2494	10.1884	9.76336	11.0035	11.0966	10.9867
ENSG00000138115	CYP2C8	-1.6524	0.269903	0	3.37877	1.57844	0	0	0
ENSG00000275479	---	-0.526148	0.965203	0	0	1.57844	0	0	0
ENSG00000138111	MFSD13A	0.167651	0.52346	8.16479	8.33095	8.21906	8.39933	8.42618	8.39224
ENSG00000122335	SERAC1	-0.0950891	0.873204	9.37693	9.23534	9.20697	9.1658	9.04707	9.32111
ENSG00000172785	ZNG1A	-0.00417514	0.998634	11.3581	11.3225	11.4786	11.3924	11.3393	11.4149
ENSG00000275476	---	0.709979	0.888143	0	0	1.99266	0	3.2195	0.9031
ENSG00000138119	MYOF	0.128347	0.395674	14.0353	13.9765	13.75	13.973	14.0767	14.0972
ENSG00000172780	RAB43	-0.490884	0.000131354	9.64422	9.96813	9.87744	9.34537	9.46709	9.20468
ENSG00000274591	---	-0.281512	0.977079	0.888397	0	1.57844	0	1.6223	0
ENSG00000144724	PTPRG	0.0161643	0.998634	11.8602	11.8668	11.298	11.6356	11.6639	11.774
ENSG00000283772	MIR6778	-0.0167083	0.998634	0.888397	1.22843	0.995113	1.13062	1.0281	0.9031
ENSG00000156689	GLYATL2	1.21389	0.780078	2.39385	0	1.99266	3.02453	2.36662	2.63703
ENSG00000258701	LINC00638	0.234659	0.950515	5.35764	4.86817	5.79774	5.41392	5.26363	6.04998
ENSG00000271547	---	0.827452	0.965203	0	0	0	0	1.0281	1.45426
ENSG00000236114	---	0.0120814	0.998634	0	2.33038	0	0	2.36662	0
ENSG00000196924	FLNA	0.0710494	0.884314	16.4768	16.6249	16.2568	16.5249	16.5992	16.4475
ENSG00000196923	PDLIM7	0.0970164	0.76686	11.7231	11.8162	12.0803	11.9594	12.0839	11.8674
ENSG00000196922	ZNF252P	0.105866	0.810239	10.8942	10.8305	10.4599	10.757	10.8838	10.8614
ENSG00000174780	SRP72	-0.0450386	0.921381	13.4653	13.4257	13.2956	13.3352	13.3377	13.3786
ENSG00000265579	---	-0.526148	0.965203	0	0	1.57844	0	0	0
ENSG00000260597	---	0.377493	0.281253	7.78521	7.66156	7.08831	7.86393	7.99795	7.80568
ENSG00000265574	WDR45BP1	-1.0042	0.888143	1.43415	0	1.57844	0	0	0
ENSG00000221065	MIR1233-2	-0.195513	0.998634	0.888397	1.22843	0.995113	0	1.6223	0.9031
ENSG00000173786	CNP	0.132911	0.249772	11.4937	11.4582	11.6309	11.6896	11.6035	11.6884
ENSG00000117877	POLR1G	-0.00474671	0.998634	10.5949	10.6163	10.8072	10.6447	10.6406	10.7189
ENSG00000233691	---	-0.331704	0.965203	0	0	0.995113	0	0	0
ENSG00000128191	DGCR8	0.0385573	0.908759	12.2601	12.2268	12.1673	12.2521	12.2821	12.2357
ENSG00000238180	RPL21P34	0.585542	0.965203	0	0	0	1.75662	0	0
ENSG00000116473	RAP1A	-0.209528	0.0813329	11.6321	11.5758	11.7329	11.3796	11.3451	11.5876
ENSG00000112996	MRPS30	-0.130721	0.219574	11.1875	11.1886	11.2039	11.0118	11.069	11.1071
ENSG00000280378	---	0.264848	0.965203	3.11438	4.5749	3.69141	3.81607	4.30071	4.05844
ENSG00000112992	NNT	0.208428	0.107255	12.0535	11.9733	11.7409	12.0169	12.1635	12.2126
ENSG00000247624	CPEB2-DT	0.540768	0.965203	0	0	0	0	1.6223	0
ENSG00000116478	HDAC1	-0.0429089	0.898553	12.574	12.5663	12.6109	12.5683	12.512	12.5422
ENSG00000247627	MTND4P12	-0.927109	0.252727	5.41633	5.27081	5.69084	4.76393	3.63606	5.19666
ENSG00000223652	PRDM6-AS1	1.21534	0.714768	0	0	0	2.19175	0	1.45426
ENSG00000274701	Metazoa_SRP	-0.135353	0.976889	1.43415	0	0	0	1.0281	0
ENSG00000223658	C1GALT1C1L	1.01555	0.379564	2.13897	3.37877	2.57681	2.79653	4.44537	3.8993
ENSG00000099866	MADCAM1	1.32229	0.365953	1.43415	1.88215	1.57844	2.5256	3.51012	2.8259
ENSG00000151150	ANK3	0.405908	0.0102909	9.36022	9.32871	8.90611	9.54695	9.64617	9.61964
ENSG00000099864	PALM	-0.409478	0.965203	0	1.22843	0	0	0	0
ENSG00000270638	---	0.243864	0.965203	1.82918	1.88215	1.99266	1.75662	2.04194	2.63703
ENSG00000099860	GADD45B	-0.0364765	0.965203	9.42238	9.67054	9.9675	9.70128	9.53738	9.71233
ENSG00000218996	ARL4AP5	0.595935	0.951735	2.39385	2.33038	3.79827	3.68878	3.2195	3.40202
ENSG00000021488	SLC7A9	0.738138	0.829703	1.43415	2.33038	2.3141	3.02453	2.63149	2.63703
ENSG00000106245	BUD31	-0.10526	0.690842	11.0524	10.9732	11.3042	10.9824	10.9183	11.1133
ENSG00000106244	PDAP1	-0.0600236	0.888143	12.9581	12.8125	13.1513	12.9112	12.909	12.9216
ENSG00000072210	ALDH3A2	0.350467	0.00010862	11.7398	11.4643	11.6259	11.991	11.898	11.9925
ENSG00000162105	SHANK2	1.58194	0.113406	3.48715	3.85112	1.57844	4.82575	4.22254	4.61425
ENSG00000266173	STRADA	-0.0366833	0.965203	10.4593	10.5246	10.498	10.3769	10.5232	10.4718
ENSG00000269307	---	-0.331704	0.965203	0	0	0.995113	0	0	0
ENSG00000286882	---	0.585542	0.965203	0	0	0	1.75662	0	0
ENSG00000100836	PABPN1	-0.101336	0.643111	12.4007	12.4031	12.7032	12.4124	12.3318	12.4588
ENSG00000236809	SNX25P1	-0.0874238	0.965203	3.37327	3.17931	4.31263	3.68878	3.63606	3.2781
ENSG00000236801	RPL24P8	-0.0195683	0.998634	5.55337	5.50218	5.77175	5.83056	5.30215	5.63588
ENSG00000236804	RPS3AP12	-0.0468563	0.998634	0	0	1.99266	0	0	1.85209
ENSG00000236806	RPL7AP15	-0.945636	0.885628	2.13897	2.33038	1.57844	1.75662	0	1.45426
ENSG00000206799	SNORA32	-0.0167083	0.998634	0.888397	1.22843	0.995113	1.13062	1.0281	0.9031
ENSG00000153790	C7orf31	-0.135138	0.723891	8.7651	8.45761	8.92392	8.47363	8.67023	8.59737
ENSG00000286880	---	-1.10544	0.817821	1.43415	1.88215	0	0	0	0
ENSG00000228124	MDN1-AS1	0.0665388	0.965203	0	3.17931	0	1.75662	1.6223	0
ENSG00000228121	PHB1P3	0.721507	0.965203	2.39385	0	0	2.19175	2.36662	0
ENSG00000228120	---	-1.22456	0.665507	2.39385	1.22843	2.57681	0	1.6223	0.9031
ENSG00000234405	---	0.158671	0.965203	4.72975	4.72897	4.63446	5.49226	4.80852	4.26841
ENSG00000243695	---	-0.658778	0.965203	1.82918	1.22843	1.57844	1.75662	0	0.9031
ENSG00000142765	SYTL1	0.663636	7.9e-09	9.36022	9.4305	9.71814	10.1358	10.1	10.2639
ENSG00000250878	METTL21EP	-0.741406	0.782661	2.39385	4.0974	1.99266	1.75662	3.04881	1.45426
ENSG00000113643	RARS1	-0.223353	0.00190165	12.8185	12.7578	12.8977	12.6208	12.562	12.6212
ENSG00000268066	FMR1-AS1	-1.57903	0.569387	1.82918	2.67186	1.99266	1.75662	0	0
ENSG00000113645	WWC1	-0.683977	1.26e-34	12.1043	12.1272	12.1648	11.4364	11.4608	11.4472
ENSG00000113649	TCERG1	0.0936787	0.592167	13.0323	12.9281	12.7783	12.98	12.978	13.0618
ENSG00000113648	MACROH2A1	-0.051008	0.752578	13.8853	13.8542	13.9024	13.8254	13.8367	13.8267
ENSG00000169432	SCN9A	1.73084	0.290464	0	0	0	0	2.36662	2.8259
ENSG00000169435	RASSF6	0.232709	0.568895	8.61033	8.74185	8.07771	8.53968	8.70657	8.88177
ENSG00000169439	SDC2	0.585542	0.965203	0	0	0	1.75662	0	0
ENSG00000189030	VHLL	0.730584	0.950515	0	0	0	2.19175	0	0
ENSG00000262089	---	-0.485412	0.965203	1.82918	1.22843	2.79897	1.13062	2.36662	0.9031
ENSG00000111644	ACRBP	0.67126	0.773704	2.6104	2.33038	2.99144	3.68878	2.85519	3.40202
ENSG00000111647	BLTP3B	0.130563	0.738114	10.679	10.6027	10.1936	10.571	10.5584	10.7374
ENSG00000111641	NOP2	-0.108145	0.512994	12.5089	12.5298	12.7374	12.4231	12.56	12.4686
ENSG00000111640	GAPDH	-0.0408579	0.965203	16.9183	17.0099	17.1657	17.0289	17.0362	16.9064
ENSG00000111642	CHD4	0.060254	0.872331	14.5831	14.5897	14.3403	14.542	14.558	14.5938
ENSG00000267226	MALT1-AS1	1.00976	0.918621	2.79864	1.88215	0	2.5256	2.04194	3.14253
ENSG00000267225	WDR7-OT1	0.0752755	0.976889	0	1.22843	0	0	0	1.45426
ENSG00000267222	---	0.693183	0.965203	0	0	2.3141	1.75662	0	2.63703
ENSG00000103569	AQP9	-1.63607	0.407843	2.39385	3.97951	2.57681	0	1.6223	2.41965
ENSG00000142494	SLC47A1	0.357191	0.0755263	7.66331	7.61289	7.62688	7.90747	8.03843	8.02876
ENSG00000267228	---	-0.887529	0.950613	1.43415	1.22843	0	0	0	0
ENSG00000263934	SNORD3A	0.748727	0.895329	0	0	1.57844	2.79653	1.0281	0
ENSG00000208036	MIR106B	-0.387604	0.965203	2.6104	1.22843	2.57681	1.75662	2.04194	1.45426
ENSG00000114030	KPNA1	-0.0813448	0.605414	12.8263	12.782	12.6509	12.6635	12.6523	12.6994
ENSG00000254017	IGHEP2	1.41668	0.352704	0.888397	0	0	0	1.6223	3.51614
ENSG00000261687	---	-0.409478	0.965203	0	1.22843	0	0	0	0
ENSG00000073331	ALPK1	0.347227	0.00616725	9.67308	9.51768	9.4619	9.95056	9.73858	10.0052
ENSG00000156313	RPGR	-0.233083	0.15136	9.02759	9.02827	8.98741	8.86083	8.77663	8.70656
ENSG00000254013	MAP2K1P1	0.0886238	0.971395	2.39385	0	0	1.75662	0	0.9031
ENSG00000262333	HNRNPA1P16	-0.0156513	0.997558	6.55108	6.32633	6.69074	6.49529	6.66981	6.3561
ENSG00000109220	CHIC2	-0.404824	0.00905965	8.59771	8.49568	8.72833	8.20947	8.24034	8.15743
ENSG00000225724	ASH2LP3	0.540768	0.965203	0	0	0	0	1.6223	0
ENSG00000012048	BRCA1	0.182627	0.318308	12.7561	12.7798	12.3565	12.809	12.8128	12.8185
ENSG00000225726	---	0.15539	0.968474	2.6104	0	0	0	1.6223	1.45426
ENSG00000225720	---	-2.49868	0.0891688	3.86966	2.67186	2.57681	0	1.6223	0
ENSG00000225721	---	-0.804961	0.965203	2.6104	2.67186	2.57681	3.02453	0	2.41965
ENSG00000263680	---	0.484753	0.965203	0	0	0	0	0	1.45426
ENSG00000229656	ITGB1-DT	-1.32223	0.00342426	5.99961	5.70151	5.44986	4.56078	3.9589	4.66461
ENSG00000229657	RPL13AP11	1.04077	0.921834	1.82918	0	0	1.13062	2.36662	1.45426
ENSG00000286579	---	0.87305	0.907869	0	0	1.99266	1.75662	2.85519	0
ENSG00000149716	LTO1	0.0168461	0.965203	9.75636	9.88655	9.92539	9.85373	9.84676	9.91836
ENSG00000266208	GJD3-AS1	-0.604231	0.419139	5.52699	4.93304	5.0349	4.69934	4.22254	4.76035
ENSG00000184254	ALDH1A3	-1.30835	4.29e-116	12.4733	12.5321	12.4611	11.1489	11.1628	11.2298
ENSG00000259316	---	0.660591	0.159939	6.89852	7.03654	5.84836	7.45829	7.05523	7.25166
ENSG00000204338	CYP21A1P	-0.664221	0.965203	0	0	1.99266	0	0	0
ENSG00000163170	BOLA3	-0.417009	0.0388467	8.98944	8.86748	9.34558	8.86452	8.42618	8.66077
ENSG00000163171	CDC42EP3	-0.0159196	0.965894	10.94	10.7393	10.8459	10.801	10.813	10.8634
ENSG00000008226	DLEC1	0.328498	0.965203	1.43415	0	0	0	0	2.41965
ENSG00000166529	ZSCAN21	-0.054514	0.965203	8.55264	8.73732	8.69414	8.70095	8.47756	8.64204
ENSG00000166526	ZNF3	0.148113	0.266589	10.1208	10.1239	10.2464	10.2684	10.2808	10.3862
ENSG00000182362	YBEY	0.0487852	0.965203	8.5689	8.26319	8.36528	8.43448	8.49844	8.4108
ENSG00000225891	DHDDS-AS1	0.0961326	0.998634	4.23829	3.17931	3.31312	3.39455	4.22254	3.40202
ENSG00000114698	PLSCR4	0.509844	0.074251	7.0819	6.61036	6.78471	7.32551	7.30322	7.37778
ENSG00000229388	TAF12-DT	-0.443268	0.965203	0	3.17931	3.31312	2.5256	0	2.63703
ENSG00000260796	---	1.5172	0.73562	2.13897	0	0	2.79653	2.04194	1.85209
ENSG00000260792	LINC02280	0.065074	0.995131	0	2.33038	0	2.5256	0	0
ENSG00000260793	---	0.310974	0.66656	6.41381	6.30198	7.01265	6.92057	6.97407	6.76673
ENSG00000184788	SATL1	0.262727	0.965203	0	0	1.57844	0	2.36662	0
ENSG00000221540	MIR1180	0.0849808	0.998634	0	1.22843	1.57844	1.13062	1.0281	0.9031
ENSG00000184786	DYNLT2	-0.228739	0.926812	5.29647	5.94112	5.19993	5.1496	5.18338	5.41832
ENSG00000184787	UBE2G2	0.0320249	0.952386	12.9317	12.9506	12.8681	12.8724	12.9816	12.9925
ENSG00000184785	SMIM10	1.76236	0.405185	0	0	1.57844	2.19175	3.2195	1.45426
ENSG00000272256	---	-0.216053	0.965203	0	1.22843	1.57844	1.13062	1.0281	0
ENSG00000260799	KRT8P50	0.271292	0.965203	0	2.33038	3.16123	4.14188	0	2.1636
ENSG00000259257	---	-0.0961457	0.995425	0	2.33038	0	0	2.04194	0
ENSG00000259254	---	1.1226	0.776798	1.82918	0	1.57844	1.75662	2.85519	2.1636
ENSG00000264666	---	-0.0277025	0.998634	0.888397	1.22843	0	1.13062	0	0.9031
ENSG00000181555	SETD2	0.191198	0.218767	12.953	12.9385	12.5738	12.9832	13.0326	13.0231
ENSG00000259251	VPS13C-DT	-0.478051	0.965203	1.43415	0	0	0	0	0
ENSG00000119737	GPR75	-0.0190037	0.965203	7.97286	8.04577	7.27568	7.65843	7.79011	7.78875
ENSG00000168476	REEP4	0.119174	0.575608	10.0461	10.1081	10.2687	10.3743	10.2155	10.1906
ENSG00000168477	TNXB	1.22916	0.074312	2.96513	3.85112	3.79827	4.56078	4.44537	5.29585
ENSG00000112697	TMEM30A	0.000935893	0.998634	12.7701	12.7161	12.5328	12.6384	12.626	12.7574
ENSG00000112695	COX7A2	-0.273046	0.0738585	10.9205	10.9479	11.3256	10.912	10.6841	10.7788
ENSG00000112699	GMDS	-0.171653	0.287428	9.44722	9.55422	9.56954	9.38954	9.33169	9.33479
ENSG00000182093	GET1	0.0614803	0.955279	10.1186	9.86801	10.1092	10.0972	9.99665	10.1863
ENSG00000182095	TNRC18	0.0945899	0.599123	12.9587	13.0476	12.7909	13.0655	13.0669	12.9485
ENSG00000108578	BLMH	0.124796	0.258644	11.6192	11.4955	11.6314	11.6491	11.7552	11.7163
ENSG00000186787	SPIN2B	0.102047	0.965203	6.712	7.12248	6.95607	7.21434	6.86252	7.01983
ENSG00000254560	BBOX1-AS1	0.484753	0.965203	0	0	0	0	0	1.45426
ENSG00000260249	---	-0.776793	0.915545	0	2.33038	0	0	0	0
ENSG00000254568	---	-0.409478	0.965203	0	1.22843	0	0	0	0
ENSG00000227769	---	0.827452	0.965203	0	0	0	0	1.0281	1.45426
ENSG00000227766	---	-0.292482	0.965203	2.39385	0	1.57844	2.19175	0	0.9031
ENSG00000074527	NTN4	1.55744	1.7e-19	6.4703	6.52877	6.38264	8.03726	8.02698	7.98978
ENSG00000050130	JKAMP	-0.089539	0.608065	10.902	10.7993	10.9001	10.763	10.7474	10.8224
ENSG00000154269	ENPP3	0.404702	0.998634	0	0	2.99144	0	2.04194	2.1636
ENSG00000169981	ZNF35	0.00572362	0.998634	9.39528	9.34369	9.1899	9.44722	9.17968	9.31915
ENSG00000154262	ABCA6	0.311494	0.965203	1.43415	1.88215	0	2.79653	0	1.45426
ENSG00000154263	ABCA10	0.17298	0.969718	2.6104	2.94778	3.99082	2.79653	3.37211	3.8993
ENSG00000154265	ABCA5	0.113135	0.617764	10.2342	10.2033	10.0332	10.1358	10.2565	10.4177
ENSG00000274862	U2	-0.694616	0.965203	0.888397	1.22843	0.995113	0	1.0281	0
ENSG00000274367	---	1.01667	0.760587	0	1.22843	1.57844	2.19175	1.0281	2.63703
ENSG00000164961	WASHC5	0.0249856	0.965203	11.854	11.8205	11.7113	11.7919	11.8234	11.8454
ENSG00000187257	RSBN1L	0.0614942	0.888143	10.6669	10.642	10.4588	10.6154	10.6321	10.7047
ENSG00000227494	USP9YP14	-0.296132	0.965203	0.888397	0	0	0	0	0
ENSG00000274364	---	-0.49316	0.985781	2.39385	1.88215	0	2.79653	0	0
ENSG00000227496	---	2.31635	0.524176	0	0	3.57599	3.68878	2.85519	3.98106
ENSG00000164967	RPP25L	-0.084323	0.965203	7.77404	7.89112	8.06171	7.97723	7.7136	7.78307
ENSG00000271788	---	-0.183024	0.965203	2.13897	4.65399	2.57681	2.19175	3.63606	2.99288
ENSG00000282989	PDCL3P2	0.484753	0.965203	0	0	0	0	0	1.45426
ENSG00000161544	CYGB	-0.112646	0.97526	4.10192	5.27081	4.57558	5.10043	4.69733	3.81262
ENSG00000283057	---	-0.0667792	0.998634	0	1.22843	0	0	1.0281	0
ENSG00000283052	LINC02456	-0.409478	0.965203	0	1.22843	0	0	0	0
ENSG00000123444	KBTBD4	0.477496	0.00464717	9.12976	8.90434	9.36526	9.77168	9.67947	9.3807
ENSG00000283050	GTF2IP12	0.370711	0.0137853	9.3011	9.27654	8.90909	9.50505	9.57325	9.52057
ENSG00000090621	PABPC4	-0.0194635	0.965203	13.3331	13.3149	13.4007	13.3365	13.2942	13.3596
ENSG00000226465	---	1.01311	0.302199	3.69105	2.94778	2.79897	4.40749	3.2195	4.85013
ENSG00000183570	PCBP3	0.301033	0.965203	0	0	0	0	0	0.9031
ENSG00000183571	PGPEP1L	0.376874	0.965203	0	0	0	1.13062	0	0
ENSG00000183578	TNFAIP8L3	0.894026	0.333489	3.24962	3.85112	4.5142	4.48617	4.96073	4.85013
ENSG00000237632	S100A11P1	-0.409478	0.965203	0	1.22843	0	0	0	0
ENSG00000250021	ARPIN-AP3S2	0.802249	0.304011	8.06286	7.85809	7.35659	9.15681	8.91352	7.61396
ENSG00000257037	RARS1P1	-1.70447	0.522479	3.24962	1.22843	2.79897	0	0	2.1636
ENSG00000257038	ARHGEF17-AS1	-0.615761	0.965203	3.24962	3.55397	4.07825	1.75662	3.2195	4.05844
ENSG00000116863	ADPRS	-0.258492	0.108229	10.1492	10.4805	10.5771	10.2544	10.1014	10.0755
ENSG00000255769	GOLGA2P10	0.183415	0.526611	8.31114	8.15177	8.18007	8.32636	8.55136	8.31551
ENSG00000202237	RNU6-53P	-0.627837	0.965203	0.888397	0	0.995113	0	0	0
ENSG00000255760	LINC02422	0.342699	0.965203	0	0	0	0	1.0281	0
ENSG00000006756	ARSD	0.218618	0.179562	8.79582	9.02456	8.97322	9.10165	9.19511	9.1527
ENSG00000006757	PNPLA4	0.17223	0.345284	8.97487	8.98686	9.13997	9.20122	9.21038	9.20681
ENSG00000154889	MPPE1	0.423509	0.00026368	9.18776	9.30133	9.47202	9.70539	9.71558	9.81066
ENSG00000215973	MIR933	0.381775	0.965203	0.888397	0	0	1.13062	0	0.9031
ENSG00000242299	RPS18P5	-0.371909	0.472303	6.278	6.5496	6.92103	6.2913	5.9855	6.3561
ENSG00000164385	LINC01600	-1.94695	0.344346	2.79864	2.67186	1.99266	0	1.6223	0
ENSG00000242294	STAG3L5P	0.331085	0.0751318	9.28545	9.40214	8.88808	9.57647	9.44144	9.55101
ENSG00000159459	UBR1	0.00688005	0.998634	11.6243	11.6864	11.2441	11.4767	11.5038	11.5949
ENSG00000165684	SNAPC4	-0.266933	0.0375577	10.6146	10.9272	10.73	10.4609	10.6025	10.4076
ENSG00000159450	TCHH	0.0619318	0.976889	6.0744	5.70151	5.66283	6.07925	5.69842	5.84687
ENSG00000100483	VCPKMT	-0.00338741	0.99964	8.64755	8.65318	8.77159	8.80437	8.5633	8.69449
ENSG00000165685	TMEM52B	-3.18114	3.32e-05	5.05929	4.86817	5.2384	2.79653	0	2.8259
ENSG00000100485	SOS2	-0.209751	0.184076	10.9543	11.1362	10.682	10.6942	10.736	10.713
ENSG00000129562	DAD1	-0.0913948	0.717755	10.8735	10.9041	11.1253	10.9464	10.8088	10.8735
ENSG00000107651	SEC23IP	-0.0486951	0.949622	12.1154	12.0983	11.9169	11.949	11.9812	12.0543
ENSG00000006282	SPATA20	0.0113533	0.979807	9.35272	9.66578	9.50986	9.50505	9.69944	9.35793
ENSG00000006283	CACNA1G	-0.658813	0.965203	1.43415	3.17931	0	0	0	2.63703
ENSG00000217442	SYCE3	-1.24942	0.662052	1.43415	0	2.3141	0	0	0
ENSG00000253641	LINC03022	0.726495	0.629182	2.96513	3.55397	2.79897	3.93304	3.75189	3.81262
ENSG00000237133	---	0.110819	0.973455	1.82918	3.37877	2.79897	2.19175	2.63149	3.51614
ENSG00000198718	TOGARAM1	0.18782	0.215913	10.0507	10.0508	9.7895	10.0893	10.1745	10.1906
ENSG00000164037	SLC9B1	0.636698	0.855083	2.13897	2.67186	1.99266	3.22137	2.85519	2.63703
ENSG00000164032	H2AZ1	0.0458378	0.955411	13.3575	13.405	13.6007	13.5479	13.421	13.5317
ENSG00000272788	---	-0.187124	0.971866	0	1.22843	1.99266	1.75662	0	0.9031
ENSG00000164031	DNAJB14	0.0109	0.998634	11.7964	11.7366	11.43	11.6188	11.6312	11.7458
ENSG00000198711	SSBP3-AS1	0.120857	0.987185	1.82918	0	0	2.19175	0	0
ENSG00000198712	MT-CO2	0.00953789	0.97972	19.1199	19.03	19.2541	19.2036	19.0827	19.1464
ENSG00000242125	SNHG3	-0.183811	0.0506049	12.2419	12.2195	12.3871	12.1569	12.0415	12.0988
ENSG00000198715	GLMP	-0.019087	0.968011	9.76909	9.94276	10.0856	9.96265	9.90265	9.8749
ENSG00000164038	SLC9B2	-0.00246585	0.998634	9.94133	9.99306	9.93127	9.85928	9.98041	10.0186
ENSG00000164039	BDH2	0.0955743	0.77635	9.70727	9.69412	9.95167	9.8313	9.90578	9.9027
ENSG00000100151	PICK1	-0.0755094	0.884129	9.9313	10.1273	10.0441	9.89396	9.95647	10.0258
ENSG00000100150	DEPDC5	0.172359	0.274059	9.76062	9.67291	9.62685	9.81424	9.99224	9.77098
ENSG00000171634	BPTF	0.175581	0.444142	13.0027	12.9385	12.5106	12.9382	12.9858	13.0546
ENSG00000100154	TTC28	0.779765	1.8e-08	8.13888	8.03842	7.94445	8.66335	8.95641	8.84129
ENSG00000120068	HOXB8	0.617365	0.965203	0	0	0	0	0	1.85209
ENSG00000230773	---	-0.247928	0.998634	1.43415	1.22843	1.57844	1.13062	2.36662	0
ENSG00000230772	VN1R108P	-0.125926	0.998634	3.24962	3.55397	2.99144	3.39455	3.85911	2.1636
ENSG00000125743	SNRPD2	-0.165578	0.417865	12.0641	12.2036	12.5443	12.2212	11.9945	12.0996
ENSG00000125741	OPA3	-0.0346344	0.965203	11.3091	11.2685	11.2088	11.2453	11.1759	11.2613
ENSG00000125740	FOSB	0.0417157	0.998634	5.09566	4.93304	5.69084	5.56657	5.26363	5.01448
ENSG00000125746	EML2	-0.143927	0.314401	10.8728	11.088	11.0744	10.9253	10.8509	10.8272
ENSG00000125744	RTN2	0.0285739	0.968227	8.06744	8.09621	8.31667	8.32636	8.26979	7.96989
ENSG00000203546	---	0.405026	0.896947	3.86966	3.85112	3.16123	3.68878	4.1399	4.26841
ENSG00000251867	---	0.213921	0.96505	3.95131	3.71019	3.89776	3.68878	3.75189	4.76035
ENSG00000167608	TMC4	-0.144382	0.584764	9.01577	9.18297	9.35436	9.06687	9.02709	9.02599
ENSG00000124299	PEPD	0.151656	0.29037	9.69695	9.76265	9.75675	9.78147	9.95344	9.9364
ENSG00000167600	CYP2S1	0.243021	0.629629	6.58984	6.99156	6.9328	7.14328	7.09964	7.00036
ENSG00000167601	AXL	0.16554	0.0261826	12.5944	12.6316	12.498	12.7327	12.763	12.725
ENSG00000167604	NFKBID	-0.702873	0.000463809	8.49595	8.43539	9.08826	7.87859	7.91961	8.11278
ENSG00000141232	TOB1	-0.0122985	0.998634	9.80247	9.74016	9.89561	9.65093	9.87418	9.87624
ENSG00000256073	URB1-AS1	0.300042	0.823938	4.90391	5.21972	4.79792	5.1496	5.37622	5.29585
ENSG00000256075	---	-0.0413943	0.998634	0	0	1.57844	0	0	1.45426
ENSG00000243988	RPS24P17	0.346203	0.965203	0	0	0.995113	1.13062	0	0.9031
ENSG00000243989	ACY1	0.0401621	0.965203	9.35647	9.6586	9.6697	9.64452	9.7138	9.44695
ENSG00000277558	---	0.398201	0.967129	0.888397	0	1.99266	1.13062	2.04194	0.9031
ENSG00000042832	TG	0.250544	0.998634	2.79864	0	0	1.13062	0	2.41965
ENSG00000096717	SIRT1	-0.102549	0.6642	10.2565	10.2454	10.0291	10.1159	10.0696	10.0378
ENSG00000178458	H3P16	0.0126612	0.998634	5.96071	6.27721	6.25712	6.37639	6.20463	5.952
ENSG00000252512	RNA5SP206	-0.296132	0.965203	0.888397	0	0	0	0	0
ENSG00000252516	RNA5SP82	-0.17584	0.965203	2.96513	3.55397	2.3141	2.79653	2.36662	3.14253
ENSG00000285702	---	0.222188	0.965203	2.96513	4.3077	5.11977	3.68878	4.1399	5.23049
ENSG00000103528	SYT17	1.96515	0.46189	0	2.67186	0	2.5256	3.04881	2.99288
ENSG00000046647	GEMIN8	0.115607	0.866838	8.03035	8.26319	8.33454	8.44437	8.38191	8.14861
ENSG00000279069	---	0.547065	0.523755	4.53164	4.72897	5.348	5.73713	5.57803	4.93465
ENSG00000177337	DLGAP1-AS1	-0.116159	0.965203	4.68271	5.27081	5.48228	5.24319	4.75399	5.09014
ENSG00000240184	PCDHGC3	0.118064	0.489216	11.454	11.4013	11.6395	11.5524	11.7192	11.5774
ENSG00000052126	PLEKHA5	0.0246122	0.978119	11.0071	10.7971	10.5553	10.886	10.6813	10.8661
ENSG00000279066	HEXD-IT1	1.09786	0.527947	1.43415	2.67186	1.99266	3.39455	2.85519	3.14253
ENSG00000279064	---	-0.000558026	0.998634	1.43415	1.22843	0.995113	1.13062	1.6223	0.9031
ENSG00000285705	---	0.484753	0.965203	0	0	0	0	0	1.45426
ENSG00000199709	RNU4-23P	0.235848	0.965203	2.79864	1.88215	1.99266	1.75662	2.63149	2.99288
ENSG00000274097	RNA5SP535	-0.296132	0.965203	0.888397	0	0	0	0	0
ENSG00000226801	OSTCP8	0.607617	0.896415	1.43415	1.88215	0.995113	1.13062	2.36662	2.63703
ENSG00000257851	HNRNPA3P10	0.56456	0.965203	1.43415	0	0.995113	2.19175	1.0281	0.9031
ENSG00000283929	MIR5010	0.392765	0.965203	1.82918	1.22843	0.995113	1.75662	1.6223	1.85209
ENSG00000249379	GCLC-AS1	-0.664221	0.965203	0	0	1.99266	0	0	0
ENSG00000127249	ATP13A4	1.26249	0.798516	0	0	2.3141	3.22137	1.0281	1.85209
ENSG00000200169	RNU5D-1	0.376874	0.965203	0	0	0	1.13062	0	0
ENSG00000285706	---	-0.870132	0.810239	2.6104	0	0	0	0	0
ENSG00000241587	RN7SL482P	0.680647	0.96505	0	0	0	0	2.04194	0
ENSG00000119673	ACOT2	0.0597269	0.965203	7.43401	7.84971	7.62688	7.74097	7.64783	7.70099
ENSG00000200164	Y_RNA	-0.409478	0.965203	0	1.22843	0	0	0	0
ENSG00000215097	---	0.932176	0.746959	0	0	0	2.79653	0	0
ENSG00000283920	MIR6743	-0.0167083	0.998634	0.888397	1.22843	0.995113	1.13062	1.0281	0.9031
ENSG00000226508	LINC01918	-0.46597	0.969718	1.43415	2.33038	0	0	2.36662	0
ENSG00000279570	---	-1.47996	0.560802	1.43415	2.33038	1.57844	0	0	0.9031
ENSG00000279571	---	0.0158953	0.998634	0.888397	0	0.995113	0	1.0281	0.9031
ENSG00000136425	CIB2	0.32746	0.463769	7.30018	6.92933	7.59017	7.84912	7.47319	7.47975
ENSG00000278627	---	0.124653	0.977117	0	0	1.99266	0	2.36662	0
ENSG00000196235	SUPT5H	-0.0519915	0.812249	12.5072	12.5806	12.5803	12.503	12.5158	12.4934
ENSG00000273637	---	0.540768	0.965203	0	0	0	0	1.6223	0
ENSG00000158195	WASF2	0.0646261	0.751233	13.0053	13.0583	12.8565	13.0389	13.0555	13.0196
ENSG00000128652	HOXD3	-0.535792	0.695526	4.98369	4.20638	4.69103	4.63172	3.51012	4.13188
ENSG00000128656	CHN1	0.610053	0.110428	5.62976	5.84326	5.48228	6.10441	6.34036	6.34069
ENSG00000128654	MTX2	-0.124535	0.387595	10.6834	10.7119	10.8435	10.6198	10.6639	10.5815
ENSG00000128655	PDE11A	0.140288	0.969638	2.79864	0	0	0	3.2195	0
ENSG00000276282	---	0.10749	0.997594	1.43415	0	0	1.75662	0	0
ENSG00000201659	RNU12-2P	-0.395791	0.965203	0	1.22843	1.99266	1.13062	0	0.9031
ENSG00000200785	SNORD8	0.0158953	0.998634	0.888397	0	0.995113	0	1.0281	0.9031
ENSG00000276289	---	0.841801	0.96143	0	0	0	0	1.6223	0.9031
ENSG00000173542	MOB1B	-0.105323	0.764397	11.8047	11.7603	11.2968	11.4389	11.4708	11.6361
ENSG00000173540	GMPPB	-0.111799	0.624325	10.6609	10.7696	11.0195	10.7107	10.7022	10.7017
ENSG00000157214	STEAP2	0.27172	0.108602	9.07389	8.97536	8.77159	9.08278	9.26988	9.28334
ENSG00000157216	SSBP3	0.214469	0.0425488	10.4672	10.449	10.6022	10.802	10.6694	10.6904
ENSG00000233452	STXBP5-AS1	-0.943032	0.0802349	5.74871	5.32015	5.19993	4.88503	4.22254	4.33212
ENSG00000067141	NEO1	0.19438	0.411152	9.0875	8.81681	8.8008	9.05724	9.20022	9.0308
ENSG00000173548	SNX33	0.203326	0.0419476	11.6718	11.5605	11.445	11.72	11.8226	11.7447
ENSG00000174015	CBY2	0.877163	0.812249	0	0	0	0	2.63149	0
ENSG00000158445	KCNB1	0.721201	0.950515	0	0	0	0	0	2.1636
ENSG00000183019	MCEMP1	-0.767373	0.745793	3.5927	4.0974	3.45053	3.39455	2.04194	3.40202
ENSG00000235119	---	-0.419586	0.965203	0.888397	0	1.99266	0	1.6223	0
ENSG00000044090	CUL7	0.207985	0.0763608	10.6364	10.8776	10.6466	10.9765	10.9413	10.8668
ENSG00000240869	RN7SL128P	0.376874	0.965203	0	0	0	1.13062	0	0
ENSG00000206785	SNORA15B-2	-0.703552	0.965203	1.82918	1.22843	1.57844	0	1.6223	0.9031
ENSG00000279398	---	-0.0689594	0.99636	1.82918	0	0	0	1.6223	0
ENSG00000287032	---	0.630883	0.525435	3.24962	3.71019	3.16123	3.02453	5.00809	3.98106
ENSG00000268074	RPL22P5	0.376874	0.965203	0	0	0	1.13062	0	0
ENSG00000279394	---	0.806549	0.885923	0	0	0	0	0	2.41965
ENSG00000279392	---	-0.0475905	0.965203	7.92819	7.68057	8.00706	7.72484	7.92579	7.82242
ENSG00000204323	SMIM5	2.06206	0.102141	0	0	0	3.54915	0	2.63703
ENSG00000251204	---	0.585542	0.965203	0	0	0	1.75662	0	0
ENSG00000272944	---	-0.478051	0.965203	1.43415	0	0	0	0	0
ENSG00000272945	---	-0.593714	0.846793	3.48715	3.97951	4.5142	2.5256	4.05224	3.62188
ENSG00000272940	---	0.669631	0.965203	1.82918	0	0.995113	1.75662	1.6223	1.45426
ENSG00000272941	---	-1.58242	0.692016	4.81945	3.85112	4.16068	0	3.75189	4.33212
ENSG00000272942	---	-0.0866166	0.998634	0	1.88215	0	0	1.6223	0
ENSG00000188021	UBQLN2	-0.0746464	0.706551	11.3548	11.336	11.4248	11.3264	11.3387	11.2266
ENSG00000272948	---	-0.0422953	0.998634	0.888397	0	0.995113	1.75662	0	0
ENSG00000135535	CD164	-0.0485709	0.900008	13.4519	13.4149	13.3213	13.2852	13.364	13.3932
ENSG00000154743	TSEN2	0.0560147	0.89804	10.1164	10.0618	10.1564	10.1585	10.1707	10.1733
ENSG00000159714	ZDHHC1	0.228575	0.423621	7.6265	7.8747	7.92689	7.95665	8.09984	8.05731
ENSG00000159713	TPPP3	1.07317	0.556829	0	0	0	0	3.2195	0
ENSG00000159712	ANKRD18CP	0.239013	0.96143	6.17979	5.77413	5.19993	5.97397	5.80953	6.08738
ENSG00000234241	---	-0.36109	0.895824	4.23829	4.40237	4.45009	4.23596	3.9589	3.81262
ENSG00000274628	CYP4F59P	0.501295	0.924385	2.39385	1.22843	1.99266	1.75662	3.51012	1.85209
ENSG00000282870	FRG1DP	-0.0957246	0.981623	3.24962	4.40237	4.07825	4.32427	3.2195	3.8993
ENSG00000274621	MIR6867	0.310002	0.96505	0.888397	1.22843	0.995113	0	1.6223	2.41965
ENSG00000274620	MIR378J	0.458975	0.965203	1.43415	1.22843	2.79897	2.79653	1.6223	2.41965
ENSG00000121075	TBX4	-0.71299	0.950515	2.13897	0	0	0	0	0
ENSG00000121073	SLC35B1	-0.155198	0.291475	10.7982	10.6577	10.9653	10.6586	10.6406	10.6565
ENSG00000120306	CYSTM1	-0.606191	0.000116555	8.91508	8.95987	9.29172	8.45419	8.60626	8.28766
ENSG00000171574	ZNF584	-0.0749954	0.888143	9.76203	9.78038	9.82469	9.61855	9.72978	9.79378
ENSG00000111405	ENDOU	-0.668221	0.883676	0	3.85112	3.79827	0	2.36662	3.2781
ENSG00000135502	SLC26A10P	1.70019	0.171948	1.43415	1.22843	0.995113	1.75662	3.85911	3.14253
ENSG00000135503	ACVR1B	0.0277019	0.965203	10.641	10.5403	10.497	10.5586	10.6537	10.5492
ENSG00000087128	TMPRSS11E	-0.608259	0.965418	0	1.88215	2.99144	0	3.04881	0
ENSG00000135506	OS9	0.0138632	0.965203	12.8711	12.8682	12.8715	12.8804	12.847	12.925
ENSG00000284079	MIR4775	-0.0167083	0.998634	0.888397	1.22843	0.995113	1.13062	1.0281	0.9031
ENSG00000284078	SNORD138	0.0917363	0.998634	0.888397	0	0.995113	1.13062	1.0281	0
ENSG00000230896	---	0.306679	0.746959	5.23259	5.41403	5.348	5.91831	5.57803	5.41832
ENSG00000230897	RPS18P12	-0.493192	0.772518	3.48715	3.71019	5.07796	4.04124	2.85519	3.8993
ENSG00000283352	---	0.97902	0.446498	3.69105	2.33038	3.69141	3.93304	4.05224	4.66461
ENSG00000276919	---	0.376874	0.965203	0	0	0	1.13062	0	0
ENSG00000276916	---	-0.0413583	0.998634	4.17172	4.20638	3.99082	4.04124	4.22254	3.98106
ENSG00000041802	LSG1	-0.0624673	0.832619	11.815	11.7355	11.6399	11.6613	11.7254	11.6163
ENSG00000273398	---	0.166197	0.965203	4.94435	5.94112	0	3.22137	2.63149	5.5312
ENSG00000273399	---	-0.0832276	0.986565	2.79864	1.88215	2.79897	3.02453	2.04194	2.1636
ENSG00000273391	---	0.250707	0.966795	2.13897	4.40237	3.57599	4.40749	3.63606	2.8259
ENSG00000273396	LINC01396	1.26619	0.695526	0	0	0	1.75662	2.04194	0
ENSG00000102763	VWA8	0.250348	0.124317	11.069	10.8755	10.6031	11.0934	11.0606	11.1447
ENSG00000102760	RGCC	-0.74651	0.965203	1.82918	1.88215	2.3141	0	1.6223	2.1636
ENSG00000164305	CASP3	-0.212528	0.0539828	11.0956	11.0084	11.0744	10.9218	10.7138	10.9052
ENSG00000184659	FOXD4L4	-0.495153	0.935324	2.39385	3.17931	1.57844	2.19175	1.6223	1.85209
ENSG00000198455	ZXDB	-0.101633	0.805117	9.08975	9.00583	9.08299	8.85343	9.00391	9.01633
ENSG00000198453	ZNF568	0.0515911	0.965203	8.24792	8.12426	8.15515	8.04378	8.35469	8.28364
ENSG00000109790	KLHL5	-0.756502	1.24e-21	11.9499	11.9068	11.7092	11.0365	11.1251	11.1347
ENSG00000147488	ST18	-1.50035	0.467996	1.82918	2.67186	0	0	0	0
ENSG00000109794	FAM149A	0.970029	0.645652	2.13897	1.22843	0	2.5256	3.75189	0
ENSG00000147485	PXDNL	0.603261	0.965203	2.39385	1.88215	0	2.19175	2.04194	1.85209
ENSG00000068885	IFT80	0.247224	0.0767138	10.783	10.5674	10.4154	10.7865	10.8972	10.8238
ENSG00000136856	SLC2A8	0.100444	0.90693	7.76842	8.02361	7.95025	8.08859	7.88831	8.06671
ENSG00000136854	STXBP1	-0.232506	0.00107325	11.6149	11.5802	11.5572	11.3828	11.3468	11.3253
ENSG00000132570	PCBD2	-0.0185865	0.998634	7.80182	7.65195	7.67676	7.50628	7.79687	7.77162
ENSG00000136859	ANGPTL2	0.207887	0.965203	0	1.22843	0	0	0	1.85209
ENSG00000251996	Y_RNA	-0.296132	0.965203	0.888397	0	0	0	0	0
ENSG00000285304	---	2.38201	0.888143	9.12757	4.80025	2.99144	9.53311	9.72624	4.80594
ENSG00000065457	ADAT1	0.184844	0.481326	10.9418	10.898	10.4332	10.8787	11.0011	10.9478
ENSG00000172081	MOB3A	-0.23089	0.00252553	11.6585	11.6928	11.7638	11.513	11.484	11.4255
ENSG00000172086	KRCC1	0.0592775	0.947244	10.6872	10.4168	10.561	10.5978	10.6302	10.6147
ENSG00000108774	RAB5C	-0.124262	0.264351	12.674	12.7204	12.8554	12.6666	12.6167	12.5937
ENSG00000078269	SYNJ2	-0.3745	0.000136135	11.5472	11.5175	11.2429	11.0665	11.0393	11.0783
ENSG00000108771	DHX58	-0.014656	0.99637	8.44753	8.42415	8.55629	8.49757	8.55136	8.33508
ENSG00000088340	FER1L4	0.964353	0.000829809	6.03749	5.87662	6.29412	7.39852	6.91317	6.7896
ENSG00000099246	RAB18	-0.178078	0.0236624	12.4388	12.3196	12.3761	12.18	12.1775	12.2427
ENSG00000146282	RARS2	-0.0731092	0.728586	10.878	10.9071	10.956	10.8769	10.8435	10.8014
ENSG00000063854	HAGH	-0.0830227	0.950515	8.65975	8.55871	8.83258	8.78505	8.52718	8.48974
ENSG00000248546	ANP32C	0.0593938	0.998634	0	0	1.57844	1.75662	0	0
ENSG00000270427	NRBF2P5	0.540768	0.965203	0	0	0	0	1.6223	0
ENSG00000258193	---	0.342699	0.965203	0	0	0	0	1.0281	0
ENSG00000212961	HNRNPA1P40	-0.331704	0.965203	0	0	0.995113	0	0	0
ENSG00000132394	EEFSEC	-0.0283678	0.965203	9.74496	10.0618	10.0697	9.95056	10.001	9.83971
ENSG00000040199	PHLPP2	-0.0447603	0.965203	11.1102	11.1618	10.7036	10.9481	10.939	10.9541
ENSG00000145390	USP53	0.0892874	0.89568	11.4177	11.4289	10.9993	11.3197	11.341	11.453
ENSG00000145391	SETD7	-0.0644037	0.905165	12.8374	12.8127	12.4212	12.5971	12.6181	12.6629
ENSG00000133627	ACTR3B	0.01534	0.971925	9.40799	9.45556	9.57519	9.45946	9.51501	9.51028
ENSG00000272112	---	-0.311186	0.965203	2.6104	1.88215	2.3141	2.79653	1.6223	1.45426
ENSG00000148411	NACC2	-0.161155	0.292426	9.86438	9.94865	9.84353	9.68051	9.70305	9.78954
ENSG00000133624	ZNF767P	0.234748	0.0937358	9.22927	9.3964	9.18744	9.49081	9.58501	9.44154
ENSG00000138639	ARHGAP24	0.785271	0.675788	2.13897	2.94778	3.45053	3.22137	3.85911	3.81262
ENSG00000276805	---	0.0653014	0.965203	6.80278	7.17706	6.84828	7.08127	6.87535	7.0674
ENSG00000265981	MIR544B	0.136191	0.973862	0.888397	1.22843	0	0	1.6223	0.9031
ENSG00000265982	---	0.385258	0.965203	2.6104	2.33038	1.99266	3.22137	2.04194	2.8259
ENSG00000280778	---	0.540768	0.965203	0	0	0	0	1.6223	0
ENSG00000255487	---	-0.911526	0.832584	2.6104	0	1.57844	0	0	1.45426
ENSG00000101442	ACTR5	0.0593079	0.925686	9.90337	9.80442	9.86366	9.88492	10.0357	9.82871
ENSG00000101443	WFDC2	-2.14352	4.06e-07	5.67852	5.73828	6.48217	3.93304	3.63606	3.8993
ENSG00000101444	AHCY	6.5e-05	0.998634	13.3776	13.4633	13.6093	13.5079	13.5449	13.3975
ENSG00000214063	TSPAN4	-0.252957	0.122297	9.68953	9.68944	10.0697	9.57422	9.57128	9.54431
ENSG00000137812	KNL1	0.319628	0.571748	12.4277	12.3331	11.6963	12.4522	12.4853	12.4785
ENSG00000172339	ALG14	-0.0478456	0.965203	8.44048	8.40141	8.5138	8.3317	8.47335	8.4071
ENSG00000137814	HAUS2	-0.165302	0.0798321	11.7675	11.7956	11.6542	11.575	11.5329	11.6135
ENSG00000137815	RTF1	0.079612	0.61108	12.2802	12.1593	12.1975	12.2027	12.3051	12.3682
ENSG00000137817	PARP6	0.126293	0.22566	10.9592	10.895	10.9725	11.0292	11.0911	11.0853
ENSG00000137818	RPLP1	-0.229737	0.673625	13.3562	13.4676	13.9253	13.5288	13.2701	13.2608
ENSG00000249635	---	-0.903733	0.642544	3.5927	3.55397	2.99144	3.22137	2.04194	2.1636
ENSG00000172331	BPGM	-0.163452	0.557201	9.17507	9.5044	9.42694	9.29981	9.04707	9.26917
ENSG00000172336	POP7	-0.0599354	0.95884	9.76345	9.60984	10.0014	9.67212	9.71915	9.80365
ENSG00000278819	---	0.376874	0.965203	0	0	0	1.13062	0	0
ENSG00000236308	---	0.997628	0.650592	0	0	0	0	0	2.99288
ENSG00000152102	FAM168B	0.0560247	0.795357	13.0921	13.1085	12.9462	13.1023	13.0865	13.1261
ENSG00000233154	LINC01762	0.00670209	0.998634	1.43415	0	0	0	0	1.45426
ENSG00000233155	HMGA1P8	-0.623323	0.686454	3.37327	3.97951	4.23865	3.39455	3.04881	3.2781
ENSG00000173064	HECTD4	0.171292	0.965203	12.0869	12.2081	11.4201	12.0725	12.1119	12.0445
ENSG00000222489	SNORA79B	0.23461	0.965203	3.86966	4.80025	3.57599	4.23596	4.44537	4.26841
ENSG00000138092	CENPO	0.182048	0.0998512	11.4848	11.324	11.3133	11.6281	11.4586	11.5815
ENSG00000138095	LRPPRC	-0.0650743	0.842089	13.6341	13.5665	13.3874	13.4157	13.4368	13.5403
ENSG00000267855	NDUFA7	-0.118021	0.85303	8.45104	8.68178	9.02915	8.74961	8.57907	8.47923
ENSG00000264658	MIR4798	-0.409478	0.965203	0	1.22843	0	0	0	0
ENSG00000054148	PHPT1	-0.0752048	0.881944	10.1844	10.3185	10.5591	10.2614	10.3142	10.2609
ENSG00000267858	MZF1-AS1	0.388786	0.14756	6.93911	7.0944	7.22868	7.50628	7.34071	7.58156
ENSG00000137409	MTCH1	-0.04248	0.957243	12.4796	12.5156	12.6846	12.5533	12.502	12.4971
ENSG00000085224	ATRX	0.254868	0.682587	12.6241	12.5383	11.9524	12.6068	12.5587	12.7138
ENSG00000208002	MIR643	0.698107	0.955972	0.888397	0	0	1.13062	0	1.85209
ENSG00000224886	---	-0.0302284	0.965203	5.60474	5.11179	4.69103	5.28781	5.05395	4.97512
ENSG00000213777	---	0.185283	0.967129	1.82918	0	1.99266	2.5256	0	1.85209
ENSG00000213772	EIF1P7	0.301033	0.965203	0	0	0	0	0	0.9031
ENSG00000213771	KRT8P37	-0.4756	0.965203	0.888397	0	1.99266	0	0	1.45426
ENSG00000278214	LINC02139	0.540768	0.965203	0	0	0	0	1.6223	0
ENSG00000144118	RALB	-0.144705	0.142719	11.9412	11.9128	11.9679	11.7087	11.8598	11.8192
ENSG00000144115	THNSL2	0.287098	0.0563439	9.00147	9.29517	9.21181	9.48603	9.32936	9.55436
ENSG00000278334	---	0.167012	0.97526	0.888397	1.22843	0.995113	1.13062	1.0281	1.45426
ENSG00000100311	PDGFB	-1.31229	0.00200238	5.92073	6.32633	6.01273	5.04952	5.14151	4.13188
ENSG00000272711	HK2-DT	-0.135022	0.841481	7.83983	7.9234	8.25703	7.78053	7.84983	7.98484
ENSG00000150433	TMEM218	0.15295	0.640992	8.75092	8.52228	8.84198	8.89728	8.88843	8.78833
ENSG00000104671	DCTN6	-0.258284	0.0084691	10.7369	10.7618	10.831	10.5789	10.411	10.565
ENSG00000235194	PPP1R3E	0.233841	0.314582	7.85582	8.05309	8.03464	8.15633	8.22539	8.26335
ENSG00000100316	RPL3	-0.139634	0.148968	15.6656	15.7165	15.8612	15.6372	15.6189	15.5683
ENSG00000100319	ZMAT5	-0.0228751	0.988716	7.5168	7.63255	7.71818	7.59771	7.6328	7.56839
ENSG00000104679	R3HCC1	-0.0128543	0.97642	9.59108	9.76932	10.0387	9.83318	9.74209	9.78527
ENSG00000120075	HOXB5	-0.328314	0.635436	6.03749	6.20024	6.09888	5.70459	5.93737	5.7097
ENSG00000259658	UBE2Q2P13	0.132831	0.965203	2.13897	2.33038	0	0	2.04194	2.8259
ENSG00000261189	DSP-AS1	0.174202	0.965203	5.23259	5.80911	6.18017	5.70459	6.00897	6.03091
ENSG00000224773	HSPA8P7	0.147097	0.965203	2.13897	3.71019	3.57599	3.39455	4.05224	2.41965
ENSG00000238222	MKRN4P	-0.478051	0.965203	1.43415	0	0	0	0	0
ENSG00000224777	OR4F2P	-0.487384	0.965203	0.888397	2.33038	0	1.75662	0	0
ENSG00000156873	PHKG2	-0.0718952	0.908552	10.3887	10.4545	10.6776	10.4597	10.5344	10.3111
ENSG00000261183	SPINT1-AS1	-0.315697	0.832748	5.94086	6.27721	6.51388	6.37639	5.33966	6.0688
ENSG00000156876	SASS6	0.305068	0.00514679	10.4453	10.2832	10.1589	10.571	10.5938	10.6378
ENSG00000156875	MFSD14A	-0.0353173	0.993818	11.124	11.3405	11.3239	11.4013	10.8806	11.4006
ENSG00000261187	---	-0.752194	0.72308	3.24962	2.67186	3.31312	2.19175	2.36662	2.41965
ENSG00000112818	MEP1A	0.730584	0.950515	0	0	0	2.19175	0	0
ENSG00000280213	UCKL1-AS1	-1.0621	0.394905	5.26488	5.11179	5.57538	3.02453	4.44537	5.29585
ENSG00000105443	CYTH2	-0.141241	0.238948	11.4544	11.5663	11.6666	11.4057	11.4586	11.3992
ENSG00000181378	CFAP65	-0.71299	0.950515	2.13897	0	0	0	0	0
ENSG00000182931	WFDC10B	0.540768	0.965203	0	0	0	0	1.6223	0
ENSG00000112812	PRSS16	-0.045054	0.965203	8.8286	8.55871	8.77159	8.79667	8.63294	8.59412
ENSG00000280219	---	-1.55178	0.764397	2.39385	1.88215	2.79897	0	0	2.41965
ENSG00000182934	SRPRA	-0.252119	0.000287952	12.9642	12.971	13.108	12.7601	12.7718	12.7549
ENSG00000064195	DLX3	0.674552	0.00401962	7.33861	7.06576	7.75844	7.93578	8.08887	8.16182
ENSG00000064199	SPA17	0.0599214	0.965203	8.86329	8.89216	9.11176	8.96065	9.12433	8.96199
ENSG00000086758	HUWE1	0.197455	0.85499	15.0752	15.0605	14.3843	15.0207	15.0497	15.042
ENSG00000274093	---	-0.0979513	0.965203	1.82918	2.67186	0	1.13062	1.6223	1.45426
ENSG00000231856	---	0.557434	0.557158	3.95131	4.86817	4.16068	5.52989	5.14151	3.98106
ENSG00000260855	---	0.923296	0.597736	3.11438	1.88215	3.69141	3.02453	4.37485	4.05844
ENSG00000260851	---	0.00517203	0.998634	0.888397	0	1.57844	0	1.0281	1.45426
ENSG00000260852	FBXL19-AS1	-0.0630705	0.965203	8.65975	8.86748	8.35656	8.51174	8.62157	8.56127
ENSG00000169660	HEXD	0.246083	0.617732	7.41255	7.68998	8.07771	8.05672	7.97429	7.88747
ENSG00000261729	---	0.590273	0.855455	2.13897	2.94778	2.3141	3.02453	3.51012	2.63703
ENSG00000156299	TIAM1	0.35789	0.0960017	8.41911	8.29438	7.99587	8.72548	8.42181	8.63574
ENSG00000156298	TSPAN7	1.24	0.766554	0	1.88215	0	2.5256	1.6223	1.45426
ENSG00000169668	BCRP2	-0.701452	0.541448	4.36287	4.20638	4.07825	3.54915	3.37211	3.62188
ENSG00000168398	BDKRB2	-0.0302303	0.965203	11.4954	11.4746	11.3701	11.4755	11.435	11.3389
ENSG00000168393	DTYMK	0.0653487	0.950515	10.5291	10.4238	10.7634	10.6754	10.5889	10.648
ENSG00000269533	---	0.1602	0.965203	3.11438	2.67186	3.16123	3.39455	2.63149	3.40202
ENSG00000168395	ING5	0.0162528	0.965203	10.9198	10.9061	11.0278	10.979	10.9737	10.9497
ENSG00000168394	TAP1	-0.825094	5.95e-31	11.4992	11.5076	11.6631	10.756	10.7174	10.7212
ENSG00000197822	OCLN	-0.520893	0.00383109	8.20279	7.93928	8.07771	7.55272	7.61761	7.48677
ENSG00000259943	ZMPSTE24-DT	-0.0935066	0.965203	6.3247	7.0217	6.84828	6.70721	6.39483	6.81212
ENSG00000256591	---	-0.760045	0.237427	5.8586	6.252	5.27586	5.3731	4.37485	5.35839
ENSG00000180425	C11orf71	-0.193174	0.965203	5.29647	5.58524	5.348	5.33108	4.96073	5.35839
ENSG00000180423	HARBI1	-0.0223675	0.979341	7.40532	7.85809	7.27568	7.56183	7.5552	7.35495
ENSG00000228084	---	0.494325	0.950515	3.86966	2.33038	3.69141	4.48617	3.37211	3.51614
ENSG00000281162	LINC01127	-3.1275	9.41e-17	7.04518	6.84757	6.81048	3.22137	4.69733	3.40202
ENSG00000103152	MPG	-0.272666	0.318135	8.20279	8.25052	8.70104	7.99079	8.21028	8.13528
ENSG00000103150	MLYCD	-0.0102928	0.998634	8.91254	8.83814	8.93567	8.82722	8.8789	8.94935
ENSG00000123505	AMD1	-0.0525457	0.836327	13.1023	13.0737	12.9668	12.9952	12.9812	13.0087
ENSG00000153187	HNRNPU	-0.0841183	0.478507	15.3172	15.249	15.3035	15.1505	15.1932	15.2737
ENSG00000013523	ANGEL1	0.24739	0.0114743	10.3768	10.2261	10.2358	10.5483	10.5027	10.5298
ENSG00000230202	RPL29P4	-0.241016	0.289868	10.2393	10.3048	10.7699	10.3808	10.0185	10.1917
ENSG00000286075	SAGSIN1	0.385926	0.00200238	9.19825	8.95987	9.10917	9.46918	9.39987	9.55603
ENSG00000233247	UBE2E4P	-0.566366	0.288624	5.47272	5.84326	6.66273	5.63723	5.22406	5.41832
ENSG00000068745	IP6K2	0.0869778	0.552215	11.4199	11.4338	11.5544	11.5968	11.5425	11.5298
ENSG00000230109	LINC02643	0.348943	0.965203	0	0	0.995113	0	2.04194	0
ENSG00000168538	TRAPPC11	0.105129	0.66264	11.4069	11.4056	11.1291	11.2892	11.4903	11.4774
ENSG00000065717	TLE2	-0.280344	0.702057	6.19663	6.83064	6.43327	6.07925	6.18416	6.3561
ENSG00000163704	PRRT3	0.57829	0.429591	5.92073	5.62505	6.84828	6.81783	7.06646	6.24464
ENSG00000184428	TOP1MT	0.0417085	0.965203	10.3038	10.2549	10.3815	10.3403	10.4328	10.2922
ENSG00000163701	IL17RE	0.261051	0.0598459	9.07844	9.25133	9.2334	9.45458	9.54342	9.34833
ENSG00000163703	CRELD1	-0.0637139	0.965203	8.82319	9.09711	9.06704	8.86083	9.00391	8.93146
ENSG00000163702	IL17RC	0.0794912	0.801843	9.31273	9.43611	9.35655	9.43735	9.46497	9.44154
ENSG00000286172	RNVU1-8	0.342699	0.965203	0	0	0	0	1.0281	0
ENSG00000055950	MRPL43	-0.0322968	0.965203	9.9856	9.86801	10.3653	10.051	10.0142	10.0568
ENSG00000055955	ITIH4	0.714647	0.998045	1.82918	5.58524	2.79897	5.33108	3.51012	3.51614
ENSG00000132541	RIDA	0.049308	0.965203	9.07617	8.90029	9.38897	9.18066	9.12164	9.21105
ENSG00000267077	---	0.730393	0.795708	0	1.88215	2.3141	3.39455	0	2.99288
ENSG00000267073	---	0.951324	0.826323	0	1.22843	1.57844	1.13062	2.36662	2.1636
ENSG00000267079	---	-0.478051	0.965203	1.43415	0	0	0	0	0
ENSG00000263766	KPNB1-DT	0.88499	0.757225	1.82918	1.88215	3.16123	3.02453	3.51012	2.99288
ENSG00000263764	SNORD43	-0.330303	0.965203	1.82918	1.22843	0.995113	1.13062	1.0281	0.9031
ENSG00000125534	PPDPF	0.0159013	0.998634	10.1041	10.2628	10.8152	10.5676	10.4054	10.2568
ENSG00000254221	PCDHGB1	2.52606	0.00838456	0.888397	2.33038	0.995113	3.22137	3.63606	4.93465
ENSG00000259046	RRAGAP1	-0.932879	0.729561	2.79864	0	0	0	0	0
ENSG00000232593	KANTR	0.279582	0.162404	9.04163	8.76875	8.62686	9.07961	9.13237	9.06401
ENSG00000115137	DNAJC27	0.107917	0.822778	8.60403	8.47405	8.50199	8.71735	8.65543	8.53105
ENSG00000259040	BLOC1S5-TXNDC5	-6.9716	0.012354	11.909	9.00583	0	0	0	0
ENSG00000132549	VPS13B	0.365672	0.425697	11.6039	11.6177	10.9422	11.6964	11.736	11.8286
ENSG00000051180	RAD51	-0.13451	0.397071	10.3758	10.4531	10.5957	10.3587	10.3662	10.2962
ENSG00000257913	DDN-AS1	-0.330354	0.90693	3.95131	4.86817	4.94472	3.93304	4.63834	4.20176
ENSG00000174684	B4GAT1	0.422839	0.0277931	8.17332	7.82429	8.18007	8.58954	8.41304	8.44361
ENSG00000257918	---	-1.94784	0.389019	2.39385	2.33038	3.16123	0	2.04194	0
ENSG00000225912	RPL26P36	-0.519446	0.965203	1.43415	0	1.57844	0	0	1.45426
ENSG00000225914	TSBP1-AS1	-0.564668	0.965203	1.43415	1.88215	0	0	1.6223	0
ENSG00000157456	CCNB2	0.16421	0.131775	11.2326	11.1396	11.2652	11.4713	11.2863	11.3725
ENSG00000166289	PLEKHF1	-2.26956	1.74e-14	6.80278	6.89718	6.92103	4.23596	4.91175	4.66461
ENSG00000157450	RNF111	-0.0519433	0.950613	11.3454	11.2599	11.0223	11.1504	11.1939	11.1274
ENSG00000108984	MAP2K6	2.07023	1.17e-28	7.17831	6.70626	6.34788	8.79667	8.797	8.84948
ENSG00000286136	---	-0.206974	0.965203	4.53164	4.80025	4.99052	3.93304	5.00809	4.76035
ENSG00000165959	CLMN	0.0864707	0.912606	9.45774	9.4883	9.11951	9.42991	9.38649	9.50856
ENSG00000286305	---	0.877163	0.812249	0	0	0	0	2.63149	0
ENSG00000227518	MIR1302-9HG	-0.331704	0.965203	0	0	0.995113	0	0	0
ENSG00000227515	C1DP4	0.540768	0.965203	0	0	0	0	1.6223	0
ENSG00000127990	SGCE	0.0877861	0.715759	10.4177	10.4737	10.6068	10.4633	10.6217	10.6766
ENSG00000127993	RBM48	-0.160749	0.450612	9.39528	9.44447	9.68719	9.3585	9.28679	9.39941
ENSG00000162078	ZG16B	1.62653	0.681444	2.6104	0	0	2.5256	3.51012	1.45426
ENSG00000127995	CASD1	-0.0398662	0.965203	9.4098	9.40214	9.25935	9.38698	9.22799	9.33673
ENSG00000162076	FLYWCH2	0.0270812	0.997708	8.60403	8.91241	9.16765	8.97095	8.95036	8.84402
ENSG00000166750	SLFN5	-0.957288	1.72e-21	12.5776	12.606	12.2187	11.4026	11.5238	11.6042
ENSG00000162073	PAQR4	-0.0733579	0.881098	10.374	10.5167	10.467	10.4189	10.4661	10.2526
ENSG00000157985	AGAP1	0.270177	0.0487008	10.9052	10.7506	10.498	10.9824	10.9841	10.9978
ENSG00000254245	PCDHGA3	0.238541	0.965203	1.82918	0	1.57844	1.75662	2.36662	0
ENSG00000254244	PAICSP4	-0.304332	0.892304	4.8623	5.05463	5.19993	4.48617	4.91175	4.80594
ENSG00000178234	GALNT11	0.0382168	0.964978	10.9879	10.8858	10.9761	10.9368	11.0025	11.0251
ENSG00000242628	---	-0.870132	0.810239	2.6104	0	0	0	0	0
ENSG00000242622	GSK3B-DT	0.023459	0.977198	7.03586	5.11179	6.77166	5.63723	6.56285	6.7896
ENSG00000272541	---	0.872099	0.834333	1.43415	1.22843	0	2.79653	1.0281	1.45426
ENSG00000252376	RNA5SP395	0.643732	0.965203	0	0	0	0	1.0281	0.9031
ENSG00000254791	FAR1-IT1	-0.950435	0.897336	3.24962	2.67186	1.57844	2.79653	0	1.85209
ENSG00000254793	FDPSP4	-0.0956249	0.988291	2.13897	0	0	0	0	1.85209
ENSG00000266844	---	0.225302	0.998634	2.96513	0	1.99266	1.13062	3.04881	1.45426
ENSG00000251548	---	-0.0391647	0.978305	3.11438	2.67186	3.69141	3.54915	3.9589	1.85209
ENSG00000257261	SLC38A4-AS1	0.512099	0.885923	3.78312	2.94778	4.45009	3.68878	4.57684	4.45167
ENSG00000257264	---	-0.154824	0.965203	1.82918	3.71019	1.57844	2.19175	2.04194	2.41965
ENSG00000257267	ZNF271P	-0.0207921	0.969587	10.3058	10.353	10.3133	10.2586	10.2904	10.3607
ENSG00000273733	---	0.484753	0.965203	0	0	0	0	0	1.45426
ENSG00000009724	MASP2	-0.627385	0.965203	0	1.88215	0	0	0	0
ENSG00000245534	RORA-AS1	0.678135	0.584493	3.78312	3.17931	3.31312	4.48617	3.37211	4.45167
ENSG00000245532	NEAT1	-0.0703686	0.76686	13.4619	13.5942	13.705	13.4961	13.4882	13.5658
ENSG00000186652	PRG2	-0.331704	0.965203	0	0	0.995113	0	0	0
ENSG00000282418	---	0.484753	0.965203	0	0	0	0	0	1.45426
ENSG00000101161	PRPF6	-0.00784615	0.998634	12.4221	12.6166	12.5371	12.5311	12.5367	12.4844
ENSG00000101160	CTSZ	0.0243122	0.965203	12.652	12.5976	12.8896	12.7432	12.7467	12.7222
ENSG00000121270	ABCC11	-1.007	0.888243	3.48715	2.33038	0	2.79653	0	0
ENSG00000121274	TENT4B	0.00373534	0.998634	10.5158	10.5635	10.2166	10.3482	10.4522	10.5067
ENSG00000175213	ZNF408	-0.191171	0.407978	8.80134	9.0096	8.94443	8.74561	8.62537	8.81086
ENSG00000231307	RPS3P2	-0.79167	0.927093	2.13897	0	1.99266	1.75662	0	0
ENSG00000175215	CTDSP2	0.0471534	0.872113	12.2473	12.252	12.1198	12.2415	12.2821	12.237
ENSG00000175216	CKAP5	0.0985634	0.619719	14.0211	13.9367	13.7199	13.9788	13.9549	14.0397
ENSG00000231304	SGO1-AS1	-0.139548	0.965203	2.6104	0	0	2.19175	0	0
ENSG00000179546	HTR1D	0.65956	0.965203	3.24962	0	3.31312	1.75662	3.9589	2.8259
ENSG00000255680	---	0.795576	0.919439	1.43415	0	0	0	2.36662	1.45426
ENSG00000284272	MIR4321	0.724474	0.965203	0.888397	0	0	1.13062	1.0281	0.9031
ENSG00000064726	BTBD1	-0.0307301	0.965203	11.785	11.8396	11.7363	11.8015	11.7652	11.702
ENSG00000284276	MIR4800	-0.0167083	0.998634	0.888397	1.22843	0.995113	1.13062	1.0281	0.9031
ENSG00000196696	PDXDC2P-NPIPB14P	-0.000749025	0.998634	10.5023	10.4994	10.476	10.5017	10.4121	10.5617
ENSG00000170791	CHCHD7	-0.180397	0.171984	10.2605	10.4309	10.3685	10.163	10.1122	10.2434
ENSG00000196693	ZNF33B	0.0805457	0.708473	10.4204	10.4125	10.362	10.36	10.5733	10.5033
ENSG00000124313	IQSEC2	0.18752	0.592447	8.1605	8.13808	7.82314	8.23817	8.28429	8.16182
ENSG00000197124	ZNF682	0.107794	0.881039	8.05826	7.9154	8.01815	8.03726	7.97429	8.30364
ENSG00000197122	SRC	0.180915	0.0456464	12.0346	12.1538	12.2464	12.3348	12.3236	12.3191
ENSG00000256139	---	0.899867	0.502294	4.17172	2.94778	3.16123	4.69934	4.22254	4.05844
ENSG00000197121	PGAP1	0.408165	0.0167998	10.6916	10.7049	10.131	10.875	10.9229	10.9541
ENSG00000161835	TAMALIN	0.398461	0.888143	2.79864	1.88215	2.99144	4.04124	3.37211	1.45426
ENSG00000197128	ZNF772	0.161874	0.586865	9.37138	9.39064	8.97891	9.45213	9.36391	9.41052
ENSG00000199874	RNA5SP452	0.917642	0.94236	0	0	0	1.13062	1.6223	0
ENSG00000199875	Y_RNA	0.199282	0.981083	2.39385	1.22843	1.57844	1.75662	1.6223	2.41965
ENSG00000255537	---	-0.0385713	0.998634	1.82918	2.33038	0	2.19175	0	1.85209
ENSG00000006125	AP2B1	0.00483902	0.998634	14.6177	14.556	14.3745	14.5084	14.5216	14.5327
ENSG00000121897	LIAS	0.0334291	0.965203	9.55072	9.49099	9.53326	9.56292	9.59861	9.51372
ENSG00000121895	TMEM156	-0.523715	0.950515	4.36287	5.27081	5.07796	4.48617	5.37622	3.2781
ENSG00000121892	PDS5A	-0.0449735	0.965203	13.7576	13.6753	13.3868	13.5392	13.5345	13.611
ENSG00000203995	ZYG11A	0.102649	0.965203	8.95274	8.83814	8.33897	8.82722	8.81375	8.79682
ENSG00000203993	ARRDC1-AS1	0.0718209	0.895391	9.37324	9.30746	9.45375	9.49794	9.44144	9.41052
ENSG00000198695	MT-ND6	0.0883704	0.630128	13.7736	13.7196	13.7348	13.8716	13.6499	13.9717
ENSG00000287022	---	1.46239	0.480102	2.39385	2.67186	0	2.19175	3.85911	3.40202
ENSG00000198691	ABCA4	-0.415225	0.998634	2.13897	1.88215	2.79897	2.5256	3.04881	0
ENSG00000198690	FAN1	0.208548	0.0219614	11.6513	11.6751	11.4891	11.7551	11.8654	11.8206
ENSG00000203999	LINC01270	-0.131053	0.965203	4.81945	3.55397	3.79827	4.32427	4.05224	3.40202
ENSG00000198692	EIF1AY	-0.347679	0.00126909	9.91994	9.94865	10.1066	9.62074	9.60055	9.71084
ENSG00000072501	SMC1A	0.169664	0.196905	14.1279	14.0375	13.7962	14.1392	14.1443	14.187
ENSG00000178081	ULK4P3	0.781522	0.896998	1.82918	1.22843	0.995113	2.19175	2.04194	2.1636
ENSG00000035141	FAM136A	-0.356817	0.000122725	11.6856	11.6196	11.8854	11.3035	11.3821	11.4346
ENSG00000284895	---	-0.0618782	0.998634	0.888397	1.22843	0	0	1.0281	0.9031
ENSG00000176749	CDK5R1	-0.169088	0.396242	9.19616	9.39064	9.35873	9.15981	9.20276	9.07569
ENSG00000280195	---	-0.0985938	0.995131	5.57929	5.84326	5.66283	5.1496	5.60908	6.03091
ENSG00000028137	TNFRSF1B	1.02552	0.881098	0	0	0	0	1.6223	1.45426
ENSG00000272343	---	1.36163	0.626025	0.888397	0	1.57844	1.75662	2.63149	2.1636
ENSG00000277049	RNA5SP530	-0.745593	0.880556	2.13897	1.22843	0	1.13062	0	0
ENSG00000278989	---	-0.0610006	0.998634	2.39385	2.94778	2.3141	3.02453	1.6223	2.8259
ENSG00000278987	---	-0.200973	0.862889	6.36994	6.76089	5.77175	6.26922	5.96164	6.0688
ENSG00000278985	---	0.0567496	0.987636	4.90391	5.36785	5.74528	5.10043	5.63948	5.44738
ENSG00000278983	---	-0.635625	0.977117	3.11438	3.71019	1.57844	0	3.85911	2.63703
ENSG00000244245	---	-0.776658	0.890205	0	1.88215	1.57844	1.13062	0	0
ENSG00000248705	---	0.871202	0.863009	0	0	0.995113	1.75662	0	1.85209
ENSG00000247708	STX18-AS1	0.392416	0.0387258	8.15189	8.12426	7.8168	8.31023	8.49844	8.46153
ENSG00000241627	UBQLN4P1	-0.149662	0.965203	5.55337	5.50218	5.84836	5.3731	5.57803	5.5038
ENSG00000244242	IFITM10	2.18304	0.153308	0	1.88215	0	3.81607	1.6223	2.99288
ENSG00000282787	---	-0.268988	0.981593	1.43415	0	0.995113	0	1.6223	0
ENSG00000200084	SNORD68	-0.0167083	0.998634	0.888397	1.22843	0.995113	1.13062	1.0281	0.9031
ENSG00000200086	RNU6-433P	-0.331704	0.965203	0	0	0.995113	0	0	0
ENSG00000200087	SNORA73B	0.0350511	0.998634	7.18676	6.52877	7.28489	6.67398	7.26474	7.16685
ENSG00000271265	---	-1.34124	0.667475	2.96513	2.67186	1.57844	0	1.0281	2.1636
ENSG00000279159	---	-1.54482	0.568898	0	0	4.63446	0	0	0
ENSG00000277182	---	-1.19926	0.62126	3.48715	4.20638	3.57599	3.54915	3.2195	0.9031
ENSG00000277186	---	-0.331704	0.965203	0	0	0.995113	0	0	0
ENSG00000206869	SNORA70F	1.11629	0.873361	0	1.88215	0	1.75662	1.6223	1.85209
ENSG00000092621	PHGDH	0.640419	1.94e-22	11.1398	11.1439	11.2808	11.8348	11.8444	11.8067
ENSG00000268912	---	0.84623	0.0835407	4.90391	4.72897	5.27586	6.2913	5.37622	5.77992
ENSG00000268279	---	0.243207	0.965203	3.95131	5.05463	3.45053	4.40749	4.57684	4.20176
ENSG00000238906	---	-0.0149072	0.998634	1.43415	1.22843	0.995113	1.13062	1.0281	1.45426
ENSG00000200336	RNA5SP333	-0.393071	0.965203	1.43415	1.22843	1.57844	1.13062	1.0281	0.9031
ENSG00000136383	ALPK3	0.51037	0.430059	4.90391	4.93304	4.89743	5.24319	5.41188	5.61042
ENSG00000136381	IREB2	0.108393	0.792784	12.1654	12.2223	11.7584	12.1122	12.1537	12.2055
ENSG00000132801	ZSWIM3	0.0566425	0.965203	7.90276	8.10327	7.842	8.27742	8.0038	7.73674
ENSG00000237073	---	-0.409478	0.965203	0	1.22843	0	0	0	0
ENSG00000277459	---	0.185905	0.980157	0	0	2.99144	3.54915	0	0
ENSG00000240399	---	-0.436157	0.770192	5.29647	5.66379	5.82327	5.6713	4.44537	5.35839
ENSG00000141576	RNF157	0.721201	0.950515	0	0	0	0	0	2.1636
ENSG00000177169	ULK1	0.360526	0.00379849	9.01102	8.91642	8.97891	9.31875	9.43712	9.23207
ENSG00000141574	SECTM1	-0.329613	0.782826	4.98369	5.54431	5.82327	5.10043	5.41188	4.85013
ENSG00000277450	---	0.301033	0.965203	0	0	0	0	0	0.9031
ENSG00000141570	CBX8	0.0360442	0.965203	7.99228	7.84129	8.09353	8.02413	7.92579	8.08531
ENSG00000277452	RN7SL473P	0.147733	0.970319	2.6104	1.22843	0	1.75662	1.6223	0.9031
ENSG00000172530	BANP	-0.0401825	0.965203	9.84314	9.91693	9.84041	9.9296	9.80546	9.74488
ENSG00000172531	PPP1CA	-0.0862652	0.667475	12.5024	12.5612	12.7666	12.5352	12.5508	12.4855
ENSG00000172534	HCFC1	0.106089	0.434952	13.0806	13.1088	12.9134	13.1778	13.1804	13.0628
ENSG00000274191	---	-0.845295	0.889182	3.11438	4.86817	3.99082	2.19175	2.63149	4.61425
ENSG00000173660	UQCRH	-0.234809	0.0742492	11.9349	11.8956	12.2646	11.8678	11.7496	11.7733
ENSG00000147804	SLC39A4	0.0351356	0.965203	8.67184	8.75984	8.8451	8.76547	8.81708	8.79964
ENSG00000270863	DDX55P1	0.821801	0.924459	0	0	1.57844	2.19175	0	1.85209
ENSG00000207737	MIR181B2	-0.272256	0.965203	2.13897	2.33038	1.57844	1.75662	1.6223	1.85209
ENSG00000162913	OBSCN-AS1	0.408209	0.495336	5.50011	5.45878	5.77175	6.10441	5.72701	6.12384
ENSG00000162910	MRPL55	0.152379	0.773425	8.5689	8.69586	9.07504	9.05401	8.93206	8.81086
ENSG00000122203	KIAA1191	-0.219443	0.00192025	12.6526	12.6057	12.7388	12.4485	12.4709	12.4195
ENSG00000113300	CNOT6	0.0189628	0.972453	12.4858	12.4544	12.1673	12.3582	12.3485	12.4577
ENSG00000236671	PRKG1-AS1	0.16465	0.978305	3.24962	3.37877	4.45009	4.14188	3.37211	4.05844
ENSG00000236675	MTX1P1	-0.12152	0.899427	7.74571	8.08198	8.32116	8.06315	7.7765	7.94464
ENSG00000073282	TP63	-0.0917513	0.684004	14.1668	14.0812	13.8045	13.9126	13.9561	13.9085
ENSG00000177542	SLC25A22	-0.330857	0.00186009	10.4593	10.4724	10.6413	10.1495	10.3118	10.1191
ENSG00000236679	RPL23AP24	-0.142325	0.998634	1.43415	1.22843	1.57844	2.19175	1.6223	0
ENSG00000237451	CDK2AP2P2	1.23387	0.509735	1.82918	1.22843	0.995113	1.75662	2.85519	3.14253
ENSG00000160218	TRAPPC10	0.00118174	0.998634	12.2923	12.2493	11.9331	12.161	12.1681	12.1491
ENSG00000277039	Metazoa_SRP	-0.788114	0.815094	1.82918	3.17931	1.99266	1.75662	1.0281	1.85209
ENSG00000070882	OSBPL3	0.0742137	0.729017	12.3307	12.2501	12.0955	12.2899	12.2976	12.3113
ENSG00000276326	MIR2909	0.719573	0.965203	0	0	0	1.13062	1.0281	0
ENSG00000270249	---	0.521363	0.879449	0	0	1.57844	0	0	3.14253
ENSG00000270248	---	-0.960242	0.779628	0	2.33038	1.57844	0	1.0281	0
ENSG00000224578	HNRNPA1L3	-0.175213	0.242552	10.2774	10.3939	10.5582	10.2459	10.1797	10.2781
ENSG00000270240	---	-0.296132	0.965203	0.888397	0	0	0	0	0
ENSG00000278472	---	-0.177018	0.977211	1.43415	0	0	0	0	0.9031
ENSG00000264112	---	0.305463	0.0012009	10.0816	10.0138	9.92686	10.3283	10.2699	10.3405
ENSG00000264113	RN7SL784P	0.484753	0.965203	0	0	0	0	0	1.45426
ENSG00000163993	S100P	-1.05466	0.172678	3.48715	5.11179	5.44986	3.93304	3.9589	2.99288
ENSG00000272103	---	1.12871	0.0873645	4.72975	3.55397	4.07825	5.28781	5.26363	5.19666
ENSG00000277034	SNORA71	-0.0167083	0.998634	0.888397	1.22843	0.995113	1.13062	1.0281	0.9031
ENSG00000228519	RANBP1P1	-0.099882	0.965203	6.58984	6.41982	7.22868	6.75566	6.79661	6.38643
ENSG00000145982	FARS2	0.110795	0.769863	9.41341	9.40214	9.7079	9.58319	9.70664	9.566
ENSG00000261766	---	1.63399	0.624852	1.82918	0	0	2.5256	2.04194	2.1636
ENSG00000288187	---	0.184041	0.965203	4.42135	3.85112	4.23865	4.56078	4.30071	4.20176
ENSG00000110651	CD81	0.0755238	0.919361	11.7787	11.9253	12.2045	12.0625	12.0418	12.0308
ENSG00000270995	DPPA3P10	-0.627385	0.965203	0	1.88215	0	0	0	0
ENSG00000235325	SRSF3P5	0.585542	0.965203	0	0	0	1.75662	0	0
ENSG00000252947	SCARNA1	-0.472492	0.965203	2.13897	1.22843	0.995113	0	2.04194	0.9031
ENSG00000100918	REC8	-0.22998	0.475851	8.35305	8.37247	8.73843	8.23817	8.46912	8.06671
ENSG00000275745	Y_RNA	-0.0667792	0.998634	0	1.22843	0	0	1.0281	0
ENSG00000287200	---	-0.898448	0.694685	3.5927	3.55397	4.16068	3.93304	2.04194	2.63703
ENSG00000287207	---	1.18464	0.681085	1.82918	0	0	0	3.2195	2.1636
ENSG00000287205	---	-0.441826	0.950515	0	2.94778	0	0	1.6223	0
ENSG00000117153	KLHL12	0.143526	0.133415	11.1107	11.0141	11.0428	11.2103	11.2092	11.1787
ENSG00000117152	RGS4	0.680647	0.96505	0	0	0	0	2.04194	0
ENSG00000117155	SSX2IP	0.26828	0.00998742	11.1491	11.0737	10.8858	11.2375	11.2982	11.3777
ENSG00000287306	---	-1.24832	0.72681	2.39385	3.17931	1.99266	0	2.36662	1.45426
ENSG00000238249	HMGN2P17	0.484753	0.965203	0	0	0	0	0	1.45426
ENSG00000269737	---	0.179164	0.965203	0	1.88215	0	0	0	2.41965
ENSG00000269732	WBP1LP7	-0.296132	0.965203	0.888397	0	0	0	0	0
ENSG00000227199	ST7-AS1	0.93162	0.489369	3.78312	3.85112	2.3141	4.04124	4.1399	4.56206
ENSG00000285933	---	-0.864609	0.213514	4.81945	4.65399	5.0349	4.14188	4.05224	3.7204
ENSG00000171984	SHLD1	0.163504	0.870524	6.66437	6.89718	7.09881	7.00315	6.93784	7.20988
ENSG00000171987	C11orf40	0.342699	0.965203	0	0	0	0	1.0281	0
ENSG00000270996	---	0.10749	0.997594	1.43415	0	0	1.75662	0	0
ENSG00000171988	JMJD1C	0.107262	0.879382	12.3173	12.2564	11.7773	12.1565	12.2187	12.2976
ENSG00000103319	EEF2K	0.250971	0.0381006	11.2264	11.4162	11.0462	11.5006	11.4677	11.4735
ENSG00000103313	MEFV	-2.53607	0.0864027	3.69105	3.37877	1.99266	0	0	1.45426
ENSG00000103316	CRYM	0.0182271	0.998634	0	0	2.57681	0	2.63149	0
ENSG00000083812	ZNF324	0.0327008	0.965203	9.17507	9.4305	9.22145	9.25557	9.33866	9.33089
ENSG00000233830	EIF4HP1	0.0401011	0.965203	8.14757	8.38411	8.33454	8.16831	8.36382	8.45439
ENSG00000083814	ZNF671	0.141081	0.837016	7.87687	7.56253	7.72497	7.77271	7.93807	7.87683
ENSG00000083817	ZNF416	-0.0637958	0.965203	7.97286	7.84971	8.15012	7.9704	7.74888	8.06202
ENSG00000102048	ASB9	0.156955	0.965203	2.96513	3.85112	3.16123	4.23596	3.2195	2.99288
ENSG00000269887	---	1.62872	0.65777	2.13897	0	0	1.75662	2.63149	2.63703
ENSG00000269886	---	-0.460935	0.965203	0.888397	2.67186	0.995113	1.13062	2.04194	0
ENSG00000269889	---	-1.01156	0.504171	3.11438	3.71019	4.07825	2.79653	3.2195	1.85209
ENSG00000269888	---	-0.858936	0.826974	0	0	2.57681	0	0	0
ENSG00000175155	YPEL2	-0.0849403	0.965203	5.99961	6.20024	5.2384	5.56657	5.72701	5.88985
ENSG00000139351	SYCP3	-0.359056	0.965203	3.5927	3.17931	2.3141	2.79653	3.04881	2.1636
ENSG00000265390	MIR4999	0.0465663	0.998634	0.888397	0	0	0	1.0281	0
ENSG00000265393	---	0.251852	0.965203	3.48715	4.3077	3.57599	3.54915	4.44537	4.13188
ENSG00000265395	MIR3944	0.0862698	0.986634	0	1.22843	0.995113	0	1.0281	1.45426
ENSG00000139354	GAS2L3	0.410884	0.0465756	9.48883	9.59488	8.93274	9.79312	9.67213	9.78385
ENSG00000265399	---	-0.988376	0.656712	2.96513	0	0	0	0	0
ENSG00000131165	CHMP1A	-0.0207802	0.965203	11.7246	11.772	11.94	11.79	11.8561	11.7282
ENSG00000064607	SUGP2	0.131374	0.188653	12.7583	12.7959	12.6125	12.82	12.858	12.8829
ENSG00000064601	CTSA	0.003845	0.998634	12.0243	11.9598	12.2334	12.1029	12.1034	12.0227
ENSG00000143919	CAMKMT	0.138926	0.819407	8.49595	8.17877	8.56766	8.74961	8.36837	8.54119
ENSG00000102595	UGGT2	-0.0425292	0.965203	10.7823	10.7427	10.498	10.5654	10.5435	10.7866
ENSG00000252941	RNA5SP340	0.0465663	0.998634	0.888397	0	0	0	1.0281	0
ENSG00000180747	SMG1P3	0.329911	0.920681	10.6842	10.7585	9.63948	10.61	10.6499	10.8119
ENSG00000111215	PRR4	-0.154435	0.950515	6.14551	6.17364	6.48217	6.2468	6.09922	5.99199
ENSG00000142065	ZFP14	0.478226	0.185297	7.85051	7.13632	7.17019	7.98403	7.64783	7.95984
ENSG00000188512	---	0.273949	0.978119	2.6104	1.22843	1.99266	2.19175	2.04194	2.41965
ENSG00000170677	SOCS6	0.349086	0.000596059	10.6271	10.5299	10.3401	10.7933	10.8869	10.8641
ENSG00000263567	---	0.721201	0.950515	0	0	0	0	0	2.1636
ENSG00000263563	UBBP4	-0.502317	0.578076	5.65435	5.45878	4.94472	5.04952	4.37485	5.12652
ENSG00000272269	NUP153-AS1	-1.68195	0.00229977	5.57929	6.11893	7.39966	4.14188	5.57803	4.33212
ENSG00000213956	---	0.301033	0.965203	0	0	0	0	0	0.9031
ENSG00000109610	SOD3	1.75494	0.260253	0	0	1.57844	3.22137	0	3.62188
ENSG00000259994	---	-0.222721	0.682065	6.95898	6.94514	7.48212	6.93466	6.78306	7.00036
ENSG00000109618	SEPSECS	0.0376882	0.965203	9.41341	9.44725	9.11693	9.0891	9.49645	9.50511
ENSG00000277785	SNORD116-21	-0.0167083	0.998634	0.888397	1.22843	0.995113	1.13062	1.0281	0.9031
ENSG00000232626	---	0.0752755	0.976889	0	1.22843	0	0	0	1.45426
ENSG00000220988	SNORD88C	-0.0167083	0.998634	0.888397	1.22843	0.995113	1.13062	1.0281	0.9031
ENSG00000118276	B4GALT6	-0.171911	0.351302	10.6924	10.6505	10.2963	10.3363	10.373	10.4141
ENSG00000137825	ITPKA	-0.217904	0.965203	4.94435	4.80025	5.07796	4.56078	5.33966	4.26841
ENSG00000232623	MRAP-AS1	0.883424	0.771649	2.6104	1.22843	2.99144	3.68878	3.37211	2.41965
ENSG00000221055	MIR1302-3	-0.0901827	0.984382	1.43415	0	0.995113	1.13062	1.0281	0
ENSG00000219626	FAM228B	0.407734	0.299026	6.93911	6.41982	6.94449	7.15537	6.98595	7.3853
ENSG00000187944	C2orf66	0.557721	0.132995	6.35502	6.22635	5.99036	6.2913	6.76938	7.18421
ENSG00000213480	---	0.214482	0.965203	0	1.88215	0	2.5256	0	0
ENSG00000141741	MIEN1	-0.390358	0.00467621	9.31659	9.32267	9.56765	9.09852	9.05555	8.88177
ENSG00000214455	RCN1P2	-0.191079	0.571879	8.21524	8.12426	8.42487	8.20366	8.1053	7.88216
ENSG00000106803	SEC61B	-0.207562	0.268106	10.4835	10.4379	10.885	10.5017	10.3387	10.3434
ENSG00000105063	PPP6R1	-0.109589	0.408994	12.3685	12.4685	12.5238	12.377	12.3935	12.2615
ENSG00000070413	DGCR2	0.238922	0.00106965	11.9775	12.0756	11.9643	12.2426	12.3095	12.1822
ENSG00000175482	POLD4	-0.17286	0.58795	8.62596	9.03198	9.15513	8.70095	8.81375	8.77979
ENSG00000133477	FAM83F	-0.103965	0.767759	9.01102	9.06491	9.12978	8.96753	9.01555	8.91075
ENSG00000227067	DPPA3P1	0.0465663	0.998634	0.888397	0	0	0	1.0281	0
ENSG00000227060	LINC00629	-0.503743	0.998634	2.79864	2.94778	1.57844	2.19175	0	3.62188
ENSG00000227063	RPL41P1	-0.0779315	0.888143	11.2239	11.2996	11.6644	11.4265	11.2205	11.3071
ENSG00000172273	HINFP	-0.0168217	0.995426	9.33191	9.31356	9.44555	9.23578	9.47974	9.32503
ENSG00000249500	LINC01179	1.503	0.00374937	3.5927	3.85112	3.57599	4.76393	5.37622	5.38866
ENSG00000172270	BSG	-0.0933008	0.68413	13.8636	14.0263	14.1955	13.9897	13.9729	13.8428
ENSG00000118898	PPL	0.828919	3.45e-22	10.3591	10.0851	10.2298	11.06	11.004	11.0968
ENSG00000235843	---	-0.586225	0.965203	1.43415	1.22843	1.57844	0	1.0281	1.45426
ENSG00000205704	SMIM45	0.0869684	0.989698	2.13897	1.88215	0	1.75662	1.6223	0.9031
ENSG00000118894	EEF2KMT	0.053987	0.965203	9.38614	9.62954	9.91948	9.73992	9.72801	9.62918
ENSG00000186377	CYP4X1	-0.526148	0.965203	0	0	1.57844	0	0	0
ENSG00000186376	ZNF75D	-0.0405525	0.965203	9.57184	9.62218	9.24997	9.39719	9.39096	9.53418
ENSG00000223987	RPL26P28	0.540768	0.965203	0	0	0	0	1.6223	0
ENSG00000223984	HNRNPRP1	0.20529	0.97642	1.82918	1.22843	1.99266	2.19175	1.6223	1.85209
ENSG00000223989	---	0.0465663	0.998634	0.888397	0	0	0	1.0281	0
ENSG00000112335	SNX3	-0.20697	0.0365336	12.4787	12.388	12.6491	12.3211	12.3113	12.2625
ENSG00000207395	Y_RNA	-0.0167083	0.998634	0.888397	1.22843	0.995113	1.13062	1.0281	0.9031
ENSG00000208308	SNORA40B	0.841801	0.96143	0	0	0	0	1.6223	0.9031
ENSG00000259538	UBE2Q2P11	-0.776793	0.915545	0	2.33038	0	0	0	0
ENSG00000259539	---	0.120301	0.974452	3.11438	2.33038	1.99266	1.75662	3.04881	2.99288
ENSG00000115446	UNC50	-0.174772	0.127555	10.3915	10.471	10.4017	10.1985	10.2491	10.2922
ENSG00000259531	---	-1.42471	0.578048	2.6104	3.55397	2.79897	2.5256	0	2.1636
ENSG00000242396	---	0.0628702	0.981951	3.5927	3.71019	3.57599	4.04124	3.51012	3.51614
ENSG00000287721	---	-0.264397	0.965203	3.69105	3.97951	3.79827	3.22137	4.05224	3.40202
ENSG00000229419	RALGAPA1P1	0.0234675	0.996509	8.19443	7.93928	7.2664	7.75693	7.81029	7.90329
ENSG00000242398	RN7SL800P	0.279424	0.969039	0	1.22843	0.995113	1.13062	1.0281	0.9031
ENSG00000235845	---	1.05093	0.711721	0	0	0.995113	2.5256	1.6223	0
ENSG00000287222	---	-0.0131186	0.998634	6.8673	6.86429	6.51388	6.78708	6.53078	6.88827
ENSG00000113845	TIMMDC1	-0.109853	0.465496	11.0736	11.1197	11.2558	11.0512	11.0106	11.0579
ENSG00000108256	NUFIP2	0.00162738	0.998634	13.4831	13.4292	13.0048	13.2929	13.2741	13.355
ENSG00000254468	---	0.201059	0.965203	2.39385	2.67186	2.3141	2.5256	2.63149	2.8259
ENSG00000218175	---	-0.382016	0.692062	5.99961	5.97232	7.19973	6.69069	5.57803	5.75689
ENSG00000207133	SNORD116-7	-0.198627	0.968227	1.43415	1.22843	0.995113	1.13062	1.0281	0.9031
ENSG00000104731	KLHDC4	0.059549	0.841948	10.5498	10.6151	10.6697	10.61	10.6555	10.7477
ENSG00000104738	MCM4	0.18637	0.0377268	13.9117	13.8497	13.6862	13.9854	13.9991	14.0223
ENSG00000235847	LDHAP7	0.209063	0.965203	0	0	0.995113	0	1.6223	0
ENSG00000223361	FTH1P10	-0.491552	0.158611	7.05445	6.84757	7.59759	6.78708	6.83652	6.40135
ENSG00000260136	---	-0.192855	0.965203	3.48715	2.67186	3.16123	3.54915	2.36662	2.8259
ENSG00000260132	---	0.243149	0.965203	1.43415	0	0	0	0	2.1636
ENSG00000218283	MORF4L1P1	-0.100185	0.564779	10.2872	10.3033	10.3389	10.2073	10.1939	10.2277
ENSG00000196455	PIK3R4	0.114684	0.491887	11.7155	11.6811	11.4537	11.7467	11.743	11.7047
ENSG00000196456	ZNF775	0.281804	0.584756	7.05445	6.74291	6.64852	7.37804	6.83652	7.07673
ENSG00000125207	PIWIL1	-0.526804	0.965203	1.43415	2.67186	0	2.5256	0	0
ENSG00000196453	ZNF777	-0.102637	0.63695	9.92626	9.92493	9.9789	9.84255	9.90578	9.77385
ENSG00000234807	LINC01135	0.568738	0.965203	3.69105	0	4.74546	2.5256	3.63606	3.98106
ENSG00000234805	FAM151AP1	-0.225114	0.966795	0	0	1.57844	0	0	0.9031
ENSG00000196458	ZNF605	0.15427	0.528875	9.79696	9.85132	9.46798	9.8831	9.87418	9.8218
ENSG00000234801	MORF4	0.0862698	0.986634	0	1.22843	0.995113	0	1.0281	1.45426
ENSG00000197324	LRP10	-0.251018	0.00108549	12.6721	12.7322	12.8377	12.4938	12.5513	12.4438
ENSG00000104880	ARHGEF18	0.0476548	0.888143	11.9879	12.0544	11.8975	11.974	12.0915	12.0172
ENSG00000104883	PEX11G	0.0607004	0.965203	4.72975	5.27081	5.57538	4.69934	5.86204	5.19666
ENSG00000224287	MSL3P1	0.111433	0.895329	7.99709	7.80709	7.79761	7.74097	8.21028	7.98484
ENSG00000197320	---	0.746579	0.875347	0.888397	0	0.995113	1.75662	2.36662	0
ENSG00000197321	SVIL	0.0813088	0.759678	11.7398	11.5985	11.4548	11.6839	11.6495	11.7035
ENSG00000197323	TRIM33	0.068096	0.952386	12.069	12.0832	11.6841	11.9893	11.9842	12.0672
ENSG00000124159	MATN4	0.856381	0.964181	0	3.17931	2.57681	2.5256	3.63606	2.1636
ENSG00000104888	SLC17A7	1.77335	0.220322	0	0	0	0	2.04194	3.2781
ENSG00000230178	OR4F3	-0.0167083	0.998634	0.888397	1.22843	0.995113	1.13062	1.0281	0.9031
ENSG00000197329	PELI1	-0.241065	0.0385641	10.8891	10.9081	10.6538	10.517	10.5802	10.6306
ENSG00000236539	HNRNPA1P54	-0.0469633	0.965203	0.888397	2.94778	1.99266	2.19175	2.04194	1.45426
ENSG00000226853	GPR155-DT	0.672666	0.667988	2.6104	2.67186	3.31312	2.79653	4.30071	3.51614
ENSG00000236530	KPNA2P1	-2.61137	0.0379059	3.48715	3.37877	3.45053	0	1.0281	1.45426
ENSG00000226856	THORLNC	0.376874	0.965203	0	0	0	1.13062	0	0
ENSG00000226855	RPSAP17	-1.16095	0.508233	1.43415	3.17931	0	1.13062	0	0
ENSG00000236536	---	-0.868079	0.939878	1.43415	2.33038	2.3141	0	1.6223	1.85209
ENSG00000249363	TRPC6P2	0.0148982	0.965203	2.79864	4.49121	2.79897	3.22137	3.51012	3.40202
ENSG00000283977	---	0.248863	0.99849	0	1.88215	1.57844	1.13062	1.6223	1.45426
ENSG00000283971	MIR4442	0.292739	0.965203	3.5927	3.55397	2.3141	3.68878	3.37211	3.2781
ENSG00000283973	---	0.0109943	0.998634	0	0	0.995113	0	1.0281	0
ENSG00000019144	PHLDB1	0.595934	5.21e-25	11.8923	11.9063	11.8384	12.5218	12.4233	12.4796
ENSG00000283978	MIR365B	0.301033	0.965203	0	0	0	0	0	0.9031
ENSG00000110328	GALNT18	0.108399	0.702145	9.61006	9.57976	9.83884	9.75192	9.75949	9.84245
ENSG00000253204	---	-0.115413	0.965203	2.39385	1.88215	3.31312	2.19175	2.63149	2.41965
ENSG00000076513	ANKRD13A	0.15757	0.0458881	12.4136	12.3335	12.2926	12.4891	12.479	12.5443
ENSG00000185055	EFCAB10	0.617365	0.965203	0	0	0	0	0	1.85209
ENSG00000107282	APBA1	1.02824	0.153473	3.48715	3.97951	3.45053	5.52989	4.1399	4.33212
ENSG00000217835	RBMXP5	0.0258537	0.998634	2.79864	1.88215	3.79827	3.68878	2.04194	2.8259
ENSG00000213108	BTF3L4P3	-0.209621	0.965203	1.43415	1.22843	0	1.13062	0	0.9031
ENSG00000213104	NPM1P46	-0.128352	0.968227	0	0	2.57681	2.19175	0	0
ENSG00000106771	TMEM245	0.0691053	0.949371	12.3149	12.2897	11.9246	12.1837	12.2458	12.3071
ENSG00000106772	PRUNE2	0.753417	0.704625	3.24962	1.88215	2.57681	2.5256	4.30071	3.14253
ENSG00000183161	FANCF	-0.0540107	0.965203	9.59585	9.66578	9.66794	9.55381	9.7138	9.49992
ENSG00000103056	SMPD3	-0.651814	0.998634	2.39385	3.55397	3.57599	0	4.05224	3.51614
ENSG00000151532	VTI1A	-0.112402	0.686228	10.8715	10.8219	10.4639	10.6001	10.5435	10.6766
ENSG00000103051	COG4	0.230891	0.00347082	11.312	11.2157	11.2911	11.5264	11.5465	11.4386
ENSG00000275342	PRAG1	0.986072	2.68e-34	9.64114	9.61972	9.53326	10.6607	10.5584	10.5332
ENSG00000246898	LINC00920	0.408222	0.846072	4.47755	5.45878	3.99082	4.99674	4.44537	5.7097
ENSG00000179242	CDH4	-0.498507	0.971455	2.13897	1.88215	0	2.5256	0	0
ENSG00000152133	GPATCH11	0.0799747	0.840257	10.374	10.2261	10.1143	10.391	10.2892	10.2741
ENSG00000152137	HSPB8	-0.326977	0.921331	4.17172	4.72897	4.16068	4.04124	4.1399	3.8993
ENSG00000102908	NFAT5	0.151665	0.965203	13.2381	13.1877	12.417	13.0531	13.1079	13.1369
ENSG00000238072	CDC26P1	-0.237495	0.471775	7.84518	8.00863	8.16017	7.94973	7.6328	7.71897
ENSG00000102900	NUP93	-0.0413838	0.915545	12.6815	12.6675	12.7186	12.6496	12.6827	12.611
ENSG00000102901	CENPT	-0.0135754	0.976889	10.9406	10.9401	11.1726	10.9917	11.0717	10.9491
ENSG00000102904	TSNAXIP1	0.0771785	0.967921	5.29647	5.36785	5.79774	5.6713	5.41188	5.61042
ENSG00000106484	MEST	1.42905	2.53e-44	8.45454	8.46311	8.32563	9.94186	9.83203	9.75654
ENSG00000280407	---	0.29577	0.951735	4.10192	5.21972	4.5142	5.19716	4.91175	4.61425
ENSG00000280401	---	0.309609	0.951998	3.5927	2.67186	3.45053	2.79653	4.44537	3.40202
ENSG00000280402	---	0.217902	0.978305	4.47755	4.49121	2.99144	4.14188	4.1399	4.33212
ENSG00000272689	---	0.841801	0.96143	0	0	0	0	1.6223	0.9031
ENSG00000018236	CNTN1	1.02168	6.44e-25	10.8181	10.6601	10.4414	11.5711	11.6331	11.7805
ENSG00000225031	EIF4BP7	-0.000735467	0.998634	7.28451	7.0944	7.19973	7.32551	7.11053	7.1404
ENSG00000225032	---	1.19009	0.148178	4.10192	3.37877	2.99144	5.19716	4.57684	4.26841
ENSG00000282317	---	-0.0689594	0.99636	1.82918	0	0	0	1.6223	0
ENSG00000225039	LINC01058	-0.95228	0.755763	1.43415	3.17931	0	1.75662	0	0
ENSG00000286808	---	0.139774	0.965203	4.68271	4.5749	5.16041	4.94197	4.96073	4.93465
ENSG00000286804	---	0.139597	0.997627	1.82918	0	2.79897	2.19175	2.85519	0
ENSG00000286801	---	-0.478051	0.965203	1.43415	0	0	0	0	0
ENSG00000227896	WAPL-DT	0.0280009	0.979079	5.32738	5.62505	5.48228	5.28781	5.75505	5.47586
ENSG00000143079	CTTNBP2NL	-0.259169	0.030446	11.6751	11.4303	11.3295	11.2182	11.1622	11.2771
ENSG00000251366	DBIP2	-0.526148	0.965203	0	0	1.57844	0	0	0
ENSG00000251365	LINC02236	0.975142	0.427415	3.5927	2.67186	2.57681	3.93304	3.2195	4.61425
ENSG00000251364	SYT9-AS1	0.47549	0.998634	2.96513	2.33038	0	2.19175	2.36662	2.1636
ENSG00000266265	KLF14	1.05572	0.965203	0	3.17931	0	2.5256	2.36662	1.45426
ENSG00000251369	ZNF550	0.132154	0.504802	9.39528	9.3964	9.32338	9.3585	9.54944	9.60359
ENSG00000247271	ZBED5-AS1	0.201676	0.493978	7.81278	8.08198	8.00148	8.17426	8.01544	8.31156
ENSG00000092020	PPP2R3C	-0.163183	0.30338	9.60534	9.52558	9.62866	9.3741	9.44359	9.45233
ENSG00000241983	RN7SL566P	-0.0370959	0.998634	3.11438	2.67186	2.3141	2.79653	2.36662	2.8259
ENSG00000185947	ZNF267	-0.254229	0.0984315	9.85247	9.61972	9.71132	9.34009	9.47554	9.6052
ENSG00000185946	RNPC3	0.227386	0.146008	9.1099	9.24176	9.02365	9.36112	9.24044	9.45591
ENSG00000200530	SNORD35B	-0.0167083	0.998634	0.888397	1.22843	0.995113	1.13062	1.0281	0.9031
ENSG00000200534	SNORA33	-0.378027	0.798516	5.13113	5.11179	5.31238	4.48617	4.80852	5.12652
ENSG00000204628	RACK1	-0.0797862	0.698745	15.3847	15.5001	15.6712	15.4598	15.455	15.4018
ENSG00000276784	---	-0.627837	0.965203	0.888397	0	0.995113	0	0	0
ENSG00000230194	---	-0.409478	0.965203	0	1.22843	0	0	0	0
ENSG00000204620	---	-0.915284	0.4813	4.17172	3.85112	4.45009	4.04124	3.04881	2.63703
ENSG00000204622	HLA-J	-0.290014	0.90025	5.02199	4.86817	5.16041	4.88503	4.44537	4.85013
ENSG00000204623	POLR1HASP	0.395818	0.15349	8.97975	8.86332	8.21906	9.07325	9.01265	9.16368
ENSG00000204624	DISP3	-0.858936	0.826974	0	0	2.57681	0	0	0
ENSG00000263526	MIR378G	-0.0667792	0.998634	0	1.22843	0	0	1.0281	0
ENSG00000185275	CD24P4	-0.109767	0.965203	2.6104	4.40237	3.57599	3.22137	3.63606	3.40202
ENSG00000279107	---	-0.536167	0.965203	0	1.88215	1.57844	0	0	1.85209
ENSG00000114450	GNB4	-0.0180757	0.965203	11.9839	12.0005	11.5892	11.8742	11.7391	11.9062
ENSG00000279108	---	0.633038	0.965203	0	2.67186	1.57844	1.13062	2.85519	2.1636
ENSG00000204196	RPL12P16	-0.143762	0.549779	9.44898	9.45556	9.67847	9.29162	9.49645	9.36365
ENSG00000204194	RPL12P1	-0.664221	0.965203	0	0	1.99266	0	0	0
ENSG00000247853	---	-0.446313	0.888143	3.48715	4.3077	2.79897	3.22137	2.63149	3.40202
ENSG00000261786	---	0.0637003	0.964654	4.02858	4.40237	4.23865	3.02453	4.86106	4.97512
ENSG00000228541	---	-1.48632	0.492259	0	1.88215	2.57681	0	0	0
ENSG00000228540	---	-0.488787	0.965203	2.96513	2.67186	0	0	1.0281	3.14253
ENSG00000281468	---	-0.194961	0.965203	4.7753	4.80025	4.94472	5.04952	4.75399	4.13188
ENSG00000228544	CCDC183-AS1	0.18757	0.965203	6.3093	6.48617	5.44986	5.88965	6.62494	6.29346
ENSG00000226074	PRSS44P	-0.960354	0.881098	0.888397	0	1.99266	0	0	0
ENSG00000286116	---	-0.643021	0.840445	3.69105	4.0974	4.16068	3.93304	2.36662	3.7204
ENSG00000286112	---	-0.155723	0.970951	9.07389	7.96277	8.10919	8.96065	7.43037	8.28766
ENSG00000283196	---	0.118439	0.89261	8.3791	8.25687	8.66619	8.67179	8.57121	8.41448
ENSG00000183475	ASB7	-0.0119789	0.989775	10.2332	10.2707	10.0154	10.1912	10.1177	10.1744
ENSG00000183474	GTF2H2C	0.00651339	0.995851	10.6737	10.6956	10.4811	10.61	10.5703	10.6896
ENSG00000163516	ANKZF1	-0.0545398	0.901232	11.0576	11.0593	11.2064	11.0374	11.045	11.0772
ENSG00000163517	HDAC11	0.246665	0.265069	8.5395	8.30667	8.50987	8.67179	8.85966	8.56459
ENSG00000163510	CWC22	-0.116937	0.304512	11.3378	11.267	11.2541	11.1474	11.1589	11.2018
ENSG00000283199	C13orf46	1.07029	0.847841	0	0	0	1.75662	0	1.45426
ENSG00000163513	TGFBR2	-0.29468	0.000515168	13.2927	13.3855	13.1116	12.9562	12.9754	12.9742
ENSG00000205572	SERF1B	-0.0657906	0.965203	7.69328	8.02361	8.01815	7.88586	7.76964	7.88216
ENSG00000205571	SMN2	-0.221013	0.0467246	10.0321	9.92493	9.9874	9.75985	9.78691	9.73461
ENSG00000127540	UQCR11	-0.156626	0.46333	10.2147	10.2691	10.6341	10.1735	10.2343	10.2402
ENSG00000205579	DYNLL1P1	0.157821	0.965203	2.39385	2.33038	2.3141	2.19175	2.04194	3.2781
ENSG00000205578	POM121B	0.0365741	0.965203	8.45104	8.49568	8.38256	8.72953	8.42181	8.28766
ENSG00000264553	MIR4257	1.13301	0.870277	1.43415	0	0	1.75662	1.6223	1.45426
ENSG00000106077	ABHD11	0.0389842	0.968227	9.24149	9.14582	9.6141	9.47883	9.31059	9.32894
ENSG00000254455	HIGD1AP10	0.376874	0.965203	0	0	0	1.13062	0	0
ENSG00000254453	NAV2-AS2	0.176064	0.965203	0	1.22843	0	1.75662	0	0
ENSG00000254450	ALG9-IT1	0.484753	0.965203	0	0	0	0	0	1.45426
ENSG00000254459	---	-0.599147	0.965203	0	2.33038	1.99266	2.5256	0	0
ENSG00000125945	ZNF436	0.319589	0.00998139	10.0941	9.78698	9.85131	10.1705	10.2638	10.2568
ENSG00000125944	HNRNPR	0.0433682	0.84922	14.0157	13.9269	13.9279	13.9667	13.9884	14.0455
ENSG00000090316	MAEA	0.0032638	0.995131	12.0563	12.1063	12.1476	12.1145	12.1441	12.0614
ENSG00000278278	MIR6816	0.514658	0.965203	0.888397	0	1.57844	1.13062	1.0281	1.85209
ENSG00000143190	POU2F1	0.180084	0.530738	11.0237	10.9282	10.474	11.0283	10.9856	10.9522
ENSG00000008394	MGST1	-0.025407	0.965203	12.3886	12.3459	12.5145	12.4184	12.3711	12.3833
ENSG00000134825	TMEM258	-0.158072	0.681444	9.12976	9.06491	9.3696	9.19537	8.7732	9.12148
ENSG00000130414	NDUFA10	0.0840149	0.506352	12.0919	12.0029	12.0777	12.1531	12.0804	12.191
ENSG00000130413	STK33	0.671176	0.0305438	6.712	6.20024	6.61967	7.50628	7.08866	6.95048
ENSG00000050628	PTGER3	-0.627385	0.965203	0	1.88215	0	0	0	0
ENSG00000246095	LINC01096	-1.46217	0.503544	2.39385	0	1.99266	0	0	0
ENSG00000227308	LINC02832	-0.967388	0.965203	2.96513	2.94778	1.99266	3.54915	0	1.45426
ENSG00000227304	---	-0.0167083	0.998634	0.888397	1.22843	0.995113	1.13062	1.0281	0.9031
ENSG00000164897	TMUB1	0.00758397	0.998634	9.661	9.59988	10.0603	9.91545	9.75256	9.67597
ENSG00000227300	KRT16P2	0.119394	0.965203	4.02858	4.20638	4.23865	4.40749	4.22254	4.20176
ENSG00000227301	---	-0.6615	0.952386	1.43415	0	1.57844	0	1.0281	0
ENSG00000044446	PHKA2	0.164065	0.128653	11.0838	10.9866	10.9061	11.1527	11.2022	11.1139
ENSG00000155621	C9orf85	0.00925737	0.993624	9.31466	9.12515	9.20455	9.09539	9.26745	9.30929
ENSG00000182704	TSKU	-0.231467	0.114424	10.3375	10.5545	10.6341	10.3376	10.3537	10.1403
ENSG00000182700	IGIP	0.2712	0.162888	8.49934	8.3899	8.22386	8.58954	8.7173	8.61988
ENSG00000155629	PIK3AP1	0.680647	0.96505	0	0	0	0	2.04194	0
ENSG00000287443	---	0.585542	0.965203	0	0	0	1.75662	0	0
ENSG00000186638	KIF24	0.339016	0.00734232	10.4602	10.4573	10.1118	10.6133	10.6795	10.7535
ENSG00000186635	ARAP1	0.0257671	0.965203	12.0246	12.0832	12.075	12.147	12.1065	12.0066
ENSG00000150961	SEC24D	-0.196158	0.14306	12.2859	12.2729	11.9309	11.9551	11.9864	11.9598
ENSG00000196159	FAT4	2.46449	1.35e-44	6.55108	6.52877	5.87302	8.74561	8.735	8.86571
ENSG00000271063	SNRPGP17	0.484753	0.965203	0	0	0	0	0	1.45426
ENSG00000196154	S100A4	0.450119	0.490775	5.47272	5.21972	5.79774	5.91831	6.14232	5.77992
ENSG00000196155	PLEKHG4	0.442535	0.965203	1.82918	3.85112	2.57681	3.81607	2.36662	3.40202
ENSG00000196150	ZNF250	0.217801	0.156143	8.90999	8.89623	8.88201	9.11409	9.03569	9.19186
ENSG00000196151	WDSUB1	-0.0414066	0.965203	7.79077	7.57274	7.78467	7.70852	7.84983	7.46562
ENSG00000170619	COMMD5	-0.284158	0.153361	8.69869	8.72363	9.10136	8.60284	8.52718	8.54119
ENSG00000128340	RAC2	-0.682759	3.82e-13	11.7078	11.7344	11.9761	11.2297	11.1431	10.9971
ENSG00000128342	LIF	-2.46401	9.44e-20	7.39806	8.08198	7.40812	5.1496	5.41188	4.93465
ENSG00000287490	---	0.252083	0.965203	3.48715	3.97951	0	3.54915	3.2195	1.45426
ENSG00000128346	C22orf23	-1.0269	0.779628	3.37327	1.22843	3.69141	0	3.04881	2.1636
ENSG00000120594	PLXDC2	1.0872	0.196277	3.69105	2.94778	3.45053	4.63172	3.9589	4.76035
ENSG00000252126	RNU6-313P	-0.478051	0.965203	1.43415	0	0	0	0	0
ENSG00000285596	---	0.461891	0.40695	5.8586	5.73828	5.348	6.35558	5.88759	6.08738
ENSG00000175395	ZNF25	0.208754	0.27792	8.86065	8.78642	8.62686	8.87917	9.02421	8.9968
ENSG00000277234	RNU1-5P	-0.627837	0.965203	0.888397	0	0.995113	0	0	0
ENSG00000241985	WWTR1-IT1	0.738591	0.937027	0	0	0.995113	1.75662	0	1.45426
ENSG00000175390	EIF3F	-0.123299	0.288356	12.6047	12.6561	12.8002	12.5658	12.598	12.5274
ENSG00000277233	Metazoa_SRP	0.139314	0.977457	1.43415	0	0	0	0	1.85209
ENSG00000224745	---	0.166012	0.965203	3.37327	3.17931	2.79897	3.81607	2.63149	3.40202
ENSG00000263786	---	0.253137	0.965203	6.56412	6.59039	5.2384	6.69069	6.12093	6.34069
ENSG00000198088	NUP62CL	0.272083	0.441876	7.83446	7.81572	7.35659	7.8931	7.80359	8.12632
ENSG00000198089	SFI1	0.00813536	0.974025	10.5283	10.6613	10.5323	10.5182	10.5802	10.648
ENSG00000096006	CRISP3	0.617365	0.965203	0	0	0	0	0	1.85209
ENSG00000134882	UBAC2	-0.0224487	0.965203	11.1251	11.1711	11.1966	11.0752	11.1278	11.2224
ENSG00000198087	CD2AP	-0.0735436	0.819407	13.0234	12.9124	12.6778	12.7851	12.7578	12.8499
ENSG00000198081	ZBTB14	0.023969	0.965203	9.8538	9.7379	9.82311	9.70128	9.87098	9.91446
ENSG00000134884	ARGLU1	-0.00512413	0.998634	12.994	12.9291	12.9448	12.9188	12.9235	13.0102
ENSG00000067113	PLPP1	0.0379819	0.965203	8.08564	7.89925	8.185	8.10115	8.15874	8.02394
ENSG00000286416	---	0.29209	0.965203	2.39385	3.85112	3.16123	3.02453	3.63606	3.62188
ENSG00000231512	SEPTIN14P21	0.585938	0.965203	0	0	0.995113	1.13062	1.6223	0
ENSG00000152377	SPOCK1	0.564697	0.0681716	6.55108	6.252	6.21916	6.93466	6.92555	6.85612
ENSG00000199933	RNY1P16	0.566548	0.965203	2.39385	1.22843	0	2.79653	1.6223	0.9031
ENSG00000156869	FRRS1	0.19149	0.508017	8.23982	8.3899	8.02367	8.37886	8.35926	8.48974
ENSG00000255471	PRSS23-AS1	0.46677	0.965203	0	1.22843	1.57844	1.13062	1.6223	1.45426
ENSG00000204444	APOM	0.344114	0.827739	4.47755	4.40237	4.89743	5.10043	4.5126	5.19666
ENSG00000083099	LYRM2	-0.00195523	0.998634	11.077	11.1048	11.1234	11.1375	11.0696	11.0922
ENSG00000104885	DOT1L	0.127968	0.263235	11.5472	11.6233	11.4578	11.6544	11.7448	11.6131
ENSG00000177822	TENM3-AS1	0.011979	0.998634	6.01868	6.03276	5.60512	5.97397	5.96164	5.75689
ENSG00000198331	HYLS1	-0.0140834	0.975444	9.8351	9.74695	9.97179	9.85743	9.8435	9.81066
ENSG00000149639	SOGA1	0.00691725	0.998634	13.2371	13.2075	12.7958	13.1033	13.0988	13.059
ENSG00000272744	---	0.488668	0.915545	2.79864	1.88215	2.57681	3.68878	2.04194	2.99288
ENSG00000199683	RN7SKP185	0.540768	0.965203	0	0	0	0	1.6223	0
ENSG00000276548	---	-0.0259828	0.998634	1.43415	1.88215	1.99266	1.75662	1.6223	1.85209
ENSG00000127589	TUBBP1	0.105293	0.965203	6.73523	6.61036	7.04557	7.11879	6.81004	6.77821
ENSG00000237973	MTCO1P12	-0.235432	0.781048	14.088	14.1112	14.8147	14.2508	13.9963	14.0604
ENSG00000276545	PCDHGB9P	0.411308	0.965203	1.43415	1.88215	1.99266	1.75662	2.36662	2.41965
ENSG00000276546	Y_RNA	-0.694616	0.965203	0.888397	1.22843	0.995113	0	1.0281	0
ENSG00000276542	---	0.748655	0.87807	0	1.22843	0	0	1.6223	1.85209
ENSG00000160796	NBEAL2	0.241634	0.0477904	11.3795	11.596	11.2652	11.6953	11.7152	11.555
ENSG00000240418	---	0.301033	0.965203	0	0	0	0	0	0.9031
ENSG00000246662	CIBAR1-DT	-0.478051	0.965203	1.43415	0	0	0	0	0
ENSG00000237976	RFX5-AS1	-0.108467	0.968227	2.39385	3.55397	0	2.79653	0	2.8259
ENSG00000243295	CFAP20DC-DT	0.617365	0.965203	0	0	0	0	0	1.85209
ENSG00000160799	CCDC12	-0.106991	0.64781	10.2352	10.2832	10.5216	10.2417	10.2675	10.2098
ENSG00000243297	RPL31P61	-0.331704	0.965203	0	0	0.995113	0	0	0
ENSG00000167220	HDHD2	0.0361934	0.965203	9.98439	9.99686	10.0617	10.0183	10.0542	10.079
ENSG00000247131	---	-0.478051	0.965203	1.43415	0	0	0	0	0
ENSG00000198393	ZNF26	-0.0503921	0.965203	9.86042	9.99876	9.9415	9.87581	9.92442	9.84927
ENSG00000247134	---	-0.082069	0.965203	6.90877	6.92933	6.71822	6.73969	6.86252	6.7079
ENSG00000247137	ANKRD42-DT	0.456859	0.176349	6.66437	6.39701	6.34788	6.93466	6.79661	7.04856
ENSG00000249867	LINC02742	-0.609727	0.965203	1.82918	0	0	0	0	0
ENSG00000249863	---	0.0326946	0.988401	6.3093	6.14654	6.1998	6.20088	6.35875	6.1941
ENSG00000176155	CCDC57	0.127707	0.675989	11.1355	11.2677	10.8024	11.1519	11.2718	11.1651
ENSG00000176153	GPX2	0.279327	0.965203	4.02858	2.33038	2.99144	4.04124	3.51012	2.63703
ENSG00000230647	---	-2.15789	0.17886	1.82918	2.33038	2.3141	0	0	0
ENSG00000198399	ITSN2	-0.435947	0.000173237	11.8635	11.7923	11.4201	11.2074	11.2547	11.3061
ENSG00000219395	HSPA8P15	0.0883713	0.998634	3.78312	4.93304	3.99082	4.32427	4.1399	4.50792
ENSG00000132109	TRIM21	-0.356426	0.000113431	10.3906	10.4125	10.561	10.0799	10.1417	10.0732
ENSG00000133275	CSNK1G2	-0.115143	0.505734	11.8423	11.8869	12.039	11.7709	11.9252	11.7267
ENSG00000148300	REXO4	-0.170417	0.0995191	11.4302	11.4861	11.61	11.3555	11.2899	11.3696
ENSG00000148308	GTF3C5	-0.0108603	0.981083	11.5448	11.5502	11.7559	11.6128	11.6364	11.5691
ENSG00000275160	RPL7AP45	0.119223	0.965203	6.97859	7.10851	6.52947	7.02966	7.12134	6.82324
ENSG00000095066	HOOK2	-0.0416542	0.965203	10.6872	10.6262	10.8614	10.725	10.6443	10.6804
ENSG00000275166	MIR6814	-0.401981	0.965203	2.13897	2.33038	2.3141	1.75662	2.36662	1.45426
ENSG00000135823	STX6	-0.0971636	0.509362	11.9144	11.8231	11.7291	11.7159	11.704	11.7553
ENSG00000135821	GLUL	0.190439	0.00231655	12.9295	12.8562	12.8656	13.0409	13.0898	13.092
ENSG00000135829	DHX9	0.0460383	0.920681	14.4289	14.4099	14.2208	14.3999	14.3868	14.4111
ENSG00000135828	RNASEL	0.239237	0.156842	9.4384	9.1863	9.17758	9.4423	9.45645	9.62123
ENSG00000083520	DIS3	-0.228921	0.00186675	12.4781	12.4747	12.3669	12.224	12.1586	12.2502
ENSG00000248113	PTPN11P5	-0.273163	0.965203	3.69105	3.55397	3.89776	3.54915	3.37211	3.40202
ENSG00000249240	---	-0.478051	0.965203	1.43415	0	0	0	0	0
ENSG00000249242	TMEM150C	-0.00835591	0.998634	6.3093	6.14654	6.05645	6.15345	6.30286	6.03091
ENSG00000249245	NCOA4P3	-0.804403	0.915545	1.43415	1.88215	0	0	0	0.9031
ENSG00000249244	---	0.376874	0.965203	0	0	0	1.13062	0	0
ENSG00000162769	FLVCR1	0.0501367	0.944033	10.2137	10.3139	10.1092	10.2246	10.2784	10.2842
ENSG00000241472	PTPRG-AS1	0.0894125	0.950515	7.89246	7.95498	7.71136	7.87859	8.0038	7.94464
ENSG00000200278	RNA5SP352	1.02061	0.915545	0	0	0	1.13062	1.0281	0.9031
ENSG00000200274	RNU4-32P	-0.0167083	0.998634	0.888397	1.22843	0.995113	1.13062	1.0281	0.9031
ENSG00000268895	A1BG-AS1	-0.0355951	0.965203	8.56566	8.56895	8.54866	8.51174	8.61393	8.45081
ENSG00000241478	HSPA8P9	0.327049	0.965203	1.82918	1.88215	1.57844	2.79653	1.6223	1.85209
ENSG00000268896	---	0.540768	0.965203	0	0	0	0	1.6223	0
ENSG00000173253	DMRT2	0.680647	0.96505	0	0	0	0	2.04194	0
ENSG00000233347	ERP29P1	0.751632	0.89804	2.13897	1.22843	0.995113	2.79653	2.36662	1.45426
ENSG00000233343	ATP6V1G1P4	0.329113	0.965203	0	1.22843	0.995113	1.75662	0	1.45426
ENSG00000233342	---	-0.867963	0.965203	2.79864	2.94778	0	0	0	3.14253
ENSG00000173258	ZNF483	0.229138	0.299376	9.62101	9.661	9.1948	9.7359	9.75082	9.6775
ENSG00000243859	RPL5P17	-0.194425	0.965203	0	1.88215	2.3141	1.13062	1.0281	1.45426
ENSG00000116161	CACYBP	-0.249708	0.00539248	12.369	12.2007	12.4214	12.1478	12.05	12.0442
ENSG00000258976	---	0.47617	0.356989	6.57704	6.61036	5.77175	6.81783	6.53078	7.03905
ENSG00000258973	---	-0.296132	0.965203	0.888397	0	0	0	0	0
ENSG00000258978	HIF1AP1	0.680647	0.96505	0	0	0	0	2.04194	0
ENSG00000279665	---	-0.776793	0.915545	0	2.33038	0	0	0	0
ENSG00000279667	---	0.407511	0.980404	1.82918	1.22843	3.57599	3.39455	2.04194	2.41965
ENSG00000279662	---	1.28298	0.00335656	4.58377	4.65399	4.07825	5.33108	6.00897	5.8249
ENSG00000021776	AQR	0.0451631	0.955539	12.4174	12.3354	12.1751	12.2782	12.3857	12.3994
ENSG00000272678	---	-0.720277	0.962468	1.82918	1.22843	2.3141	1.75662	0	1.45426
ENSG00000243854	RN7SL67P	-0.291904	0.965203	0	1.88215	1.57844	1.13062	0	1.45426
ENSG00000272672	---	0.170867	0.976408	1.82918	0	1.57844	1.75662	0	2.1636
ENSG00000272677	HNRNPD-DT	-0.390451	0.965203	1.82918	1.88215	1.99266	1.13062	0	3.40202
ENSG00000272674	PCDHB16	0.603182	0.801716	3.37327	2.94778	4.31263	4.76393	3.9589	3.7204
ENSG00000271329	---	0.617365	0.965203	0	0	0	0	0	1.85209
ENSG00000271321	CTAGE6	-0.533478	0.0420408	7.2283	7.2036	7.18995	6.78708	6.51447	6.71986
ENSG00000130997	POLN	1.07953	0.0962078	4.36287	3.55397	4.57558	5.1496	4.5126	6.0688
ENSG00000271327	---	0.537094	0.965203	3.11438	3.71019	5.2384	4.32427	4.37485	4.97512
ENSG00000236735	RPL31P63	0.231546	0.995426	1.43415	1.22843	3.45053	1.75662	2.63149	2.41965
ENSG00000236739	CLIC4P1	0.634111	0.926638	2.13897	1.88215	0.995113	3.02453	2.04194	1.85209
ENSG00000174705	SH3PXD2B	-0.0394638	0.965203	11.8376	11.8679	11.5079	11.6927	11.7139	11.6884
ENSG00000234771	SLC25A25-AS1	-0.00807087	0.998634	8.27988	8.38411	8.50199	8.18019	8.43053	8.53105
ENSG00000234773	---	0.382216	0.888143	4.17172	3.71019	3.31312	4.40749	3.37211	4.56206
ENSG00000234772	LINC00412	-0.457979	0.978119	1.43415	0	2.57681	0	0	2.63703
ENSG00000234776	FREY1	0.165064	0.998634	2.13897	0	1.99266	1.13062	2.04194	1.45426
ENSG00000117691	NENF	-0.188389	0.526032	9.07161	9.1662	9.62685	9.04754	9.24291	9.00904
ENSG00000236882	LINC01554	1.1248	0.754553	0	2.33038	1.99266	2.79653	3.04881	1.85209
ENSG00000236889	---	0.841867	0.85499	0	0	0	2.5256	0	0
ENSG00000213538	KRT8P41	0.0109943	0.998634	0	0	0.995113	0	1.0281	0
ENSG00000273783	GTF2A1-AS1	0.248921	0.998634	4.42135	4.99512	2.3141	4.94197	3.63606	3.8993
ENSG00000273782	---	-0.0167083	0.998634	0.888397	1.22843	0.995113	1.13062	1.0281	0.9031
ENSG00000086544	ITPKC	-0.149528	0.414436	10.1674	10.421	10.3234	10.1035	10.2577	10.102
ENSG00000076067	RBMS2	0.0101308	0.965203	12.6921	12.7505	12.6086	12.6695	12.7127	12.6994
ENSG00000086548	CEACAM6	-1.80862	2.79e-11	7.56298	7.12248	7.34782	5.88965	5.00809	5.7097
ENSG00000223722	IFITM3P2	-0.438894	0.965203	1.43415	2.33038	2.57681	1.13062	2.04194	1.85209
ENSG00000043039	BARX2	0.176318	0.965203	3.37327	3.17931	2.99144	3.02453	4.22254	2.8259
ENSG00000224307	LINC02975	0.484753	0.965203	0	0	0	0	0	1.45426
ENSG00000224302	---	-0.409478	0.965203	0	1.22843	0	0	0	0
ENSG00000273252	OR7E39P	0.827452	0.965203	0	0	0	0	1.0281	1.45426
ENSG00000235284	SNORD62A	0.357167	0.965203	2.13897	1.22843	2.99144	1.75662	3.51012	2.1636
ENSG00000235285	SMIM2-IT1	0.0118684	0.998634	0	1.88215	1.57844	0	2.04194	1.45426
ENSG00000039600	SOX30	0.0838309	0.846744	2.96513	0	4.31263	2.5256	2.36662	2.63703
ENSG00000273259	---	0.706225	0.630486	2.96513	2.67186	3.16123	3.54915	4.37485	2.99288
ENSG00000261578	---	-0.446299	0.41336	6.19663	6.03276	6.57527	5.56657	6.14232	5.75689
ENSG00000156427	FGF18	-0.997146	0.65094	0	0	2.99144	0	0	0
ENSG00000269386	RAB11B-AS1	0.136317	0.965203	6.17979	5.45878	5.89726	5.3731	6.39483	6.17685
ENSG00000269388	---	1.12723	0.714768	0	0	1.57844	2.79653	0	2.1636
ENSG00000260418	---	-0.269025	0.965203	3.78312	4.0974	4.23865	3.39455	3.85911	4.05844
ENSG00000243155	---	0.361751	0.608103	5.38728	5.73828	5.99036	6.10441	5.93737	6.1594
ENSG00000265800	---	0.0621635	0.980517	4.68271	5.16677	5.57538	5.52989	4.75399	5.32746
ENSG00000156398	SFXN2	0.139384	0.51964	9.54744	9.54905	9.80079	9.73992	9.77327	9.80225
ENSG00000275956	---	-0.478051	0.965203	1.43415	0	0	0	0	0
ENSG00000275954	TBC1D3F	0.279398	0.917728	4.47755	4.65399	4.94472	5.10043	5.00809	4.80594
ENSG00000234488	RPL27P6	-0.526148	0.965203	0	0	1.57844	0	0	0
ENSG00000176834	VSIG10	0.368927	0.0390119	8.56566	8.26948	8.33897	8.76941	8.8789	8.63258
ENSG00000231305	IFT122P3	1.78223	0.282713	2.96513	0	2.99144	2.79653	4.37485	4.13188
ENSG00000181625	SLX1B	-0.00941469	0.998634	8.61033	8.62891	8.91504	8.86083	8.7173	8.54791
ENSG00000110375	UPK2	-0.898233	0.567856	3.78312	4.49121	3.89776	2.5256	3.9589	2.99288
ENSG00000134697	GNL2	-0.142107	0.141645	12.2419	12.1999	12.3554	12.099	12.113	12.159
ENSG00000269967	---	-1.01199	0.683179	2.39385	3.17931	2.79897	1.13062	2.04194	2.1636
ENSG00000134690	CDCA8	0.117454	0.278164	11.6616	11.6122	11.5299	11.7685	11.6968	11.6907
ENSG00000168743	NPNT	0.657925	0.0039317	7.32336	7.05122	6.82319	7.78053	7.60226	7.78875
ENSG00000168746	LINC01620	-0.664221	0.965203	0	0	1.99266	0	0	0
ENSG00000134698	AGO4	0.0130378	0.998415	10.2803	10.2894	9.95167	10.163	10.2784	10.1191
ENSG00000265055	---	-0.160075	0.998634	2.6104	2.67186	2.3141	1.75662	2.36662	2.99288
ENSG00000262001	DLGAP1-AS2	-0.328594	0.787388	5.23259	5.50218	5.71832	5.19716	4.91175	5.35839
ENSG00000262003	---	0.204635	0.827739	6.35502	6.252	6.59022	6.53285	6.66981	6.6085
ENSG00000108861	DUSP3	-0.0645629	0.75602	11.5905	11.6452	11.5695	11.5159	11.5816	11.514
ENSG00000219986	BTF3P7	0.484753	0.965203	0	0	0	0	0	1.45426
ENSG00000260714	---	0.484753	0.965203	0	0	0	0	0	1.45426
ENSG00000260711	---	-0.0862624	0.965203	5.99961	5.87662	6.39972	5.83056	6.09922	6.08738
ENSG00000251003	ZFPM2-AS1	-0.0732477	0.965203	6.98829	6.37383	6.79765	6.56945	6.51447	6.85612
ENSG00000251000	GGCTP1	-0.252342	0.965203	0	0	2.79897	0	2.04194	0
ENSG00000143891	GALM	0.478458	0.0767208	6.80278	7.03654	7.29405	7.50628	7.6328	7.42966
ENSG00000071246	VASH1	0.541943	0.059542	7.87164	7.32941	8.18992	8.39424	8.42181	8.20074
ENSG00000071242	RPS6KA2	0.347739	0.156423	7.53015	7.55224	7.37397	7.99752	7.62522	7.87683
ENSG00000071243	ING3	-0.12742	0.774236	9.19616	9.32267	9.42694	9.1777	9.01265	9.37315
ENSG00000226194	LINC02519	0.585022	0.965203	2.13897	0	0	0	2.04194	1.85209
ENSG00000105926	PALS2	-0.0517331	0.945588	11.311	11.2117	11.2082	11.1413	11.1477	11.2866
ENSG00000105929	ATP6V0A4	2.14935	0.789107	3.86966	0	0	3.68878	3.63606	2.99288
ENSG00000105928	GSDME	0.0118732	0.965203	12.3117	12.2489	12.2997	12.3019	12.3379	12.2561
ENSG00000226279	RPL12P10	0.693817	0.950515	0	0	0.995113	0	1.6223	1.45426
ENSG00000132669	RIN2	0.0948533	0.435951	11.7369	11.762	11.7879	11.7763	11.9451	11.8498
ENSG00000226276	---	-1.276	0.627664	2.6104	2.67186	0	0	0	1.45426
ENSG00000119596	YLPM1	0.155203	0.102032	13.0394	12.9751	12.8318	13.0929	13.0958	13.1231
ENSG00000156282	CLDN17	-0.526148	0.965203	0	0	1.57844	0	0	0
ENSG00000101445	PPP1R16B	0.540768	0.965203	0	0	0	0	1.6223	0
ENSG00000119599	DCAF4	0.0763541	0.746959	10.006	10.0453	10.0441	10.1159	10.1602	10.0485
ENSG00000139679	LPAR6	0.359455	0.0606847	8.20279	8.04577	8.38684	8.64632	8.43487	8.63258
ENSG00000148841	ITPRIP	-0.509226	4.54e-12	10.7739	10.8662	10.7846	10.3082	10.2748	10.3141
ENSG00000148840	PPRC1	-0.0998279	0.346197	12.7831	12.8692	12.7584	12.7387	12.6927	12.6798
ENSG00000148843	PDCD11	-0.0283423	0.965203	13.1173	13.1473	12.9252	13.014	13.0313	13.0594
ENSG00000148842	CNNM2	0.287763	0.119334	9.04163	9.06491	8.83258	9.50741	9.18484	9.11017
ENSG00000148848	ADAM12	0.326649	0.915545	3.86966	4.40237	3.57599	4.88503	4.22254	3.7204
ENSG00000139675	HNRNPA1L2	-0.140631	0.61816	10.0344	9.91493	10.4165	10.0687	9.87737	9.99785
ENSG00000162627	SNX7	-0.117714	0.463459	10.9982	11.0018	11.0603	10.8594	10.8353	11.0124
ENSG00000162620	LRRIQ3	0.580637	0.229452	5.74871	5.32015	6.03475	6.15345	6.49797	6.1941
ENSG00000162623	TYW3	-0.099229	0.6704	10.3251	10.1851	10.1208	10.0893	10.0738	10.1701
ENSG00000188706	ZDHHC9	-0.18649	0.0336263	11.4123	11.4712	11.3852	11.1994	11.3006	11.2092
ENSG00000188707	ZBED10P	-0.0810323	0.965203	7.89762	8.02361	7.82946	7.62405	8.06667	7.81686
ENSG00000245748	---	0.540768	0.965203	0	0	0	0	1.6223	0
ENSG00000185634	SHC4	1.1343	0.811442	2.79864	1.88215	0	2.5256	2.04194	3.51614
ENSG00000165071	TMEM71	0.10749	0.997594	1.43415	0	0	1.75662	0	0
ENSG00000185630	PBX1	1.46578	3.12e-20	8.27195	8.21183	7.58272	9.48363	9.43928	9.54094
ENSG00000185633	NDUFA4L2	-0.25699	0.965203	2.79864	3.37877	3.89776	2.5256	3.63606	3.14253
ENSG00000165072	MAMDC2	0.998211	2.04e-06	7.03586	6.94514	6.78471	7.55272	8.03272	8.17491
ENSG00000119638	NEK9	0.280334	7.21e-05	12.2392	12.2385	12.0882	12.4392	12.4727	12.4949
ENSG00000101353	MROH8	0.74619	0.652366	4.36287	2.94778	4.63446	4.63172	4.57684	4.97512
ENSG00000101350	KIF3B	-0.0535684	0.892326	12.5232	12.474	12.3245	12.3625	12.3674	12.4311
ENSG00000169902	TPST1	-0.251602	0.0360526	10.3356	10.1428	10.3054	10.0687	9.90109	10.0591
ENSG00000169905	TOR1AIP2	0.020721	0.965203	12.3213	12.2769	12.1156	12.2208	12.2439	12.3113
ENSG00000214558	ZC3H11C	-0.0139337	0.965203	7.04518	6.77864	6.09888	6.80254	6.56285	6.51552
ENSG00000169908	TM4SF1	-0.532407	2.98e-05	9.14935	9.32569	9.28255	8.81584	8.77663	8.5679
ENSG00000214553	LRRC37A11P	0.376874	0.965203	0	0	0	1.13062	0	0
ENSG00000214552	COPS8P2	-0.968071	0.659096	2.13897	0	2.79897	1.13062	0	0.9031
ENSG00000089902	RCOR1	0.0812949	0.751255	12.0485	12.0402	11.7838	12.0346	12.0595	12.0224
ENSG00000180287	PLD5	-0.609727	0.965203	1.82918	0	0	0	0	0
ENSG00000258568	RHOQP1	0.00805464	0.998634	4.36287	4.93304	5.4167	4.48617	5.05395	5.19666
ENSG00000258565	BLZF2P	0.326779	0.965203	3.11438	3.37877	3.79827	4.04124	3.51012	3.7204
ENSG00000258561	---	-0.295604	0.965203	2.6104	3.85112	2.79897	2.5256	2.85519	2.99288
ENSG00000263069	RNF213-AS1	0.821187	0.0219253	5.4448	6.37383	6.23827	6.86276	6.93784	6.71986
ENSG00000263065	---	-0.398835	0.965203	2.6104	2.67186	0	0	2.63149	1.45426
ENSG00000152894	PTPRK	-0.0259209	0.965203	13.3953	13.362	13.024	13.2174	13.2133	13.2728
ENSG00000159166	LAD1	0.0614895	0.781359	12.9175	12.8837	13.0526	13.0119	13.069	12.9574
ENSG00000263063	---	0.585542	0.965203	0	0	0	1.75662	0	0
ENSG00000277739	5_8S_rRNA	-0.0195884	0.998759	3.86966	4.20638	4.07825	4.14188	3.75189	4.20176
ENSG00000138780	GSTCD	0.134798	0.496955	10.9715	10.8858	10.6484	10.8932	10.9655	11.0514
ENSG00000138785	INTS12	-0.0352355	0.965203	10.3441	10.2422	10.4831	10.3216	10.3832	10.2588
ENSG00000228072	---	-0.776793	0.915545	0	2.33038	0	0	0	0
ENSG00000267526	---	-0.0487528	0.998634	0	2.67186	0	2.5256	0	0
ENSG00000267520	---	0.767936	0.965203	5.62976	5.87662	9.73169	7.9003	8.02122	7.62035
ENSG00000258691	---	-0.472383	0.819391	2.6104	3.85112	4.45009	3.22137	3.63606	2.63703
ENSG00000258695	---	-0.305255	0.992047	2.39385	1.88215	0.995113	2.19175	0	2.1636
[truncated: 25,719 more rows]
