# Supplementary material for: Loss-of-function mutations in Keratin 32 gene disrupt skin immune homeostasis in pityriasis rubra pilaris
Source: Nat Commun. 2024 Jul 24;15:6259. doi: 10.1038/s41467-024-50481-z (PMC11269665; doi:10.1038/s41467-024-50481-z)
Supplement: Supplementary file 4 — Supplementary Data 1-9 [file 41467_2024_50481_MOESM4_ESM.zip › Supplementary Dataset/Supplementary Data 7.xlsx]

## Sheet: Sheet1
Supplementary Data 7. KRT32 binding proteins
Number	Accession	Protein names	Gene names	MW [kDa]	Protein score	Sequence coverage (%)
1	Q14532	Keratin, type I cuticular Ha2	KRT32	50.3	1969	63
2	Q9Y6K9	NF-kappa-B essential modulator	IKBKG	48.2	857	42
3	P35579	Myosin-9	MYH9	226.4	520	7
4	P0DTE7	Alpha-amylase 1B	AMY1B	57.7	255	15
5	O43795	Unconventional myosin-Ib	MYO1B	131.9	196	4
6	P23284	Peptidyl-prolyl cis-trans isomerase B	PPIB	23.7	133	16
7	P62805	Histone H4	H4C16	11.4	129	27
8	P54652	Heat shock-related 70 kDa protein 2	HSPA2	70	138	5
9	P01036	Cystatin-S	CST4	16.2	123	26
10	P01040	Cystatin-A	CSTA	11	169	43
11	P14678	Small nuclear ribonucleoprotein-associated proteins B and B'	SNRPB	24.6	77	10
12	P19338	Nucleolin	NCL	76.6	74	3
13	Q8TEA8	D-aminoacyl-tRNA deacylase 1	DTD1	23.4	113	15
14	Q9UHB6	LIM domain and actin-binding protein 1	LIMA1	85.2	85	3
15	P16401	Histone H1.5	H1-5	22.6	69	12
16	P59665	Neutrophil defensin 1	DEFA1B	10.2	81	19
17	P12273	Prolactin-inducible protein	PIP	16.6	89	16
18	Q6NW29	RWD domain-containing protein 4	RWDD4	21.2	87	12
19	P09429	High mobility group protein B1	HMGB1	24.9	42	7
20	Q9HAV7	GrpE protein homolog 1, mitochondrial	GRPEL1	24.3	38	5
21	O43809	Cleavage and polyadenylation specificity factor subunit 5	NUDT21	26.2	34	7
22	P10599	Thioredoxin	TXN	11.7	44	12
23	Q86V81	THO complex subunit 4	ALYREF	26.9	47	4
24	P16402	Histone H1.3	H1-3	22.3	56	4
25	P20290	Transcription factor BTF3	BTF3	22.2	101	9
26	P32969	60S ribosomal protein L9	RPL9P9	21.9	110	14
27	Q96DA0	Zymogen granule protein 16 homolog B	ZG16B	22.7	78	8
28	Q16777	Histone H2A type 2-C	H2AC20	14	39	5
29	O15347	High mobility group protein B3	HMGB3	23	76	7
30	A6NMY6	Putative annexin A2-like protein	ANXA2P2	38.6	58	3
31	P46783	40S ribosomal protein S10	RPS10	18.9	62	9
32	Q96HP4	Oxidoreductase NAD-binding domain-containing protein 1	OXNAD1	34.8	42	2
33	P62269	40S ribosomal protein S18	RPS18	17.7	63	7
34	O14950	Myosin regulatory light chain 12B	MYL12B	19.8	37	6
35	Q02413	Desmoglein-1	DSG1	113.7	43	1
36	Q7Z4L5	Tetratricopeptide repeat protein 21B	TTC21B	150.8	53	1
37	P25311	Zinc-alpha-2-glycoprotein	AZGP1	34.2	40	3
38	Q9Y2W1	Thyroid hormone receptor-associated protein 3	THRAP3	108.6	45	1
39	O00264	Membrane-associated progesterone receptor component 1	PGRMC1	21.7	66	16
40	Q9NZT1	Calmodulin-like protein 5	CALML5	15.9	51	9
41	Q05639	Elongation factor 1-alpha 2	EEF1A2	50.4	48	2
