# Supplementary material for: Loss-of-function mutations in Keratin 32 gene disrupt skin immune homeostasis in pityriasis rubra pilaris
Source: Nat Commun. 2024 Jul 24;15:6259. doi: 10.1038/s41467-024-50481-z (PMC11269665; doi:10.1038/s41467-024-50481-z)
Supplement: Supplementary file 4 — Supplementary Data 1-9 [file 41467_2024_50481_MOESM4_ESM.zip › Supplementary Dataset/Supplementary Data 8.xlsx]

## Sheet: Sheet1
Supplementary Data 8. The KEGG signal transduction pathways information of Krt32 knockout mice
Category	ID	Description	pvalue	geneID	Count
Signal transduction	mmu04668	TNF signaling pathway - Mus musculus (house mouse)	1.33419e-10	15953/18707/208677/15945/12702/11796/22029/20310/12977/71609/19225/17395/12370/12051/21926/12367/22329/16193/21938/16182/17392/330122/20311/20339/16176/16477/56532/20293/78284/16362/14825/20296/15894/14281/74568	35
Signal transduction	mmu04064	NF-kappa B signaling pathway - Mus musculus (house mouse)	2.99937e-10	21898/266632/11796/22029/20310/71609/19225/20963/234779/21926/22329/225471/17873/16177/330122/16176/12045/17096/12044/14825/15894/20303/12475/18829/12229/16994/17087/217069/50930/17874/18792/18751/20315	33
Signal transduction	mmu04630	JAK-STAT signaling pathway - Mus musculus (house mouse)	8.04651e-06	16153/329244/15976/20847/12985/18707/16154/12986/16164/18414/12702/71724/16453/16196/12982/20846/15170/93672/12983/16193/57914/16190/60504/16156/16155/56468/12984/71872/17480/56708/16165/16186/18413/83430/230405	35
Signal transduction	mmu04066	HIF-1 signaling pathway - Mus musculus (house mouse)	0.00259654	21898/18707/112407/15251/18126/21857/56421/18127/18787/234779/433182/16193/212032/18641/15368/13058/216019/20525/13806/11601/18751	21
Signal transduction	mmu04151	PI3K-Akt signaling pathway - Mus musculus (house mouse)	0.00302873	15976/16398/12985/21898/12978/18707/208677/16399/12986/18414/665033/16774/320910/15234/12977/18049/21825/16453/68553/16196/18127/20963/16404/329278/16193/27219/11839/16190/12371/16782/78284/20750/12571/21923/16402/64654/11876/16401/320207/14702/12845/30955/16416/14710/16186/24088/18413/12125/67168/11601/83490	51
The statistical test was hypergeometric test, and the level of significance was set at a two-sided P < 0.05 without multiple comparisons.
