# Supplementary material for: Loss-of-function mutations in Keratin 32 gene disrupt skin immune homeostasis in pityriasis rubra pilaris
Source: Nat Commun. 2024 Jul 24;15:6259. doi: 10.1038/s41467-024-50481-z (PMC11269665; doi:10.1038/s41467-024-50481-z)
Supplement: Supplementary file 4 — Supplementary Data 1-9 [file 41467_2024_50481_MOESM4_ESM.zip › Supplementary Dataset/Supplementary Data 9.xlsx]

## Sheet: Sheet1
Supplementary Data 9. RNA-seq of Krt32 knockout and wildtype mice dermal response to TNF stimulation
Gene_ID	Symbol	G2_vs_G1_log2FoldChange	G2_vs_G1_Pvalue	S2024WT1	S2024WT2	S2024WT3	S2024WT4	S2024WT5	S2024WT6	S2024WT7	S2024WT8	S2024K32KO1	S2024K32KO2	S2024K32KO3	S2024K32KO4	S2024K32KO5	S2024K32KO6	S2024K32KO7	S2024K32KO8
ENSMUSG00000028180	Zranb2	-0.191874	0.0212036	10.9983	11.0685	11.0186	10.9296	10.9959	10.9023	11.0743	11.0755	10.7087	10.598	10.7752	10.6504	10.8478	10.7235	11.128	11.0963
ENSMUSG00000028182	Lrriq3	0.248333	0.437963	4.28797	4.12581	2.74344	2.48203	3.71828	4.00813	4.89475	3.59655	2.58107	2.64483	4.52666	4.04343	5.3546	4.04977	4.32774	4.31554
ENSMUSG00000028185	Dnase2b	-0.519523	0.263288	0	0	3.33838	3.34677	2.82393	0	0	0	0	0	0	0	1.55931	1.90542	0	1.88817
ENSMUSG00000028184	Adgrl2	0.114231	0.390202	11.0477	11.1765	11.3038	11.3248	11.8027	11.7135	11.6298	11.6432	11.549	11.6371	11.3996	11.3795	11.3713	11.4518	11.8893	11.8782
ENSMUSG00000028187	Rpf1	0.164512	0.0132197	9.60633	9.59716	9.45235	9.50782	9.68641	9.65644	9.8206	9.71879	9.95678	9.92946	9.63615	9.73776	9.64614	9.86269	9.79851	9.79449
ENSMUSG00000028186	Uox	4.09805	1.75716e-07	1.27843	0	4.70406	5.09823	2.01451	4.22908	0	3.1181	6.87801	6.77132	6.84652	6.67431	6.3712	4.96384	7.27197	7.44962
ENSMUSG00000028189	Ctbs	0.299786	0.0828731	7.93547	8.32002	7.79461	7.789	7.75394	7.8061	7.53565	7.36537	7.57278	7.57896	8.41501	8.61757	8.73293	8.66717	7.32198	7.79204
ENSMUSG00000028188	Spata1	0.101521	0.697771	6.9497	7.10187	6.54359	7.00321	5.77385	5.98042	6.50709	6.46053	6.70962	6.92893	6.52472	7.04658	7.12149	6.44372	6.14899	6.20838
ENSMUSG00000111376	Gm47099	0.0496864	0.959974	0	0	0	0	0	1.47267	0	0	0	0	0	0	0	0.937638	0.93252	0
ENSMUSG00000100529	Gm19261	0.237558	0.761494	0	0	0	0	0	0	0	0	0	0	0	1.90047	0	0	0	0
ENSMUSG00000035429	Ptprh	0.18765	0.852705	0	0	0	0	0	0	0	0	0	0	0	0	0	1.5012	0	0
ENSMUSG00000070074	Mir484	-0.366041	0.686516	0	1.12139	0	0	0	0.916608	0	0.890331	0	0	0	0	0	0	0	0
ENSMUSG00000020755	Sap30bp	-0.0132285	0.786196	10.1111	10.0707	9.83183	9.9438	9.92769	10.0426	10.1663	10.0847	9.99674	10.0715	10.0066	9.96912	9.9039	9.94136	10.0116	10.1721
ENSMUSG00000070076	Mir127	0.116802	0.945932	0	0	0	0	0	0	0	0	0	0	0	0.934413	0	0	0	0
ENSMUSG00000000248	Clec2g	0.722106	5.85512e-07	9.20416	9.11859	9.21299	9.09496	9.45809	9.49721	9.25334	9.11187	10.5971	10.4872	9.59203	9.60058	10.0409	10.1074	9.67407	9.62878
ENSMUSG00000020752	Recql5	-0.0413555	0.579821	9.43267	9.68425	9.54107	9.52139	9.5409	9.49188	9.91509	9.81626	9.76847	9.77364	9.44699	9.45272	9.52364	9.42146	9.61845	9.60729
ENSMUSG00000020758	Itgb4	0.37478	0.0500499	11.9262	11.9445	12.5599	12.5785	12.3859	12.4472	11.6162	11.6172	13.0039	13.0671	12.1556	12.2583	12.0478	12.0755	12.755	12.7106
ENSMUSG00000069833	Ahnak	-0.216579	0.135366	15.4255	15.4096	15.1963	15.1691	15.7378	15.7229	15.6117	15.5822	14.8128	14.7641	15.5624	15.5272	15.4633	15.4673	15.2386	15.2868
ENSMUSG00000069830	Nlrp1a	1.80907	0.00395421	2.7448	3.37913	3.75837	3.64006	3.47701	3.92626	0	0	3.16577	4.06718	5.55508	5.45359	5.09175	4.57802	4.03969	3.44706
ENSMUSG00000028238	Atp6v0d2	0.220615	0.526524	6.14693	6.06246	5.08919	6.0523	7.78078	7.72368	4.89475	4.42535	5.97268	6.31856	7.42327	7.74894	7.4373	7.58734	4.77345	2.67882
ENSMUSG00000033862	Cdk10	0.00630557	0.834942	9.65306	9.76249	9.93114	9.91838	9.7093	9.68938	10.0947	9.99222	10.2097	10.3684	9.58844	9.74083	9.61961	9.57132	9.89666	9.80615
ENSMUSG00000033863	Klf9	-1.36582	1.29585e-06	13.3192	13.3038	12.9785	13.0436	13.0055	13.0394	11.8187	11.8588	10.3973	10.4541	11.8827	11.8957	12.077	12.0953	11.3135	11.3252
ENSMUSG00000033860	Fgg	0.275291	0.679998	0	0	0	0	0	0	0	0	0	0	0	0	0	0	0	2.20233
ENSMUSG00000069835	Sat2	-0.671011	0.0142779	7.3907	6.58827	6.88693	6.53507	5.69137	5.71383	6.14064	5.92486	4.75039	4.92713	5.96243	6.11548	6.00633	6.23164	5.44971	6.06049
ENSMUSG00000028233	Tgs1	0.256333	0.000390686	9.15449	9.19292	9.04268	8.99799	9.14857	9.22711	9.40313	9.18139	9.21692	9.30026	9.36546	9.58526	9.47315	9.34432	9.55887	9.55471
ENSMUSG00000028232	Tmem68	0.0703325	0.446907	9.09931	9.09397	9.07351	9.3187	9.4159	9.28984	9.4498	9.54835	9.54608	9.38886	9.2407	9.34568	9.23986	9.26497	9.41074	9.41515
ENSMUSG00000028236	Sdr16c5	0.407546	0.000312849	10.7269	10.8116	11.181	11.1185	11.1892	11.1348	11.2143	11.21	11.9168	11.8885	11.3437	11.2478	11.309	11.3543	11.4077	11.3789
ENSMUSG00000028234	Rps20	0.0156824	0.801518	13.2445	13.0342	13.33	13.3512	13.2457	13.2247	13.5133	13.556	13.7541	13.619	13.4726	13.3253	13.1564	13.0975	13.0536	13.1465
ENSMUSG00000044534	Ackr2	-0.632969	0.0174404	7.64821	7.89049	6.5955	6.5528	7.31382	7.23006	8.27958	8.17324	5.9954	6.07046	6.77254	6.78573	7.5238	7.37304	7.23764	6.86134
ENSMUSG00000068122	Agtr2	-3.0584	6.65168e-08	3.25618	4.12581	2.47439	3.64006	3.60268	4.0856	3.98532	3.87358	0	0	0	0	0	0	1.89756	2.67882
ENSMUSG00000068120	Gm10231	-0.365734	1.17652e-05	9.27227	9.19002	9.05818	9.21952	8.83946	8.81998	9.14644	9.11187	8.90823	8.82628	8.74015	8.81727	8.70291	8.68333	8.47312	8.58058
ENSMUSG00000075161	Olfr1109	0.124708	0.945932	0	0	0	0	0	0	0	0	0.997666	0	0	0	0	0	0	0
ENSMUSG00000027403	Tgm6	-1.53904	0.0114492	0	0	2.74344	2.48203	7.3046	6.95869	4.93904	5.68264	1.58185	2.8689	2.94686	2.69303	0	0	3.45873	4.24877
ENSMUSG00000075162	Gm10812	0.0789508	0.942628	0	1.12139	1.09716	1.10213	1.00969	0.916608	0.946638	0.890331	0.997666	1.03622	0.969874	0.934413	0.980803	0.937638	0.93252	0.926419
ENSMUSG00000073730	Ppp1r14bl	-2.09798	0.00111107	3.45683	4.30808	0	1.71959	4.18818	2.85074	2.23558	1.4368	0	0	0	0	0	2.47948	0.93252	0
ENSMUSG00000018209	Stk4	-0.0925613	0.371121	10.7342	10.7897	10.6216	10.6751	10.9713	10.9555	11.2771	11.1473	10.4496	10.5872	10.8573	11.1125	10.8569	10.8851	10.8716	10.8111
ENSMUSG00000044288	Cnr1	-0.284308	0.75782	5.19549	5.31446	4.82497	3.767	5.74688	5.1901	3.98532	4.30591	3.45518	3.97378	3.94299	3.78195	3.96379	3.88077	6.57735	6.47985
ENSMUSG00000083761	Pgam1-ps1	-0.0665704	0.866674	0	0	0	0	0	0	1.51337	0	0	0	0	0	0.980803	0	0	0
ENSMUSG00000044285	Ubb-ps	-0.191045	0.0702786	12.2033	12.3474	12.1843	11.8282	11.7671	12.1994	11.5908	11.8072	11.878	12.033	11.6898	11.6557	11.7505	11.7876	11.5799	12.0248
ENSMUSG00000044287	Nrn1l	0.0733812	0.97533	0	0	0	0	0	2.44317	1.51337	1.4368	2.58107	0	0	0	0.980803	0	0.93252	1.486
ENSMUSG00000006958	Chrd	-0.617325	0.0479745	8.5762	8.76415	7.6218	7.33574	7.3046	7.9477	6.14064	6.02281	5.63928	5.68484	7.61889	7.10504	6.95034	7.12126	7.35439	7.301
ENSMUSG00000087577	Gm13299	0.1226	0.945932	0	0	0	0	0	0	0	0	0	0	0	0	0.980803	0	0	0
ENSMUSG00000087575	Gm12976	-1.04077	0.0573369	4.65751	4.21982	4.4268	3.88367	4.66241	3.83946	3.80563	2.61391	2.31819	3.38648	3.7509	0	4.21133	4.04977	2.87975	3.18666
ENSMUSG00000087574	C030037D09Rik	-0.890408	0.000205797	6.50497	6.60579	6.88693	6.2391	6.34101	5.44653	5.77578	5.26897	5.31737	5.49619	6.04853	4.91436	5.04996	4.92089	5.2575	4.94102
ENSMUSG00000087579	Hectd2os	-1.42793	0.458831	8.48729	8.47581	8.74614	8.16255	7.97925	7.43637	7.36759	6.77357	0	4.3158	8.18724	7.88305	7.89224	7.70593	8.04214	7.97873
ENSMUSG00000087578	Ccdc142os	-0.694987	0.00199066	4.81194	4.92548	5.27045	4.581	4.60348	4.2958	4.65029	4.24227	3.80302	3.97378	4.33438	3.46235	3.6648	4.46297	3.87077	4.24877
ENSMUSG00000058569	Tmed9	0.131094	0.12408	11.2368	11.3147	11.4902	11.3522	11.4351	11.4899	11.7403	11.6398	11.7288	11.7104	11.5648	11.5757	11.3723	11.3558	11.6939	11.746
ENSMUSG00000058567	Gm2531	-0.031847	0.946307	0	1.12139	0	1.10213	0	0	0	0	0	1.03622	0	0	0	0	0.93252	0
ENSMUSG00000021583	Erap1	0.332476	2.36335e-08	10.1351	10.0372	10.1596	10.1072	10.2116	10.1229	9.96547	10.1228	10.298	10.2773	10.5594	10.4685	10.607	10.5799	10.3376	10.394
ENSMUSG00000073867	AA474408	0.542947	0.343293	4.57361	2.51153	4.50127	2.75137	3.01692	2.18608	2.23558	3.25339	4.08307	4.06718	4.1903	4.04343	3.96379	2.69874	2.87975	3.44706
ENSMUSG00000116538	Gm49746	-0.116664	0.857794	0	0	0	0	0	1.47267	0.946638	0	0	0	0	0	0	0	0	1.486
ENSMUSG00000021585	Cast	0.00299947	0.982488	13.1564	13.0455	12.9345	12.9444	13.2104	13.2234	12.5712	12.6158	12.7648	12.7298	12.8187	12.8673	12.9316	12.9362	13.3434	13.3337
ENSMUSG00000116536	Gm2805	0.435444	0.263479	0	1.12139	0	1.10213	1.00969	0	0	0	0.997666	0	1.95457	1.90047	0	0.937638	0	0.926419
ENSMUSG00000116537	Gm49698	-0.45696	0.509515	2.39978	2.51153	2.97012	3.17424	1.59787	2.6613	2.90528	2.14222	3.16577	3.38648	1.54465	2.21551	1.97111	2.22081	0	2.20233
ENSMUSG00000116534	Gm49731	-0.192728	0.882469	1.27843	1.12139	1.09716	0	1.00969	0	0.946638	0.890331	0	0	0.969874	0.934413	1.97111	0	0	0.926419
ENSMUSG00000021589	Rhobtb3	-0.40359	0.110722	9.19366	8.9123	8.90887	9.01408	8.78083	8.88643	8.6262	8.71758	7.59526	7.49741	9.02668	8.88278	8.92143	8.81817	8.46201	8.60747
ENSMUSG00000116530	Gm32312	0.238177	0.761494	0	0	0	0	0	0	0	0	0	0	0	0	0	1.90542	0	0
ENSMUSG00000104900	4930596I21Rik	-0.709135	0.274528	1.94542	1.12139	0	1.71959	2.01451	1.47267	2.23558	0	1.58185	0	2.27342	0	0.980803	0	0	0
ENSMUSG00000104901	Gm42692	-0.326739	0.529896	0	0	0	0	0	0	0	2.61391	0	0	0	0	0	0	0	0
ENSMUSG00000104903	Gm43707	-0.243177	0.77508	1.94542	0	0	0	0	0	0	0	0	0	0	0	0	0	0	0
ENSMUSG00000022085	Pebp4	-0.552953	0.536566	0	2.78195	2.14339	0	0	1.47267	0	3.1181	2.31819	0	0	0	2.77429	0	0	0
ENSMUSG00000097309	---	0.802739	0.000233529	5.66962	5.68788	5.70791	4.51017	5.06313	5.00309	6.02212	5.5311	6.85335	6.39261	5.96243	6.20729	6.22864	6.21395	5.84131	5.91735
ENSMUSG00000030889	Vwa3a	-0.758132	0.0239355	6.23148	6.13665	5.61035	5.23629	5.54247	5.78524	2.90528	3.37707	4.38787	3.38648	4.58545	4.26471	5.04996	5.4602	3.67941	3.94569
ENSMUSG00000030888	Rrp8	-0.130721	0.185701	9.36565	9.29364	9.31716	9.3316	9.48282	9.36944	9.63451	9.60004	9.27378	9.18777	9.06592	9.32533	9.14381	9.1418	9.61845	9.59222
ENSMUSG00000086190	4930579M01Rik	1.00592	0.101791	0	0	0	0	0	0	0	0	0	2.054	1.95457	0	1.55931	2.47948	0	0
ENSMUSG00000086191	Zfp652os	-0.987659	0.174071	3.45683	3.53357	3.98289	3.767	3.60268	2.6613	2.90528	2.14222	0	2.054	4.03022	2.69303	3.7715	1.5012	2.21239	1.88817
ENSMUSG00000086196	Gm13571	0.677028	0.35885	0	0	0	0	0	0	0	0	0	0	1.54465	1.90047	1.97111	0	0	0
ENSMUSG00000030881	Arfip2	0.165714	0.0105656	10.3089	10.3219	10.4711	10.4165	10.535	10.4639	10.4725	10.5597	10.7594	10.6788	10.6027	10.592	10.4781	10.331	10.7754	10.6579
ENSMUSG00000026753	Ppp6c	-0.213654	5.10205e-07	11.3317	11.2304	11.1718	11.2776	11.1569	11.1495	11.2289	11.2736	11.0493	11	11.0684	11.0867	11.0926	10.8584	10.9859	10.9698
ENSMUSG00000026750	Psmb7	-0.323619	1.83206e-05	12.0733	12.1266	11.889	11.9283	11.8097	11.7552	11.5895	11.6405	11.5026	11.394	11.6093	11.4261	11.5426	11.5462	11.5948	11.6076
ENSMUSG00000026751	Nr5a1	-0.244454	0.488016	3.45683	0	0	0	0	0	0	0	0	0	0	0	0	1.5012	0	0
ENSMUSG00000030884	Uqcrc2	-0.672957	1.87348e-08	12.9476	13.1287	12.8931	12.9469	12.6735	12.6505	12.2725	12.1908	11.8764	11.9005	11.9725	12.0014	12.1237	12.02	12.2303	12.1952
ENSMUSG00000026754	Golga1	0.238245	0.00517307	10.2082	10.0128	10.3642	10.3266	10.3614	10.4132	10.3981	10.308	10.6607	10.5533	10.428	10.2256	10.4229	10.4243	10.7822	10.8017
ENSMUSG00000026755	Arpc5l	-0.248269	1.56034e-05	11.2428	11.2756	11.4127	11.3909	11.2577	11.2242	11.257	11.3311	11.1609	11.0301	11.0052	10.9319	10.9386	10.921	11.2385	11.1799
ENSMUSG00000007338	Mrpl49	-0.112665	0.486454	9.43861	9.60153	9.28853	9.38454	9.28138	9.42452	9.67435	9.55327	9.51497	9.429	9.18951	8.94811	9.05945	9.0797	9.70266	9.82202
ENSMUSG00000070072	Mir433	0.0976258	0.945931	0	1.12139	0	0	0	0	0	0	0	0	0.969874	0	0	0	0.93252	0
ENSMUSG00000059213	Ddn	-2.1782	5.15186e-06	4.3896	3.67306	6.06784	5.92194	5.01872	5.66419	2.90528	3.59655	1.9965	0	3.26724	2.21551	3.13562	3.05712	3.67941	2.46016
ENSMUSG00000115355	4930445E18Rik	-0.136271	0.929937	0	0	1.71311	0	1.59787	0	0	0	0	0	0	0	0	2.22081	0	0
ENSMUSG00000074846	Gm10774	0.195126	0.857589	1.27843	1.12139	5.61035	1.10213	5.14806	0.916608	5.06429	5.60886	0.997666	5.31764	0.969874	4.77728	4.54794	0.937638	4.7247	5.13836
ENSMUSG00000115354	Gm49083	-0.517418	0.291221	1.94542	2.17845	1.71311	2.48203	2.33741	1.47267	1.9192	1.4368	0.997666	1.63306	1.54465	1.49683	2.29109	0	1.49427	1.88817
ENSMUSG00000086224	2700069I18Rik	-0.926225	0.386482	3.63296	1.12139	3.75837	2.1506	3.60268	2.6613	2.4949	2.80224	0	0	3.26724	3.20164	3.6648	2.22081	0	2.46016
ENSMUSG00000086221	4930412B13Rik	0.620378	0.394144	0	0	0	0	0	0	0	0	2.31819	2.64483	0	0	0	0	0	0
ENSMUSG00000086222	Gm11665	-0.390211	0.468231	0	0	2.14339	0	2.01451	0	0	0	0	1.03622	0	0	0	0	0	0
ENSMUSG00000086228	Ubap1l	0.906968	0.1018	2.39978	3.20616	4.34828	3.34677	3.18711	2.6613	0	2.61391	3.58068	4.6536	4.03022	3.46235	2.96624	3.96774	3.67941	2.67882
ENSMUSG00000003824	Syce2	0.323319	0.297165	6.71534	6.6402	7.53583	7.18473	7.06357	6.66259	8.06654	8.18175	8.1349	8.47649	6.98397	7.31772	7.14153	7.21313	7.74499	7.6244
ENSMUSG00000081643	Gm11605	0.537342	0.000319607	7.12202	6.83104	7.63839	7.66406	7.47864	7.58383	7.35947	7.56066	8.44655	8.30014	8.00004	7.82627	7.56888	7.65442	7.79306	7.9475
ENSMUSG00000081642	Gm13532	-0.521819	0.304101	1.94542	1.12139	0	1.10213	1.59787	2.18608	0.946638	0	0	0	0.969874	0.934413	0	0	0.93252	1.88817
ENSMUSG00000081640	Rplp0-ps1	-0.672019	0.0538416	4.73679	4.54447	3.98289	3.64006	4.7735	5.35562	5.06429	5.20364	2.80335	2.8689	4.26414	4.26471	4.13345	3.96774	4.7247	4.8981
ENSMUSG00000081647	Gm13022	0.193082	0.852705	0	0	0	0	0	0	0	0	0	0	1.54465	0	0	0	0	0
ENSMUSG00000081648	Gm13423	-0.780599	0.0519596	4.06032	2.51153	2.14339	3.767	3.01692	3.74711	3.98532	3.69493	0.997666	3.97378	2.27342	2.88319	2.77429	2.22081	2.87975	2.67882
ENSMUSG00000094678	Olfr857	-0.234129	0.686516	0	0	0	0	0	1.87303	0	0	0	0	0	0	0	0	0	0
ENSMUSG00000085551	1810063I02Rik	0.18765	0.852705	0	0	0	0	0	0	0	0	0	0	0	0	0	1.5012	0	0
ENSMUSG00000004446	Bid	0.5706	0.00058307	7.24915	7.15043	7.14096	6.71906	6.55827	6.86291	7.50651	7.27285	7.32627	7.29025	7.97277	8.20599	7.74288	7.69959	7.4698	7.31739
ENSMUSG00000098550	Mir7079	-0.0808526	0.86213	1.27843	1.12139	1.09716	1.10213	1.00969	0.916608	0.946638	0.890331	0.997666	1.03622	0.969874	0.934413	0.980803	0.937638	0.93252	0.926419
ENSMUSG00000098557	Kctd12	-0.977329	0.0127028	12.4011	12.4756	11.3347	11.3742	12.3804	12.432	13.1498	13.1638	10.3374	10.1904	12.1897	12.1994	12.268	12.2237	10.7002	10.7841
ENSMUSG00000028937	Acot7	-0.0799932	0.442372	8.42282	8.74055	9.00478	8.89402	8.71276	8.56662	9.30713	9.46368	8.84083	8.9813	8.83405	8.86316	8.89216	9.02244	8.42435	8.61412
ENSMUSG00000108628	Gm5037	-0.579304	0.426386	1.27843	0	0	0	0	0	1.9192	1.4368	0	0	0	0	0	0	0	0
ENSMUSG00000089417	Gm22009	-0.49908	0.6899	1.94542	2.51153	2.14339	1.71959	1.59787	3.01817	2.23558	2.14222	1.58185	0	4.46537	0	0	1.90542	2.68967	2.67882
ENSMUSG00000047161	Chst9	0.127629	0.767082	0	0	0	0	0	0	1.51337	0	0	0	2.5344	0	0	0	0	0
ENSMUSG00000085885	Gm11906	0.0670001	0.880523	0	0	1.71311	0	2.01451	0	1.51337	0	0	0	0	1.90047	1.97111	1.90542	0	0
ENSMUSG00000085887	Arhgap27os3	0.314739	0.253641	2.39978	3.67306	2.47439	3.50085	3.01692	3.01817	3.89827	2.80224	3.31772	3.52463	2.27342	2.47393	4.42256	4.46297	3.9577	2.86866
ENSMUSG00000085886	D030047H15Rik	0.970531	0.0671321	0	2.17845	0	0	2.01451	0.916608	0.946638	0.890331	1.58185	2.37945	2.94686	2.88319	1.55931	1.5012	0.93252	0.926419
ENSMUSG00000085881	Gm15912	-0.822898	0.00140497	5.543	5.6546	6.3756	6.32415	5.90164	5.93927	5.02373	5.13521	4.2435	4.92713	4.94105	4.57155	5.66254	5.42988	5.22281	4.31554
ENSMUSG00000085880	Gm15229	0.309242	0.609483	0	0	0	0	0	0	0	0	0	0	0	2.47393	0	0	0	0
ENSMUSG00000085882	2610507I01Rik	0.483859	0.000143822	6.91603	6.87505	7.05705	7.32547	6.76061	7.28857	7.09167	7.18248	7.33521	7.70783	7.49403	7.46634	7.00604	7.82719	7.74499	7.78617
ENSMUSG00000085888	Gm12224	-2.94367	0.000236372	8.64974	8.63786	8.97242	8.76307	8.24808	8.50097	6.60655	7.02119	3.31772	0	6.16875	5.84521	6.26562	6.57418	6.84016	6.83882
ENSMUSG00000029919	Hpgds	0.935314	5.21512e-06	9.42071	9.34148	9.88321	9.84113	10.3378	10.3469	10.6495	10.6666	11.0128	10.9724	11.4209	11.4237	10.8862	10.8612	10.6764	10.7162
ENSMUSG00000029918	Mrps33	-0.0377998	0.523411	9.1617	9.14878	9.3553	9.36209	8.95002	9.0403	9.39918	9.4355	9.26212	9.24636	9.26788	9.20354	9.18058	9.09427	9.14736	9.14834
ENSMUSG00000100172	Gm4412	-0.11833	0.866673	0	0	0	0	0	0	0.946638	0	0	0	0	0	0	0	0	0
ENSMUSG00000029915	Clec5a	2.26205	2.0715e-14	5.40417	5.78335	5.88523	5.58542	6.18898	6.25648	6.4923	6.38887	9.31726	9.09933	8.30124	8.4245	8.79432	8.6176	6.76983	6.7571
ENSMUSG00000029917	Qrfprl	-0.193227	0.814626	0	0	1.71311	0	1.59787	2.18608	0	0	2.31819	1.63306	0	0	0	0	0	0
ENSMUSG00000029916	Agk	-0.144061	0.195318	8.37405	8.27145	8.28558	8.37677	7.92613	8.08608	8.48771	8.45172	7.97263	7.75069	8.22008	7.95897	8.31902	8.1948	8.32974	8.36107
ENSMUSG00000029911	Ssbp1	0.127256	0.0827255	9.82619	9.83299	9.64737	9.72668	9.60988	9.54428	9.81616	9.77469	10.1802	9.97084	9.74331	9.71916	9.82248	9.80333	9.66763	9.88932
ENSMUSG00000029910	Mad2l1	0.32311	0.449689	8.66502	8.42244	9.07351	9.17442	8.8679	8.89184	10.2943	10.308	10.092	10.0358	8.87881	9.05577	9.49473	9.51287	9.62178	9.59054
ENSMUSG00000029913	Prdm5	-0.370167	0.229512	7.22185	7.07697	7.09361	6.48054	6.96168	6.74847	6.97952	6.7959	5.63928	5.49619	7.00566	7.05649	7.05966	7.07304	6.37112	6.69576
ENSMUSG00000077549	Snord71	0.0355804	0.888067	1.27843	0	0	0	1.00969	0	0	0.890331	0	0	1.54465	0	0.980803	0.937638	0	0
ENSMUSG00000070527	Mkrn3	-0.0929722	0.912191	4.48454	3.67306	3.63149	4.18592	4.01812	4.00813	4.80188	3.95524	4.45497	3.0628	4.33438	4.51518	4.05111	2.88903	4.39159	4.31554
ENSMUSG00000077545	Gm22018	-0.645341	0.362633	1.94542	1.74464	0	0	0	1.47267	0	0	0	0	0	0	0	0	0	0
ENSMUSG00000084686	Gm22027	0.829813	0.0180179	1.27843	1.74464	2.74344	2.1506	2.33741	2.44317	1.9192	1.8322	3.58068	3.52463	2.5344	3.05118	1.97111	3.05712	2.68967	2.67882
ENSMUSG00000095101	Gm13285	0.214075	0.847868	0	0	0	0	0	0	0	0.890331	0	1.63306	0.969874	0	0	0	0	0
ENSMUSG00000006179	Prss16	1.78069	9.95297e-07	4.06032	3.67306	5.18267	4.89083	4.01812	3.74711	5.50824	5.86273	7.12464	7.11542	6.59793	6.03758	5.96196	5.70769	6.50703	6.13633
ENSMUSG00000095105	Edaradd	-0.217471	0.224677	9.1581	9.15475	9.03643	9.18013	8.91713	8.93434	10.1297	10.0572	9.37037	9.54313	8.6535	8.8085	8.82252	8.74926	9.46183	9.41895
ENSMUSG00000035273	Hpse	0.560912	0.00753968	8.60289	8.87306	8.55834	8.68483	9.08268	8.93695	9.17218	9.12956	8.38766	7.99608	10.5902	10.524	9.80217	9.68639	9.31931	9.22199
ENSMUSG00000043263	Ifi209	1.80808	6.87364e-06	7.7757	7.61576	6.72545	6.88221	7.8896	7.69924	7.59913	7.38761	8.11429	7.64862	11.3743	11.4896	9.85923	9.78249	7.94972	7.82106
ENSMUSG00000043262	Uevld	0.152057	0.0657012	9.6505	9.92309	9.78042	9.875	9.8202	9.80699	9.99331	10.0676	10.1615	10.1917	9.74653	9.72539	10.0315	10.2169	10.0676	9.99241
ENSMUSG00000098088	Gm26916	0.113481	0.87886	0	0	0	1.10213	1.00969	0.916608	0	0	0.997666	1.03622	0.969874	0	0	0	0.93252	0
ENSMUSG00000080590	Gm22029	0.129528	0.945932	0	0	0	0	0	0	0	0	0	1.03622	0	0	0	0	0	0
ENSMUSG00000035279	Ssc5d	-0.407579	0.986416	9.36877	9.14878	8.29607	8.28429	8.83946	8.89453	8.36728	8.31533	6.29917	6.56263	9.62918	9.65702	9.06733	9.34025	7.79896	7.89933
ENSMUSG00000035278	Plekhj1	0.071457	0.553505	9.14726	9.05942	9.22677	9.05819	9.15371	9.07157	9.51342	9.65148	9.62651	9.46162	9.37382	9.40311	9.20934	9.06004	9.24349	9.07556
ENSMUSG00000031609	Sap30	0.269836	0.108649	8.1389	8.10279	7.75712	7.86193	7.80059	7.77721	8.55684	8.50353	8.46295	8.36135	8.93923	8.5734	8.34948	8.32817	7.85098	7.79204
ENSMUSG00000000125	Wnt3	-0.871445	1.06863e-12	9.20764	9.41289	9.49625	9.33928	9.718	9.9407	10.0449	10.096	8.61005	8.8723	8.7466	8.66368	8.86531	8.89508	8.80747	8.82361
ENSMUSG00000044533	Rps2	0.0557398	0.422878	14.6876	14.7741	14.7559	14.8126	14.6617	14.7009	14.8393	14.8784	15.1341	15.0941	14.7954	14.837	14.6643	14.5803	14.7415	14.7098
ENSMUSG00000034435	Tmem30b	-0.00998085	0.98149	9.50522	9.51377	9.4119	9.51463	9.78417	9.68316	9.54958	9.62209	9.82822	9.88526	9.29235	9.28587	9.4692	9.37647	9.7567	9.61062
ENSMUSG00000034437	Gm9761	0.110725	0.654958	7.10718	6.77019	7.08152	6.71906	7.35012	7.39892	7.71191	7.82785	7.40475	7.29025	7.15869	7.22411	7.20001	7.09252	7.70785	7.77435
ENSMUSG00000034430	Zxdc	-0.0289462	0.705607	9.62207	9.69452	9.46868	9.40908	9.34347	9.52181	9.19061	9.21907	9.34848	9.50816	9.43704	9.51693	9.40227	9.56785	9.18163	9.27538
ENSMUSG00000083489	Gm11784	-0.794077	0.214453	0	0	3.49237	2.1506	2.33741	2.44317	1.9192	0	0	0	2.27342	2.21551	0	1.5012	0	0
ENSMUSG00000083485	Gm12308	-0.218081	0.77508	0	1.74464	0	0	0	0	0	0	0	0	0	0	0	0	0	0
ENSMUSG00000034438	Gbp8	0.00174667	0.738331	6.36225	5.51322	5.73902	5.61947	5.44514	5.53205	5.32012	4.86636	5.38776	4.38999	5.69515	6.0964	6.17133	6.41305	5.44971	4.80821
ENSMUSG00000083482	Gm14706	0.502466	0.568416	0	0	0	0	0	0	0	0	0	0	1.54465	0	0.980803	0	1.49427	0
ENSMUSG00000083481	Rps8-ps2	-0.0536779	0.748795	5.89374	5.92964	6.11603	6.28225	6.24788	6.20534	6.40026	6.43229	6.62473	6.42825	6.39924	5.97627	6.02802	5.73274	5.90832	5.98044
ENSMUSG00000102912	Gm20731	-0.220523	0.175583	4.81194	3.37913	4.17712	3.64006	4.18818	4.2958	0	3.1181	3.80302	3.2337	2.5344	2.88319	3.96379	3.34396	3.04769	3.0364
ENSMUSG00000068129	Cst7	0.452685	0.947468	5.01642	3.37913	2.74344	1.71959	4.60348	4.47924	5.77578	5.77549	4.16551	4.06718	4.94105	4.77728	4.71768	5.26795	4.62198	4.55544
ENSMUSG00000053914	Kdm4d	0.541326	0.485542	0	2.51153	0	0	0	0	0	0	2.80335	0	0	0	1.55931	2.47948	0	0
ENSMUSG00000053916	Nanp	0.0205588	0.919626	6.52744	7.05162	7.05705	7.18473	7.17906	7.14213	7.70551	7.61192	7.42162	7.28054	7.28822	6.78573	7.13154	7.37304	7.10109	7.24215
ENSMUSG00000017723	Wfdc2	0.492877	0.349254	2.39978	0	0	0	0	0	0	0	1.58185	0	0	3.20164	1.55931	0	0	0
ENSMUSG00000017721	Pigt	0.13011	0.0382235	10.8678	10.7577	10.63	10.6068	10.7154	10.6579	10.4838	10.5662	10.6491	10.7054	10.855	10.9976	10.702	10.8077	10.8576	10.7521
ENSMUSG00000112981	5033424D13Rik	0.569634	0.396095	0	0	0	0	0	0	0	0	0	3.0628	0	0	0	0	1.49427	0
ENSMUSG00000017724	Etv4	-0.630573	0.424883	8.91132	8.94019	9.99856	9.81382	9.77752	9.73368	9.53522	9.54999	9.71472	9.77364	7.85823	7.99033	7.73631	7.85598	10.186	10.1005
ENSMUSG00000009356	Lpo	0.930966	0.000828539	5.74826	6.5344	7.68706	7.41543	7.71967	7.91092	7.48427	7.30435	8.26213	8.17983	8.16813	8.00575	7.74943	7.58734	8.9227	8.37679
ENSMUSG00000009350	Mpo	0.769548	0.175006	0	0	0	1.71959	0	1.87303	0	0	2.31819	3.65069	0	0	1.55931	2.22081	0	0
ENSMUSG00000110899	Gm48840	0.575669	0.299597	2.7448	3.80025	2.74344	3.50085	0	0	2.23558	2.96879	4.16551	4.2376	3.11593	3.78195	3.96379	0	3.33429	0
ENSMUSG00000095335	Igkv3-5	-0.267924	0.686516	0	0	2.14339	0	0	0	0	0	0	0	0	0	0	0	0	0
ENSMUSG00000015474	Ppt2	-0.0434528	0.614078	9.51931	9.47617	9.47331	9.69908	9.56812	9.51657	9.45553	9.49814	9.57276	9.60479	9.56307	9.70821	9.45325	9.48734	9.27133	9.19786
ENSMUSG00000011267	Zfp296	-0.0788391	0.731577	6.91603	7.27611	6.54359	7.28361	6.80051	6.78377	7.31815	7.29654	7.37906	7.45484	6.27972	6.63518	6.76905	7.2483	6.9713	6.85013
ENSMUSG00000078816	Prkcg	-0.135085	0.594014	7.36598	7.03878	7.43496	7.61427	7.82659	7.95803	4.65029	5.65846	6.62473	6.53019	7.77858	7.89415	7.25622	7.04331	6.23851	5.101
ENSMUSG00000078817	Nlrp12	2.55197	7.28349e-07	3.25618	3.00959	4.50127	4.77475	3.18711	3.16817	2.4949	0	6.59529	6.42825	5.49502	5.26137	5.63454	5.65624	5.0751	4.66192
ENSMUSG00000078815	Cacng6	-2.10006	0.00161723	10.5169	10.583	10.7954	10.8883	9.94708	10.0156	9.27077	9.18139	4.90237	5.49619	9.01871	9.13037	9.19263	9.29892	8.53804	8.82074
ENSMUSG00000078812	Eif5a	-0.0766108	0.696397	14.0623	14.1336	14.2402	14.2362	14.2363	14.308	14.2552	14.3045	14.4165	14.4259	13.9323	13.9694	13.7768	13.7211	14.4856	14.4357
ENSMUSG00000015478	Rnf5	0.466089	0.000693134	9.23521	9.19581	9.5673	9.57444	9.33217	9.1947	9.75399	9.87515	10.3812	10.3638	9.74975	9.72539	9.67907	9.70708	9.99371	9.85747
ENSMUSG00000078810	Gp6	1.64471	0.0345773	0	0	2.47439	2.1506	2.33741	3.4282	0	0	3.16577	3.38648	3.11593	3.05118	2.55282	1.90542	3.33429	3.0364
ENSMUSG00000099758	Gm10830	-0.65191	0.159581	0	3.67306	3.33838	3.34677	0	2.18608	0	2.39726	2.31819	0	1.95457	1.49683	0	0	2.47068	1.486
ENSMUSG00000099759	1700030C10Rik	-0.551605	0.0333176	6.33703	6.16055	6.90075	6.78054	6.20888	6.15231	4.84906	5.02606	6.12468	6.22032	5.2261	5.79875	5.00693	5.23326	5.11347	5.27885
ENSMUSG00000110894	Gm48335	-0.443974	0.548743	0	0	0	1.71959	0	0	0	1.8322	0	0	0	0	0	0	0	0
ENSMUSG00000048787	Dcun1d3	-0.194887	0.0242326	9.59307	9.81238	9.75781	9.72081	10.0651	10.1067	9.77093	9.71879	9.40473	9.43339	9.58484	9.62742	9.69779	9.60054	9.80145	9.8363
ENSMUSG00000050296	Abca12	-0.543923	0.00113161	12.481	12.5091	12.5818	12.582	13.2517	13.2343	13.1268	13.1015	11.9524	11.9291	12.2286	12.2117	12.2525	12.299	12.8143	12.8292
ENSMUSG00000027405	Nop56	0.180663	0.135146	11.443	11.3411	11.6608	11.6367	11.5844	11.5342	11.7453	11.7533	12.3855	12.35	11.433	11.4675	11.4002	11.3603	11.8897	11.8581
ENSMUSG00000050295	Foxc1	0.58553	0.00649796	8.37405	8.28782	9.08567	9.27931	8.82985	8.77684	9.27077	9.2232	10.2421	9.98287	8.60814	8.74864	9.02751	9.16038	10.1542	9.88795
ENSMUSG00000027404	Snrpb	-0.156492	0.0299334	10.7073	10.8816	10.943	11.1005	10.7775	10.8568	11.0037	11.0502	10.8871	10.9534	10.5603	10.6836	10.6867	10.6555	10.7528	10.8892
ENSMUSG00000093507	Gm20627	-0.402481	0.000254601	8.06401	8.10279	7.90845	7.86902	8.35465	8.39082	8.11077	8.06244	7.60268	7.28054	7.6605	7.83205	7.78807	7.58734	7.95502	7.93693
ENSMUSG00000093505	Gm20691	1.03677	0.0194797	0	1.74464	1.71311	1.71959	2.01451	1.87303	1.51337	0	3.31772	2.8689	1.54465	3.33787	1.97111	2.22081	0.93252	2.67882
ENSMUSG00000050299	Gm9843	0.0120219	0.777929	10.2134	10.1142	10.3963	10.4369	10.2275	10.2022	10.4828	10.6188	10.7962	10.6972	10.5639	10.4347	10.3429	10.1718	9.91715	9.86445
ENSMUSG00000027406	Idh3b	-0.753987	1.13712e-08	12.6133	12.6677	12.5789	12.6198	12.1908	12.1439	11.7551	11.75	11.3973	11.2595	11.5852	11.5791	11.6496	11.6253	11.6142	11.5773
ENSMUSG00000097619	4833422M21Rik	-0.116097	0.697233	0	0	0	0	1.59787	0	3.36089	0	0	0	0	0	1.55931	0	2.47068	0
ENSMUSG00000097617	Gm10687	-0.157448	0.387251	6.17567	5.54988	6.20784	6.3848	6.47853	6.41496	5.10373	4.77934	5.31737	5.27912	5.49502	5.89023	5.60599	5.73274	6.22105	6.29366
ENSMUSG00000097616	1110019D14Rik	-0.318876	0.0436134	6.08768	6.11234	5.76947	6.76541	5.71939	6.00056	6.35194	6.52881	5.8283	5.85164	5.39995	5.72611	6.19069	5.85185	6.1304	5.80565
ENSMUSG00000097613	Gm17597	-0.765045	0.18652	3.93144	4.68295	2.14339	1.71959	2.82393	2.44317	1.51337	4.42535	0	3.0628	2.94686	2.69303	2.29109	3.68931	2.87975	0
ENSMUSG00000097612	Gm26509	-0.279832	0.604518	2.7448	1.74464	0	0	1.00969	2.18608	0	0	1.9965	0	1.54465	0	0	1.90542	0	0
ENSMUSG00000100231	Gm29554	-0.184083	0.77508	0	0	0	0	0	1.47267	0	0	0	0	0	0	0	0	0	0
ENSMUSG00000041138	Nme8	0.55454	0.459116	0	0	0	0	0	0	0	0	0	0	0	2.21551	0	2.22081	0	0
ENSMUSG00000041133	Smc1a	0.0977119	0.139239	11.5241	11.5631	11.646	11.7037	11.6966	11.6005	11.844	11.8432	11.8661	11.8306	11.5843	11.6343	11.7407	11.7227	11.8928	11.9314
ENSMUSG00000112023	Lilr4b	2.28013	4.04847e-10	10.0503	9.937	9.49852	9.4042	10.1408	10.0797	8.44612	8.3759	12.2211	12.2471	12.2878	12.2312	12.403	12.4684	10.1747	10.1402
ENSMUSG00000041134	Cyyr1	0.486885	0.0680203	8.62911	8.36186	8.42601	8.52336	8.98507	8.8999	7.3917	7.35036	8.14	8.03706	8.9079	9.06806	9.19982	9.21029	8.96002	8.93929
ENSMUSG00000112026	Gm6653	0.039764	0.498539	0	1.74464	1.71311	2.48203	2.33741	1.87303	1.9192	3.59655	4.16551	3.0628	0	0	2.55282	0	3.33429	2.86866
ENSMUSG00000112027	Gm9045	0.00861941	0.951087	4.17863	4.30808	3.33838	3.99161	3.47701	3.74711	3.70663	3.95524	3.80302	3.65069	4.03022	4.12102	3.96379	4.20104	3.33429	3.66757
ENSMUSG00000027409	1700020A23Rik	0.422805	0.611977	0	0	0	0	0	0	0	0	0	0	0	0	0	0	1.49427	1.88817
ENSMUSG00000016921	Srsf6	0.352025	0.00333531	12.5958	12.6192	12.6217	12.6153	12.8101	12.8124	13.1505	13.2064	13.4817	13.496	13.0065	12.9992	13.0357	13.0221	13.1092	13.0973
ENSMUSG00000027408	Cpxm1	1.72296	1.71559e-06	8.90275	8.8658	7.99476	8.19678	8.67032	8.74734	9.87005	9.81899	9.03151	9.05441	11.1924	11.2304	11.1444	11.0722	11.1032	11.022
ENSMUSG00000064923	Gm22042	0.162301	0.513997	1.27843	0	0	0	1.00969	0.916608	0	0	0	1.03622	2.5344	0	0	0	0.93252	0
ENSMUSG00000014402	Tsg101	-0.181459	0.000161698	11.5044	11.5239	11.4193	11.386	11.5335	11.5212	11.5952	11.4949	11.3122	11.2877	11.279	11.2836	11.2956	11.1608	11.4416	11.4664
ENSMUSG00000058603	Rpl28-ps1	0.147378	0.0875497	11.0369	11.0366	11.1803	11.111	10.9952	10.9426	11.2143	11.2555	11.5461	11.5833	11.2989	11.2666	11.2128	11.0412	11.0134	10.9891
ENSMUSG00000064927	Gm22043	-0.133003	0.399922	3.63296	2.78195	3.63149	3.34677	3.60268	0	1.9192	2.14222	3.16577	2.8689	2.75532	1.49683	2.29109	2.47948	3.04769	1.88817
ENSMUSG00000090346	Vmn1r5	-0.503112	0.462854	0	2.51153	0	0	0	0	1.51337	0	0	0	0	0	0	0	0	0
ENSMUSG00000090342	Vmn2r46	0.537974	0.231373	1.94542	0	2.14339	1.10213	0	1.47267	1.51337	1.4368	1.58185	2.054	1.54465	2.47393	0	1.90542	1.89756	2.46016
ENSMUSG00000055401	Fbxo6	-0.292412	0.00847981	10.0445	9.95077	9.6818	9.61508	9.43503	9.64208	9.63451	9.61111	9.16024	9.28089	9.67727	9.6423	9.63559	9.51106	9.17257	9.19564
ENSMUSG00000055403	4933427D06Rik	-0.265044	0.900392	2.7448	2.51153	1.71311	0	0	0	0	0	1.58185	0	3.26724	0	0	0	0	0
ENSMUSG00000100235	Gm28557	0.236783	0.712058	7.06171	5.2266	7.49085	7.41543	4.7735	5.11817	5.25153	5.20364	5.69586	5.31764	5.58421	7.26741	7.56146	7.56659	5.03568	5.40686
ENSMUSG00000055407	Map6	0.103748	0.409801	8.19612	8.13332	8.80979	8.75543	8.68816	8.4688	8.51722	8.51704	8.94662	8.87553	8.20609	8.3049	8.30132	8.13968	9.0518	9.08994
ENSMUSG00000055409	Nell1	0.186318	0.77669	2.39978	0	2.97012	2.75137	2.33741	2.6613	3.36089	4.24227	2.99591	1.63306	2.75532	3.20164	3.13562	2.69874	2.47068	3.32273
ENSMUSG00000050439	Enthd1	1.11791	0.176939	0	0	0	0	0	3.01817	0	1.8322	3.16577	0	1.95457	4.04343	3.13562	0	1.49427	0
ENSMUSG00000115553	Gm49124	0.490518	0.521687	0	0	0	0	0	0	0	0	0	1.63306	0	0	2.29109	0	0	0
ENSMUSG00000115555	Gm49307	-0.629693	0.344555	3.02303	0	0	0	2.01451	0	0	0	0	0	0	0	0	0	0	0
ENSMUSG00000051527	Usp29	-1.78541	0.111974	4.06032	4.80931	3.87499	4.64852	4.34029	3.54251	3.60033	4.53566	0	0	4.52666	3.46235	3.42434	4.73503	1.49427	1.486
ENSMUSG00000095562	Erdr1	-0.154588	0.790966	10.5761	10.3534	11.0631	11.1646	10.1213	9.95497	11.1237	11.2322	11.2715	11.446	11.3282	11.4049	10.9031	10.8662	8.55208	8.58058
ENSMUSG00000109165	Gm45148	0.957772	0.0197381	2.39978	3.53357	2.47439	1.10213	2.33741	2.6613	1.51337	3.37707	3.99562	3.52463	3.40418	2.47393	1.97111	4.12739	4.11727	3.44706
ENSMUSG00000109164	Gm45085	0.390813	0.66421	0	0	0	0	0	0	0	0	1.58185	0	1.54465	0	0	0	0	0
ENSMUSG00000109167	Gm44652	-0.305488	0.895177	2.39978	2.51153	0	1.71959	1.59787	1.47267	0	0	0	0	2.27342	2.69303	2.29109	0	0	0
ENSMUSG00000109161	Gm39033	-0.184083	0.77508	0	0	0	0	0	1.47267	0	0	0	0	0	0	0	0	0	0
ENSMUSG00000109163	3110009M11Rik	-0.904227	0.0675221	1.27843	0	0	2.75137	2.01451	0.916608	0	1.8322	0	0	0	0	1.55931	0	0	0
ENSMUSG00000109168	Gm44709	-0.199734	0.77508	0	0	0	0	1.59787	0	0	0	0	0	0	0	0	0	0	0
ENSMUSG00000113862	Gm7537	0.121234	0.945932	0	0	0	0	0	0	0	0	0	0	0.969874	0	0	0	0	0
ENSMUSG00000113861	Gm6190	-0.807442	0.101833	1.94542	2.51153	1.09716	2.97824	1.59787	2.6613	1.9192	1.8322	2.31819	0	1.54465	1.90047	0	0.937638	1.49427	1.88817
ENSMUSG00000113866	Gm47450	0.16631	0.7647	0	0	0	0	0	0	0	0.890331	0	0	0	0	0	2.22081	0	0
ENSMUSG00000113865	Selenok-ps6	0.202868	0.778983	1.94542	0	0	0	0	0	0	0	0.997666	1.63306	0	0	0	0.937638	0	0
ENSMUSG00000113864	Gm48381	-0.479573	0.494257	2.39978	0	0	0	0	0	0	1.4368	0	0	0	0	0	0	0	0
ENSMUSG00000097063	Pantr2	-0.297962	0.712581	0	2.17845	2.14339	0	1.59787	1.47267	0	0	0	0	0.969874	0	2.55282	0	0	1.486
ENSMUSG00000040771	Oard1	-0.0670266	0.347566	9.29537	9.32042	9.49852	9.40176	9.2553	9.09752	9.62607	9.40494	9.44242	9.35221	9.31641	9.13739	9.2445	9.43488	9.26708	9.1688
ENSMUSG00000040774	Cept1	0.298776	0.000677858	10.3186	10.2289	10.3225	10.3685	10.5681	10.7101	10.7162	10.7844	10.7113	10.7815	10.8955	10.8559	10.7807	10.7196	10.7903	10.8727
ENSMUSG00000111709	Gm3776	-0.53484	0.0018847	7.22185	7.27611	7.08152	6.79551	7.39424	7.23856	7.11115	6.95325	6.62473	7.24099	6.31489	6.2936	7.08057	6.70652	6.30634	6.22584
ENSMUSG00000001657	Hoxc8	-0.353447	0.28	8.46417	8.52268	8.61813	8.58497	8.73008	8.63264	9.44212	9.38113	7.95535	7.96608	8.36555	8.542	7.97273	7.94977	9.38745	9.40943
ENSMUSG00000056174	Col8a2	-0.559126	0.0757069	7.73766	8.10279	8.75758	9.07055	8.12778	8.06711	6.72511	7.06783	8.45887	8.37511	7.04808	6.71242	6.90418	7.07304	7.18456	7.42715
ENSMUSG00000111700	Gm49385	0.337342	0.547641	0	0	0	0	0	0	0	0	0	0	0	0	0	2.69874	0	0
ENSMUSG00000100191	Gm7740	0.00637846	0.960095	0	0	0	0	0	0	0.946638	0	0.997666	0	0	0	0	0	0	0
ENSMUSG00000103360	Gm38156	-0.272307	0.686516	0	2.17845	0	0	0	0	0	0	0	0	0	0	0	0	0	0
ENSMUSG00000100190	Krtap28-10	-2.17121	0.0127114	0	0	0	0	5.5735	5.4756	3.70663	2.61391	0	0	0	0	0	0	0	0
ENSMUSG00000105807	Gm42622	0.194914	0.852705	0	0	0	0	0	0	0	0	0	0	0	0	1.55931	0	0	0
ENSMUSG00000105804	Gm43654	0.822059	0.202248	0	0	0	0	0	0	0	0	0	1.63306	1.54465	0	0	1.5012	1.89756	0
ENSMUSG00000105802	Gm43012	0.254631	0.782976	0	2.51153	0	0	0	0.916608	0	1.4368	0	0	1.54465	1.90047	1.55931	0	1.89756	0
ENSMUSG00000105801	C430019N01Rik	-0.0511989	0.942823	1.27843	0	0	0	1.59787	0	0	0	0	0	0.969874	1.49683	0	0	0	0
ENSMUSG00000057802	Gm10030	-0.364895	0.0503203	5.35476	5.78335	4.98923	5.51481	4.92557	4.64196	0	3.69493	3.16577	4.3158	4.40136	3.96142	4.05111	4.33794	3.57329	4.17875
ENSMUSG00000105808	Gm42627	0.115677	0.945931	0	0	0	0	0	0	0.946638	0	0	0	0	0.934413	0	0.937638	0	0
ENSMUSG00000012126	Ubxn11	0.0928048	0.582952	5.58645	5.68788	6.13954	5.51481	5.94974	5.04248	5.21598	5.4489	5.58039	5.4274	6.00612	5.97627	6.30168	5.78157	4.91051	5.34427
ENSMUSG00000012123	Crybg2	-0.310151	0.00274637	10.8423	10.742	11.1481	11.2281	11.5031	11.6083	11.3332	11.367	11.0349	11.0423	10.8041	10.9625	10.7427	10.8548	10.9493	10.9002
ENSMUSG00000025269	Apex2	-0.00739017	0.980297	7.55284	7.5266	7.90159	8.04219	8.30466	8.10481	8.07153	7.91206	8.14	8.25619	7.56147	7.77918	7.47726	7.62127	8.2673	8.25449
ENSMUSG00000025268	Maged2	-0.297992	0.383225	10.1801	10.4205	8.97895	9.10401	9.18168	9.20124	9.4688	9.34561	8.69578	8.43766	10.1788	10.0801	9.43308	9.33003	8.60353	8.73796
ENSMUSG00000025266	Gnl3l	-0.253974	0.00264389	10.5774	10.365	10.3083	10.3597	10.3367	10.3151	10.2901	10.2323	9.93785	9.67138	10.1965	10.1547	10.1854	10.0881	10.2828	10.2359
ENSMUSG00000025265	Fgd1	0.30025	0.0178299	7.17991	7.11417	7.00681	7.02877	7.4286	7.4215	7.48427	7.59927	7.83455	7.7647	7.48633	7.67369	7.71642	7.71853	7.25491	7.21617
ENSMUSG00000025264	Tsr2	-0.0471925	0.642233	8.80956	8.82898	8.98221	8.88355	8.92015	8.93172	9.16986	9.15355	8.92312	8.9843	8.75623	8.81143	8.68254	8.77058	9.12171	9.25213
ENSMUSG00000025261	Huwe1	-0.208114	0.000355199	13.3733	13.3812	13.275	13.2708	13.4162	13.4522	13.367	13.3778	13.0688	13.1403	13.0178	13.1102	13.0905	13.111	13.3468	13.3631
ENSMUSG00000025260	Hsd17b10	-0.242162	0.00564863	10.3024	10.4835	10.562	10.6341	10.3333	10.2639	10.1744	10.1161	10.3407	10.3111	9.95319	9.93864	10.15	10.1637	10.0737	10.0013
ENSMUSG00000094336	Gm13693	0.142443	0.841075	0	1.74464	1.09716	1.10213	1.00969	0.916608	1.51337	0.890331	0.997666	1.03622	1.54465	0.934413	0.980803	1.5012	0.93252	1.486
ENSMUSG00000094338	H2bc13	0.0616452	0.849852	0	1.74464	1.71311	2.48203	1.00969	1.47267	1.51337	2.39726	0.997666	3.0628	1.95457	2.47393	0.980803	0.937638	0.93252	1.486
ENSMUSG00000060131	Atp8b4	1.27236	1.63623e-05	6.79158	7.08947	6.09214	6.57032	6.66299	6.42989	6.41602	6.46053	7.63198	7.56302	8.83102	8.6441	9.07255	9.08457	5.74683	6.11774
ENSMUSG00000065320	Gm22056	-0.639564	0.19764	1.94542	1.12139	1.09716	0	1.59787	0	0.946638	0.890331	0	0	1.54465	0	0	0.937638	0	0
ENSMUSG00000047205	Dusp18	-0.875223	6.35869e-05	11.4033	11.347	10.4312	10.3872	11.0002	11.0266	9.72266	9.82579	9.76682	9.48084	9.71067	9.82729	9.34295	9.4118	10.2923	10.3095
ENSMUSG00000024725	Ostf1	0.43425	2.19698e-05	10.8523	10.9083	10.7861	10.7982	11.1114	11.1495	11.2019	11.2378	11.3887	11.3266	11.7441	11.6223	11.5135	11.6106	11.1379	11.1759
ENSMUSG00000097979	Gm4691	-0.387867	0.39111	3.02303	2.51153	2.14339	1.71959	2.82393	3.16817	0	0.890331	0.997666	0	2.27342	0.934413	2.96624	1.90542	1.89756	2.20233
ENSMUSG00000097970	Gm27028	-0.43247	0.0846171	4.06032	4.92548	4.98923	5.0491	4.82599	4.83379	3.70663	3.49098	3.58068	4.06718	4.1903	3.68308	4.66329	4.46297	3.45873	4.31554
ENSMUSG00000097971	---	0.450259	0.0198714	9.64538	9.42033	9.67578	9.6235	10.0541	9.42825	9.22008	9.29357	10.0828	10.2225	11.0039	9.68284	9.12632	8.92528	11.0084	9.91108
ENSMUSG00000067787	Blcap	0.208089	0.0101284	9.61159	9.51377	9.83902	9.85012	9.72838	9.74864	9.53522	9.62521	10.1272	10.014	9.76731	9.91568	9.59075	9.72435	10.0343	9.94311
ENSMUSG00000097974	Gm10605	-0.94945	0.0080442	6.9497	7.07697	7.28493	7.07858	6.93803	6.79534	5.28623	5.70642	4.69595	4.38999	6.56909	6.17126	6.57646	6.08371	5.72221	5.31193
ENSMUSG00000097975	Gm8079	0.374434	0.677307	0	0	0	0	0	0	0	0	0	0	0	0	0	1.5012	1.49427	0
ENSMUSG00000082609	Gm15464	0.313906	0.242599	2.39978	2.78195	2.47439	2.75137	2.60108	3.01817	2.90528	2.80224	2.31819	2.64483	3.40418	2.88319	3.6648	2.88903	2.87975	3.56153
ENSMUSG00000053279	Aldh1a1	-1.16618	0.0329729	12.2471	12.2702	12.2185	12.2955	11.775	11.6507	10.7853	10.8579	8.63558	8.90429	11.2423	11.2293	11.8386	11.791	10.5562	10.5735
ENSMUSG00000102500	Gm37371	-0.0219636	0.960095	0	0	0	1.10213	0	0	0	0	0	0	0	0	0	0	0	0.926419
ENSMUSG00000108022	Gm7298	1.34374	0.686516	0	2.17845	0	0	0	0	0	0	0	0	0	0	0	0	6.46314	6.46522
ENSMUSG00000046490	Rnf222	-0.669291	0.008735	8.39253	8.13332	8.12411	8.0976	9.20911	9.13673	9.37922	9.11853	7.42162	7.66365	8.31433	8.11883	7.5909	7.60101	8.6886	8.83788
ENSMUSG00000068324	Gm10029	-0.069693	0.605593	6.50497	6.38006	6.69404	6.57032	6.51096	6.73651	6.62021	6.78478	6.9261	6.71471	6.73408	6.49648	6.3712	6.47375	6.09248	6.4355
ENSMUSG00000068323	Slc4a5	0.930095	0.125848	0	2.17845	0	0	0	0	0	0	1.58185	1.63306	0	0	1.97111	2.22081	2.21239	0
ENSMUSG00000046999	1110032F04Rik	0.136759	0.967069	0	0	0	0	2.33741	0	2.71463	1.8322	1.58185	0	0	1.49683	0	2.22081	0	2.67882
ENSMUSG00000068329	Htra2	-0.078893	0.433686	9.35313	9.38018	8.99193	9.04572	9.03609	9.00084	9.1652	9.31112	9.15773	9.15623	9.25209	9.19908	9.1733	9.15807	8.9227	8.63388
ENSMUSG00000068328	Aup1	0.0679994	0.393094	11.247	11.3267	11.2756	11.3059	11.1061	11.1478	10.9926	10.9335	11.2825	11.3395	11.3033	11.4573	11.2392	11.3066	11.0298	10.9211
ENSMUSG00000110070	Gm45619	-2.72633	9.43513e-05	3.02303	3.80025	0	3.17424	3.18711	3.54251	4.06741	3.69493	0	0	0	0	0	0	0	2.67882
ENSMUSG00000106383	E330034L11Rik	-0.0123149	0.942475	6.96624	6.58827	6.67808	6.30335	6.51096	7.08668	6.77483	6.69254	7.18518	7.08224	6.39924	6.73727	6.74306	6.91786	5.97235	6.46522
ENSMUSG00000099906	Gm28653	-2.32564	0.136434	10.0503	9.81427	7.05705	7.37614	7.10664	7.28857	5.98035	5.55748	0	0	7.80356	8.08534	5.38852	5.33492	7.54893	7.46441
ENSMUSG00000064493	Snora28	-0.0808526	0.86213	1.27843	1.12139	1.09716	1.10213	1.00969	0.916608	0.946638	0.890331	0.997666	1.03622	0.969874	0.934413	0.980803	0.937638	0.93252	0.926419
ENSMUSG00000064491	Gm22061	0.0603646	0.893482	0	0	0	0	1.00969	0	0.946638	1.4368	0	1.03622	0	0.934413	0	1.90542	0	0
ENSMUSG00000063442	Gm7117	-0.810291	0.072235	3.45683	2.78195	2.14339	1.71959	3.47701	2.18608	2.4949	1.8322	1.9965	0	1.54465	2.47393	2.29109	2.47948	1.89756	0.926419
ENSMUSG00000063445	Nmral1	0.332065	0.272083	7.09218	6.86053	7.24214	7.09077	7.17906	7.2215	8.19536	8.39431	8.02325	8.24124	7.62591	7.81464	7.80072	7.58046	7.52066	7.32551
ENSMUSG00000064496	DQ267101	0.00665828	0.960095	0	0	0	0	0	0.916608	0	0	0	0	0.969874	0	0	0	0	0
ENSMUSG00000064495	Gm24313	-0.194746	0.654004	1.94542	1.12139	1.71311	1.10213	2.01451	1.47267	0.946638	2.61391	1.58185	1.63306	1.54465	1.90047	2.29109	0	1.49427	0.926419
ENSMUSG00000063446	Plppr1	0.0931566	0.74412	0	1.74464	0	0	0	1.87303	0	0	0	0	0	0	0	0	1.49427	2.86866
ENSMUSG00000070522	Gm6505	0.195901	0.409144	4.48454	4.30808	4.26524	5.23629	5.10622	4.69236	4.35578	3.95524	4.08307	4.46054	4.98538	4.57155	4.7701	4.83095	4.77345	5.49592
ENSMUSG00000076949	Gm22066	-0.428629	0.568213	1.27843	0	0	2.1506	0	0	0	0	0	0	0	0	0	0	0	0
ENSMUSG00000066438	Plekhd1	-1.29025	0.161423	1.94542	3.53357	0	4.27407	3.18711	2.85074	3.07365	1.4368	1.9965	3.87391	0	0	0	2.22081	0	1.88817
ENSMUSG00000100975	Gm28875	-0.124737	0.499199	7.80359	7.56293	8.15903	7.60581	7.90188	8.00366	8.02091	7.69746	7.73006	7.62577	8.01615	7.89415	8.04364	8.08236	7.17552	7.18972
ENSMUSG00000092474	Gm20478	1.07869	0.0469709	0	0	0	0	0	0	0	0	2.58107	2.64483	1.54465	0	0	0	0.93252	0.926419
ENSMUSG00000118167	Gm50216	-0.279949	0.66211	1.94542	1.74464	0	0	0	0.916608	0	1.8322	0.997666	0	0	0	0.980803	2.22081	0	0
ENSMUSG00000092470	Gm20518	-0.307999	0.274205	5.99396	6.60579	6.66194	6.42386	6.57371	6.41496	6.19644	5.42043	6.62473	6.00115	5.91737	6.15291	5.82	6.28342	6.41786	4.60966
ENSMUSG00000092471	Cyp21a2-ps	0.577111	0.143465	3.93144	2.51153	3.63149	0	3.01692	2.18608	3.22441	1.4368	1.9965	0	2.94686	2.47393	3.96379	2.88903	5.22281	5.06264
ENSMUSG00000019932	Kera	-1.54043	0.0382697	2.7448	3.67306	2.47439	2.1506	3.71828	4.15913	5.89299	6.43229	0	0	1.95457	4.12102	1.55931	2.88903	3.9577	4.44047
ENSMUSG00000019933	Mrln	-2.52888	1.11856e-07	7.75681	7.87613	7.40617	7.33574	7.00785	7.24702	6.4923	6.18393	3.99562	1.63306	6.26181	5.45359	5.24775	5.65624	4.32774	4.4991
ENSMUSG00000019935	Slc17a8	0.999012	0.336432	4.65751	4.61537	0	0	3.60268	2.85074	3.70663	3.59655	5.03986	3.76661	4.40136	4.39537	4.60677	3.88077	2.47068	2.46016
ENSMUSG00000019936	Epyc	1.79857	0.000797987	3.25618	2.17845	1.71311	0	0	2.85074	1.9192	2.14222	2.80335	0	5.3329	4.9573	4.60677	4.73503	3.33429	2.67882
ENSMUSG00000107596	Gm18913	0.55961	0.670171	0	0	1.71311	0	2.33741	0	2.90528	0	1.9965	0	0.969874	2.21551	1.55931	2.22081	2.47068	0
ENSMUSG00000070469	Adamtsl3	-0.670086	0.0472652	5.49819	5.6546	6.91444	7.13852	6.70564	5.58636	5.93733	6.5812	5.03986	4.6536	5.15024	4.9573	5.79492	6.21395	6.53557	6.31012
ENSMUSG00000103779	Gm36931	-0.688112	0.0407715	1.27843	2.78195	1.09716	1.10213	1.00969	0.916608	2.4949	3.1181	0.997666	1.03622	0.969874	0.934413	1.55931	0.937638	0.93252	0.926419
ENSMUSG00000064145	Arih2	-0.100756	0.277441	11.2128	11.3515	11.1062	11.1725	11.1127	11.0955	10.6285	10.453	10.7906	10.7746	10.9992	11.1012	11.0058	10.9587	10.8326	10.8644
ENSMUSG00000020346	Mgat1	0.401532	1.73593e-05	10.3457	10.6341	10.55	10.5057	10.5672	10.5739	10.3691	10.421	10.6535	10.7181	11.2492	11.2608	10.834	10.675	10.9742	10.814
ENSMUSG00000064147	Rab44	0.906941	0.00192626	7.22185	7.49874	6.98102	6.92368	7.21886	7.28857	8.40724	8.24806	9.35947	9.38659	7.56147	7.6865	8.90979	8.96017	7.77522	7.40432
ENSMUSG00000064141	Zfp69	-0.114165	0.399935	5.49819	5.68788	6.20784	5.80844	5.44514	5.98042	5.62128	6.0602	5.55002	5.95301	5.64074	5.62319	6.00633	5.8288	5.3568	5.43716
ENSMUSG00000064140	Trim38	-1.51626	0.0211713	2.7448	2.78195	2.14339	1.71959	0	2.6613	0	2.39726	2.31819	0	0	0	0	0	0	0
ENSMUSG00000103770	Pcdha9	0.3168	0.59386	0	0	0	0	0	0	0	0	0	0	2.5344	0	0	0	0	0
ENSMUSG00000106143	Gm43735	-0.615799	0.0139072	4.3896	4.02523	5.27045	5.47816	5.74688	5.93927	7.22284	7.48706	4.85347	4.71262	5.15024	5.15471	5.51677	5.68219	4.95345	4.60966
ENSMUSG00000118161	Rps2-ps8	0.00398171	0.870315	6.75396	7.18581	7.04465	6.99025	6.85204	6.66259	7.06194	7.17398	7.22418	7.59474	7.05849	6.94356	6.68964	6.58797	6.95026	6.70824
ENSMUSG00000107479	2610300M13Rik	0.118128	0.718664	0	1.74464	0	0	0	0	0	0	0	0	0	0	0	0	2.68967	0
ENSMUSG00000097593	Gm26676	0.194914	0.852705	0	0	0	0	0	0	0	0	0	0	0	0	1.55931	0	0	0
ENSMUSG00000107477	Gm44366	0.400204	0.330248	3.02303	1.74464	2.47439	3.17424	2.01451	3.54251	3.22441	2.14222	2.80335	2.8689	3.40418	2.88319	3.87085	2.69874	2.68967	3.32273
ENSMUSG00000107476	Zfp862-ps	-0.285023	0.000759125	7.7757	8.25489	8.35248	8.18546	8.04161	7.97849	8.21801	8.10779	7.75024	7.65615	8.03737	7.91608	7.86238	7.79782	7.72033	7.89388
ENSMUSG00000107470	Gm3375	-0.197378	0.270172	6.11761	6.42022	6.29415	6.00156	6.267	6.2896	5.89299	6.09665	6.42165	6.44575	5.64074	5.99699	5.74342	5.4602	6.11156	5.98044
ENSMUSG00000054728	Phactr1	0.0169494	0.555927	5.85872	6.70666	6.43379	6.67116	6.49484	6.59796	6.77483	6.51541	6.08286	5.62466	7.46301	5.82217	6.93894	7.55961	6.50703	6.1907
ENSMUSG00000054723	Vmac	0.0512095	0.812288	8.20312	8.20404	7.77223	7.77396	7.71272	7.90559	8.44995	8.55027	8.27611	8.17983	7.876	8.08534	7.76242	8.00736	8.46943	8.32506
ENSMUSG00000054720	Lrrc8c	0.00459404	0.737845	9.18662	9.3545	8.91909	9.06129	9.4869	9.52181	8.88013	8.8622	8.56139	8.26114	9.66369	9.6357	9.60525	9.58686	8.99127	9.00398
ENSMUSG00000054727	1700013H16Rik	0.151853	0.927411	0	0	0	2.75137	0	0	1.9192	0	0	1.63306	0	2.69303	1.55931	0	0	0
ENSMUSG00000117939	Gm9067	-0.398658	0.297642	1.27843	1.74464	2.14339	0	1.00969	0	0	0	0	1.03622	0.969874	0	0.980803	0	0	0
ENSMUSG00000117935	Gm8717	0.719112	0.109728	1.27843	0	0	0	0	0.916608	0.946638	0	1.58185	1.03622	0.969874	0.934413	0.980803	1.90542	0	1.486
ENSMUSG00000117933	Gm50193	0.316392	0.499936	0	0	1.09716	0	1.00969	0	0	0	1.58185	0	0	1.49683	1.55931	0	0	0
ENSMUSG00000054622	D730045B01Rik	0.645706	0.39536	0	2.78195	0	1.10213	2.82393	2.85074	2.4949	1.8322	2.58107	1.63306	0.969874	2.69303	3.13562	2.88903	2.68967	2.46016
ENSMUSG00000036745	Ttll7	-0.389998	0.0691084	10.7061	10.7955	10.6536	10.5897	9.93069	10.0156	8.70526	8.67603	9.08545	9.06577	10.0851	10.0667	9.9754	9.95606	9.3972	9.32078
ENSMUSG00000099253	Gm7863	0.121234	0.945932	0	0	0	0	0	0	0	0	0	0	0.969874	0	0	0	0	0
ENSMUSG00000099259	Mir6922	-0.0808526	0.86213	1.27843	1.12139	1.09716	1.10213	1.00969	0.916608	0.946638	0.890331	0.997666	1.03622	0.969874	0.934413	0.980803	0.937638	0.93252	0.926419
ENSMUSG00000033510	Otud7a	1.19465	1.76902e-05	3.45683	4.39126	4.34828	4.35714	4.71902	4.00813	3.48557	3.37707	5.58039	4.97612	4.79923	4.77728	4.86954	4.73503	5.86399	6.09891
ENSMUSG00000036748	Cuedc2	-0.210185	0.191291	10.1836	10.1188	10.2283	10.1177	9.83948	9.79982	10.1997	10.071	9.52672	9.66579	10.1413	10.2667	10.2211	10.1335	9.45437	9.46747
ENSMUSG00000116539	Gm49603	0.197731	0.852705	0	0	0	0	0	0	0	0	1.58185	0	0	0	0	0	0	0
ENSMUSG00000113030	Gm48778	-0.155348	0.58853	0	1.12139	1.09716	1.10213	1.00969	0.916608	0.946638	1.8322	0.997666	1.03622	0.969874	0.934413	0.980803	0.937638	0	0.926419
ENSMUSG00000113031	Gm34552	0.253936	0.896638	0	0	3.33838	0	0	0	0	0	0	0	0	0	1.97111	1.5012	1.89756	0
ENSMUSG00000113035	5830428M24Rik	0.326328	0.1862	3.63296	3.80025	3.63149	3.767	3.60268	2.85074	3.36089	2.61391	4.75039	3.97378	4.26414	3.46235	3.6648	2.88903	3.67941	3.18666
ENSMUSG00000116041	Gm20369	0.00744261	0.902664	2.7448	2.78195	2.47439	3.34677	2.01451	3.01817	3.07365	3.37707	3.16577	2.8689	3.40418	2.47393	2.55282	2.69874	3.04769	2.67882
ENSMUSG00000062797	Hikeshi	-0.219665	0.00555775	9.64538	9.38018	9.77104	9.63603	9.29309	9.36362	9.60904	9.78729	9.23613	9.26619	9.39247	9.26252	9.51599	9.2884	9.4581	9.30854
ENSMUSG00000062794	Zfp599	0.600051	0.0773928	3.25618	3.91712	4.08327	5.27953	4.01812	4.58973	5.25153	4.68675	5.51899	5.46221	4.46537	4.19465	4.54794	5.62981	4.56774	5.49592
ENSMUSG00000115458	Gm48931	0.396948	0.388789	1.27843	0	0	0	0	0.916608	0	0.890331	0.997666	0	0.969874	1.49683	0	0.937638	0.93252	0.926419
ENSMUSG00000116048	Septin2	-0.12851	0.483847	8.22391	9.68219	9.69772	11.1421	10.4466	10.9684	10.1056	11.6965	9.73343	10.6972	10.9808	8.67337	9.93005	9.86411	10.3726	10.6834
ENSMUSG00000062421	Arf2	0.104948	0.267557	9.39955	9.48329	9.19907	9.1455	9.30238	9.29392	9.4169	9.37001	8.97833	9.0227	9.80336	9.76822	9.59257	9.58686	9.29448	9.40368
ENSMUSG00000116535	Gm5962	0.187104	0.852705	0	0	0	0	0	0	0	0	0	0	0	1.49683	0	0	0	0
ENSMUSG00000019066	Rab3d	-0.247676	0.00660287	11.7859	11.8649	11.5561	11.473	12.0427	11.9908	12.053	11.9975	11.4907	11.4957	11.4602	11.5571	11.6075	11.5577	11.843	11.7708
ENSMUSG00000035498	Cdcp1	0.648321	0.000175465	10.0308	10.1019	10.8147	10.7394	10.7908	10.8739	10.2847	10.3331	11.6642	11.5961	10.7561	10.7719	10.7776	10.8084	11.3848	11.3968
ENSMUSG00000091462	Gm17084	0.634677	0.296374	1.27843	1.74464	1.09716	1.10213	1.00969	0.916608	3.22441	2.39726	2.99591	2.64483	2.75532	2.21551	1.55931	1.5012	2.68967	1.486
ENSMUSG00000101731	3830432H09Rik	-0.756448	0.151131	1.94542	0	0	2.48203	0	0	3.07365	3.95524	0	1.63306	0	0	1.55931	0	2.21239	0
ENSMUSG00000091460	Gm7808	0.00604722	0.884187	5.82283	5.62053	6.50791	6.34465	6.08512	6.35364	6.14064	6.50189	5.9954	6.59436	6.27972	6.15291	6.00633	6.10305	6.03367	6.26015
ENSMUSG00000101734	4933400C23Rik	0.439235	0.591967	0	0	0	0	0	0	0	0	0	0	1.95457	0	1.55931	0	0	0
ENSMUSG00000101736	Gm29335	0.194914	0.852705	0	0	0	0	0	0	0	0	0	0	0	0	1.55931	0	0	0
ENSMUSG00000101739	Gm5733	0.186784	0.852705	0	0	0	0	0	0	0	0	0	0	0	0	0	0	1.49427	0
ENSMUSG00000055897	Ppp4r1l-ps	0.215306	0.0173744	10.013	10.0145	10.1639	10.2701	10.0431	10.0181	9.63787	9.72462	10.3606	10.2452	10.0736	10.1558	10.2957	10.2606	10.0129	10.2033
ENSMUSG00000108010	Gm38708	0.3273	0.527406	0	0	1.71311	0	0	0	0	0	0	0	0	0.934413	0	0	2.47068	0.926419
ENSMUSG00000108015	Gm32591	0.0886214	0.771171	0	0	1.71311	1.71959	0	0	0	0	0	2.64483	0	1.49683	0	0	0	0
ENSMUSG00000108018	Gm43928	-0.126212	0.866673	0	0	0	0	1.00969	0	0	0	0	0	0	0	0	0	0	0
ENSMUSG00000097154	Gm26510	0.150523	0.483524	4.48454	5.68788	5.13668	5.0491	4.82599	5.29167	3.80563	4.30591	4.31749	3.97378	5.61275	5.79875	5.63454	5.78157	4.11727	4.55544
ENSMUSG00000097155	Gm26511	0.18765	0.852705	0	0	0	0	0	0	0	0	0	0	0	0	0	1.5012	0	0
ENSMUSG00000097156	Gm3764	-0.910189	0.0407192	2.39978	3.67306	1.71311	2.48203	0	1.87303	0	2.80224	0	1.63306	1.54465	1.49683	0	1.5012	0	1.486
ENSMUSG00000097157	---	0.287536	0.637158	0	1.74464	0	2.48203	2.33741	1.47267	3.60033	3.49098	0	0	3.52924	1.90047	4.05111	2.69874	2.21239	3.0364
ENSMUSG00000097150	Gm26513	0.834648	0.0169922	2.39978	3.80025	3.33838	4.64852	2.82393	3.54251	3.07365	2.96879	3.69613	4.2376	4.58545	3.05118	4.82068	4.40181	4.03969	4.44047
ENSMUSG00000028444	Cntfr	-0.0595815	0.338425	6.61398	6.77019	8.15327	8.10362	7.82013	8.22952	9.40511	9.65301	8.1901	8.35673	7.38241	7.4363	7.89224	7.97623	8.60016	8.43801
ENSMUSG00000028445	Enho	-0.79459	0.110428	6.99877	6.6231	6.09214	5.47816	5.60388	5.58636	5.53734	5.88374	4.38787	3.97378	6.29742	6.42179	5.96196	5.60289	4.77345	4.02763
ENSMUSG00000031918	Mtmr2	0.153628	8.06467e-05	10.2459	10.2104	10.1349	10.3019	10.358	10.2534	10.2211	10.2475	10.4153	10.4291	10.3507	10.3776	10.3866	10.4946	10.4269	10.3217
ENSMUSG00000031919	Tmed6	0.465066	0.558754	0	0	0	0	0	1.87303	0	0	0	1.03622	0	1.49683	1.55931	1.5012	0	0
ENSMUSG00000112347	---	0.304665	0.249913	0	1.74464	1.09716	0	1.59787	1.47267	1.51337	1.4368	1.58185	0	0	1.49683	3.28719	0	1.89756	3.0364
ENSMUSG00000112346	---	-0.181571	0.423615	5.92793	5.2712	5.13668	5.0491	5.06313	4.69236	5.67464	5.5834	5.03986	4.76931	5.46402	5.36068	4.7701	5.78157	4.62198	5.13836
ENSMUSG00000112349	Gm48132	0.116802	0.945932	0	0	0	0	0	0	0	0	0	0	0	0.934413	0	0	0	0
ENSMUSG00000112348	Gm36634	-1.20559	0.0314289	0	4.30808	0	0	2.82393	2.18608	2.71463	2.96879	0	0	1.95457	1.49683	0	1.90542	0	0
ENSMUSG00000031916	Cog8	-0.106962	0.0735478	10.3298	10.2884	10.412	10.3982	10.0664	10.1924	10.2729	10.3139	10.2313	10.0897	10.2441	10.2837	10.0764	10.0121	10.2723	10.2088
ENSMUSG00000031917	Nip7	0.00648148	0.982374	9.4824	9.43511	9.28853	9.33673	9.53696	9.6292	9.93573	9.75059	9.76517	9.78915	9.67558	9.50973	9.27202	9.25852	9.58471	9.59222
ENSMUSG00000031910	Has3	1.8627	0.000224439	5.99396	5.81382	8.15903	8.28429	7.99079	8.78557	8.72436	8.6548	10.2715	10.0184	9.84756	9.89374	8.14139	7.12126	10.9949	11.0195
ENSMUSG00000031913	Vps4a	-0.301225	3.2976e-06	10.9871	11.0598	10.9245	11.0492	10.8928	10.7896	10.7709	10.7469	10.4731	10.4465	10.7481	10.6764	10.6901	10.6895	10.5631	10.5241
ENSMUSG00000049349	Gm5105	-2.27159	6.8135e-08	4.73679	4.46989	4.34828	4.64852	4.34029	3.64844	3.70663	3.69493	0	0	2.75532	2.88319	2.77429	1.5012	2.47068	3.0364
ENSMUSG00000038637	Lrrc56	0.0873502	0.449828	7.45072	7.36109	7.56217	7.2514	6.9499	6.96894	7.32651	7.41673	7.66778	7.52237	7.46301	7.21529	7.46936	7.27413	7.19355	7.18079
ENSMUSG00000001095	Slc13a2	0.972504	0.137993	0	0	0	0	0	0	0	0	0	2.8689	0	0	0	2.69874	2.21239	0
ENSMUSG00000038633	Degs1	0.46397	0.00167661	11.6056	11.6506	11.7466	11.7644	12.1246	12.0373	11.1801	11.1922	12.2492	12.1748	12.0086	12.0586	11.8679	11.8135	12.398	12.4425
ENSMUSG00000038630	Zkscan16	-0.0808199	0.866674	0	0	2.14339	0	0	0	0	0	0	0	0	1.49683	0	0	0	0
ENSMUSG00000030359	Pzp	1.00688	0.102515	0	0	0	0	0	0	0	0	0	2.054	0	1.90047	0	0	2.21239	1.88817
ENSMUSG00000030357	Fkbp4	-0.306455	0.0370389	11.8855	11.8215	12.023	12.0547	11.7511	11.8029	12.4268	12.4236	12.0132	12.0315	11.4444	11.5208	11.3649	11.3689	12.0232	11.9705
ENSMUSG00000030351	Tspan11	0.589972	0.317071	7.16566	7.22034	7.01953	6.3848	7.41152	7.79461	9.19974	9.29357	7.08283	6.59436	9.30334	9.48793	8.47715	8.34451	8.53097	8.38847
ENSMUSG00000030350	Prmt8	-0.293731	0.55408	0	0	0	0	0	0	2.4949	1.4368	1.58185	0	0	0	0	0	0	0
ENSMUSG00000030353	Tead4	-0.564918	7.85987e-06	9.84867	9.82366	9.4617	9.49642	9.82987	9.92893	9.52799	9.51002	8.64998	8.76487	9.27905	9.23224	8.96142	9.17417	9.49127	9.35491
ENSMUSG00000030352	Tspan9	-0.0167207	0.793744	11.1918	11.2831	11.2311	11.1682	11.3818	11.5359	11.4649	11.3744	11.3025	11.2333	11.2768	11.4318	11.1469	11.1905	11.4829	11.433
ENSMUSG00000104818	Gm43661	2.28955	0.00011393	0	0	0	0	0	2.18608	0	0	3.31772	1.63306	1.95457	3.05118	3.13562	2.47948	2.47068	2.46016
ENSMUSG00000104816	Gm43473	-0.473738	0.290027	3.78991	0	0	0	0	0	0	0	0	0	0	0	0	0	0	0
ENSMUSG00000104814	Gm42979	0.396372	0.0142362	6.69563	6.38006	6.70983	6.49894	6.1065	6.23964	5.959	5.63387	6.59529	6.98984	6.59793	6.35912	6.56166	6.83931	6.67038	6.78093
ENSMUSG00000098332	Pigbos1	-0.0806241	0.404955	8.00117	7.01275	7.34683	7.81127	7.35012	7.23856	7.9791	7.99646	7.71645	7.42868	7.53189	7.48847	7.4373	7.40456	7.43992	7.64402
ENSMUSG00000073460	Pnldc1	0.131891	0.529623	4.95143	5.2712	5.73902	5.8663	5.74688	5.89691	6.47737	6.46053	6.90226	6.35606	5.11076	4.9573	5.79492	5.57546	6.20337	6.56465
ENSMUSG00000073468	Sft2d1	0.668226	6.40001e-09	8.46417	8.66318	8.96257	8.57633	8.82985	8.92646	9.24234	9.13176	9.51693	9.31223	9.73846	9.65865	9.67564	9.52188	9.36376	9.35491
ENSMUSG00000070606	Gm10298	0.117205	0.945932	0	0	0	0	0	0	0	0	0	0	0	0	0	0.937638	0	0
ENSMUSG00000049694	BC048671	-0.479661	0.346767	0	2.17845	3.75837	3.50085	0	3.01817	3.36089	3.69493	2.58107	0	2.75532	1.90047	2.96624	3.58312	0	1.88817
ENSMUSG00000049690	Nckap5	0.22977	0.114068	7.04623	6.84586	6.77131	6.40446	7.1991	6.76033	6.81102	6.91294	7.35291	7.03678	6.81	6.8441	6.61995	6.82773	7.66328	7.43468
ENSMUSG00000106683	Gm43263	0.435312	0.594051	0	0	0	0	0	0	0	0	1.9965	0	0	0	0	0	0	1.486
ENSMUSG00000035329	Fbxo33	0.304408	0.000183242	8.92408	8.74055	8.84239	8.94527	9.01364	9.11841	8.95753	9.01522	9.31501	9.21609	9.37591	9.50612	9.33209	9.26712	8.99384	8.98616
ENSMUSG00000035325	Sec31a	0.0992431	0.190462	11.7689	11.8937	11.5648	11.5555	11.7591	11.8094	11.7539	11.7653	11.7664	11.7409	11.9524	12.0378	11.5383	11.6444	12.0013	11.983
ENSMUSG00000070605	Zfp992	0.588979	8.7666e-05	7.72799	7.53577	7.30586	7.28361	7.49495	7.50847	7.85168	7.74989	7.80913	7.75069	8.60814	8.69573	8.24224	8.38062	7.84529	7.83819
ENSMUSG00000026950	Neb	-1.84401	0.0191529	16.4856	16.414	16.286	16.3013	15.6978	15.6822	14.0384	14.0578	10.4761	10.6658	15.1025	15.1455	14.9628	14.9824	14.4396	14.4363
ENSMUSG00000075704	Txnrd2	-0.306176	0.0136865	8.44069	8.49003	8.48225	8.33127	7.78742	8.17296	8.34276	7.83326	7.82824	7.84602	8.10423	7.91608	8.18548	8.13499	7.52778	7.88841
ENSMUSG00000075707	Dio3	-0.192477	0.779302	2.39978	3.37913	0	0	3.33933	3.54251	0	2.39726	0	1.63306	1.54465	0	1.55931	1.5012	3.33429	3.94569
ENSMUSG00000075706	Gpx4	-0.180776	0.0528015	12.8305	12.9874	12.9227	12.8668	12.3277	12.4001	12.4153	12.3981	12.5289	12.5292	12.4947	12.5445	12.4696	12.3985	12.3968	12.34
ENSMUSG00000075701	Selenos	0.386707	0.000166641	10.1387	10.134	10.1039	10.1846	10.133	10.1547	10.1779	10.223	10.829	10.8289	10.3675	10.3864	10.062	10.2552	10.7888	10.8255
ENSMUSG00000023707	Ogfod2	0.208597	0.0422655	8.10194	8.3567	8.31168	8.13927	8.21893	7.97849	7.95774	8.31919	8.80591	8.591	8.37391	8.43972	8.37085	8.12082	8.20647	8.14401
ENSMUSG00000026956	Uap1l1	0.611404	0.000276027	8.98624	9.13074	8.76893	8.48231	8.64498	8.79136	8.64638	8.85955	8.97548	8.99325	10.0026	10.0457	9.71962	9.68157	8.89267	8.89084
ENSMUSG00000075702	Selenom	0.0650656	0.472072	8.96582	8.95051	8.44028	8.44956	8.92917	8.89184	9.03863	9.01997	8.49917	8.22106	9.65857	9.75763	9.13384	8.9334	8.49872	8.50391
ENSMUSG00000026958	Dpp7	0.157998	0.105591	9.36877	9.04022	8.88473	9.07975	8.99942	9.06202	9.09843	9.11853	9.10908	9.12399	9.75776	9.43194	9.24912	9.18328	8.94946	9.11124
ENSMUSG00000026959	Grin1	0.287508	0.955353	2.39978	2.78195	4.34828	2.97824	4.9729	3.83946	0	1.8322	4.31749	3.52463	3.85014	3.68308	2.77429	0	3.19809	4.10517
ENSMUSG00000108435	Gm45051	-1.42373	0.000202187	4.48454	4.30808	4.88183	4.77475	3.18711	4.0856	3.80563	2.80224	0.997666	2.37945	2.75532	2.88319	1.97111	3.34396	3.04769	3.56153
ENSMUSG00000043068	Fam89a	-0.688501	2.19142e-05	9.31165	9.4302	9.2859	9.05509	9.88967	10.0205	10.0103	10.1261	8.59153	8.68976	8.90213	8.67337	9.06733	9.12534	9.23699	9.33493
ENSMUSG00000056815	Gm6812	0.237195	0.761494	0	0	0	0	0	0	0	0	0	0	0	0	0	0	1.89756	0
ENSMUSG00000043061	Tmem18	0.109298	0.332174	9.12164	9.00765	9.18502	8.7127	9.27195	9.1276	9.48756	9.3885	9.16776	9.13212	9.13888	9.13739	9.38767	9.42146	9.44876	9.34296
ENSMUSG00000043065	Spice1	-0.0597383	0.523801	8.65485	8.72059	8.80979	8.44956	8.64863	8.66139	9.31975	9.34181	8.62833	8.84618	8.58312	8.50268	8.89216	8.76148	8.89543	9.01908
ENSMUSG00000043067	Dpy19l1	0.371534	0.00193273	9.31165	9.38018	9.12447	9.09496	9.456	9.4133	9.64624	9.84198	9.64639	9.40907	10.0079	9.87006	10.0058	9.97456	9.67246	9.6548
ENSMUSG00000054046	Klk13	1.38019	1.50191e-07	7.97689	8.13332	9.45469	9.61719	9.65773	9.65644	9.43054	9.38113	11.0986	11.0395	10.1351	10.231	10.0568	10.0211	10.8469	10.9204
ENSMUSG00000022257	Laptm4b	-0.654046	1.40674e-08	10.6133	10.6061	10.3766	10.431	10.7557	10.7751	11.1516	11.1603	9.83925	9.84791	10.1178	10.0765	10.15	10.1347	10.2912	10.1799
ENSMUSG00000022255	Mtdh	-0.142664	0.105921	12.3413	12.3363	12.2829	12.2295	12.1936	12.0494	11.871	11.8525	11.7914	11.7598	12.1649	12.191	12.0288	12.0298	12.0074	12.0421
ENSMUSG00000029280	Smr3a	-0.712476	0.288025	0	1.74464	0	1.71959	0	0	2.23558	0	0	0	0	0	0	0	0	0
ENSMUSG00000029283	Cdc7	0.350143	0.266349	8.01714	7.64994	8.29084	8.02324	8.34569	8.32446	9.34671	9.32271	9.24326	9.13212	8.34443	8.14693	8.85927	8.62096	8.91728	8.85762
ENSMUSG00000029282	Amtn	-0.229025	0.686516	0	0	0	0	0	0	0	1.8322	0	0	0	0	0	0	0	0
ENSMUSG00000031007	Atp6ap2	0.478295	9.38953e-06	10.7921	10.7945	10.5587	10.6226	11.003	10.8801	10.6545	10.8223	11.0901	10.9963	11.6747	11.3844	11.4888	11.4058	10.9618	10.9522
ENSMUSG00000068860	Gm128	-0.452777	0.0911868	6.84624	6.69033	7.41583	7.91087	6.69156	7.23006	6.72511	7.04003	7.44657	7.47202	6.38276	6.49648	6.13182	6.12214	6.33909	6.53693
ENSMUSG00000112634	Gm47737	0.18765	0.852705	0	0	0	0	0	0	0	0	0	0	0	0	0	1.5012	0	0
ENSMUSG00000017288	Vps53	0.0463607	0.477318	10.4626	10.3968	10.2781	10.2169	10.2601	10.1891	10.1428	10.2054	10.3385	10.4202	10.3044	10.2837	10.12	10.071	10.4903	10.4946
ENSMUSG00000028882	Ppp1r8	-0.0572207	0.52421	9.58238	9.77803	9.65351	9.72277	9.77084	9.76786	10.481	10.3177	9.84396	10.0257	9.69573	9.68763	9.72958	9.60563	10.0217	10.0064
ENSMUSG00000028883	Sema3a	0.201249	0.391341	7.28915	7.48933	5.76947	6.82499	6.69156	7.24702	6.85791	6.60669	6.43833	5.95301	7.1392	7.34223	7.59817	7.67396	7.21135	7.02989
ENSMUSG00000028884	Rpa2	-0.478722	0.000498442	9.31488	9.57287	9.48941	9.71689	9.36802	9.32221	9.85857	9.87777	9.38335	9.29785	8.64316	8.61757	8.95578	9.13477	9.34776	9.31059
ENSMUSG00000028885	Smpdl3b	0.468001	0.0531545	7.31522	7.27611	7.73414	7.92455	7.59665	7.36824	8.56746	8.50692	8.68534	8.79931	7.70758	7.77918	8.07523	8.34857	8.34997	8.28813
ENSMUSG00000028886	Eya3	0.182787	0.000151036	10.155	10.0161	10.231	9.95385	10.1716	10.1714	10.194	10.1823	10.2703	10.3523	10.2622	10.3933	10.227	10.2756	10.3834	10.3735
ENSMUSG00000088217	Gm22079	0.66232	0.282527	0	0	1.71311	0	1.59787	0	0.946638	1.4368	1.9965	1.03622	1.54465	0.934413	1.55931	1.5012	1.49427	0.926419
ENSMUSG00000028889	Yrdc	0.127864	0.217373	9.30841	9.51145	9.74638	9.471	9.73182	9.75606	9.79974	9.61739	10.1476	10.0715	9.72381	9.55062	9.4432	9.45759	9.80292	9.76791
ENSMUSG00000034636	Zyg11b	-0.510869	0.00087005	11.5463	11.5059	11.2907	11.3105	11.1041	10.917	10.6743	10.739	10.1514	10.0757	10.673	10.7307	10.869	10.9025	10.7874	10.8111
ENSMUSG00000034634	Ly6d	0.000237482	0.839052	13.7939	13.8368	13.7259	13.7096	14.0648	14.105	13.6575	13.582	14.041	14.0258	13.4948	13.561	13.4342	13.4338	14.2469	14.2399
ENSMUSG00000102411	Gm36936	0.220379	0.207226	4.73679	5.18058	5.27045	4.94554	4.92557	5.08082	3.89827	4.82351	3.58068	5.0235	4.40136	4.57155	4.96257	5.87454	5.64572	6.56465
ENSMUSG00000102413	Gm36937	1.37242	0.00793487	0	0	1.71311	0	0	0	0	0	2.99591	2.054	2.5344	1.49683	0	0	0.93252	2.67882
ENSMUSG00000102414	Gm36938	0.825378	0.34767	1.27843	0	4.4268	1.10213	2.33741	2.6613	1.9192	3.37707	2.31819	1.63306	2.94686	3.57693	1.97111	2.88903	4.51138	3.85881
ENSMUSG00000102415	A430110C17Rik	-0.492793	0.500733	0	0	0	2.48203	0	0	1.9192	1.8322	0	0	0	0	2.29109	0	0	0
ENSMUSG00000102416	4933424G06Rik	-0.72255	0.338552	3.63296	4.46989	4.17712	2.75137	1.00969	3.01817	1.9192	2.80224	3.16577	0	3.26724	1.49683	3.54957	0	3.19809	3.32273
ENSMUSG00000102418	Sh2d1b1	0.423643	0.112953	4.95143	5.54988	4.26524	4.18592	4.34029	4.69236	4.70261	3.69493	5.48728	4.71262	4.94105	5.54088	5.82	6.04423	3.19809	4.02763
ENSMUSG00000102419	Gm36940	0.208373	0.574951	1.27843	0	0	0	0	0	0	0.890331	0	0	1.54465	0	2.29109	0	0	0
ENSMUSG00000029420	Rimbp2	0.662306	0.509698	0	0	2.47439	3.767	0	2.85074	4.06741	2.80224	2.99591	0	0	2.88319	3.6648	3.68931	3.77826	4.24877
ENSMUSG00000029423	Piwil1	1.35863	0.0143463	0	0	0	0	1.59787	0	0	0	2.31819	2.8689	1.54465	0	0	2.69874	0	3.0364
ENSMUSG00000029422	Rsrc2	0.0544747	0.321579	11.3849	11.347	11.2616	11.2267	11.3603	11.2607	11.5183	11.5068	11.4614	11.5103	11.3379	11.2868	11.4315	11.4343	11.4019	11.4381
ENSMUSG00000029427	Zcchc8	-0.144058	0.121033	10.822	10.8116	10.7243	10.8121	10.93	10.8338	10.8628	10.8378	10.7914	10.8247	10.7425	10.5382	10.9185	10.9039	10.3037	10.4591
ENSMUSG00000029426	Scarb2	0.0435216	0.573474	12.288	12.3386	12.1814	12.1407	12.1476	12.1574	12.0244	11.9119	11.906	11.8513	12.4489	12.4251	12.2984	12.3763	12.1023	12.13
ENSMUSG00000029428	Stx2	0.137874	0.222216	8.91984	8.86943	8.92587	8.74004	9.05271	8.89453	9.02842	9.06435	8.39195	8.27589	9.50334	9.60902	9.25603	9.31973	9.11463	9.12759
ENSMUSG00000035582	Gdpd4	-0.189171	0.77508	0	0	0	0	0	0	1.51337	0	0	0	0	0	0	0	0	0
ENSMUSG00000035580	Kcnh8	-1.03109	0.102668	0	2.51153	3.33838	4.43568	0	0	1.51337	2.61391	0	0	0	0	1.97111	2.69874	1.49427	0
ENSMUSG00000035585	Tsen34	0.0171664	0.9258	9.8509	10.0275	10.1653	10.0936	10.0732	10.0821	10.4986	10.6536	10.5671	10.5268	10.0464	9.99897	10.0315	9.95207	10.2128	10.2467
ENSMUSG00000025701	Alox5	-0.168735	0.323308	8.29112	7.79445	7.39645	7.52727	7.60418	7.87864	8.43842	8.38697	7.35291	7.3095	7.60475	7.55289	7.85633	7.97623	8.05205	8.26298
ENSMUSG00000025702	Marchf8	-0.321327	0.00147588	11.1335	11.3087	10.8807	10.9796	11.0948	11.2659	11.1195	11.1071	10.469	10.3383	10.9511	10.9532	10.875	10.9196	10.8945	10.9184
ENSMUSG00000034987	Hrh2	1.33185	3.03884e-05	3.93144	4.74751	3.16597	4.83396	4.60348	2.85074	3.89827	4.48156	5.80277	5.85164	5.43234	5.48328	5.63454	5.96188	4.39159	4.60966
ENSMUSG00000034981	Parm1	0.56266	4.57162e-05	9.30191	9.1428	9.00478	9.23057	8.48687	8.45427	8.57098	8.7205	9.3014	9.5713	9.33152	9.45085	9.39186	9.22801	9.69002	9.449
ENSMUSG00000021635	Rad17	0.049986	0.461797	9.4267	9.47855	9.34775	9.23332	9.37684	9.40388	9.58659	9.60638	9.33963	9.58519	9.47252	9.47691	9.42901	9.40012	9.63503	9.5215
ENSMUSG00000021636	Marveld2	-0.441594	0.00255536	8.42282	8.41252	8.43554	8.39655	8.67032	8.50097	9.33433	9.23755	8.54609	8.41119	8.0268	8.07075	8.14636	8.02774	8.45082	8.1981
ENSMUSG00000032679	Cd59a	-0.838526	8.31839e-08	10.0209	9.84594	9.75401	9.6931	9.38343	9.45038	8.86012	8.92941	8.50314	8.38875	8.43912	8.55604	8.66188	8.72761	9.0319	8.92064
ENSMUSG00000021638	Ocln	-0.69504	9.5936e-07	8.78645	8.95051	8.76893	9.02999	9.47873	9.42452	9.66285	9.62677	8.45067	8.65633	8.22932	8.24983	8.72631	8.55928	8.79276	8.50391
ENSMUSG00000021639	Gtf2h2	-0.157929	0.0214273	8.92408	9.03377	8.93261	9.01408	8.86477	8.84804	9.0763	9.18985	8.82506	8.89795	8.68744	8.6441	8.98101	8.92256	8.91185	8.75008
ENSMUSG00000032673	Prorsd1	-0.0769743	0.312654	8.77241	8.47104	8.57568	8.35167	8.45806	8.387	8.62281	8.92689	8.6713	8.48498	8.48617	8.46226	8.45731	8.45777	8.36992	8.56007
ENSMUSG00000032586	Traip	0.0991251	0.533959	7.66857	7.47986	8.14167	8.19678	7.89576	7.71152	8.43456	8.35724	8.68883	8.70437	7.62591	7.56682	7.99492	7.7799	8.12899	8.18922
ENSMUSG00000074151	Nlrc5	0.0436547	0.751684	11.1661	11.2556	11.2359	11.2308	11.5594	11.5372	11.7453	11.7065	11.5021	11.5227	11.4759	11.5137	11.5802	11.5418	11.3636	11.2862
ENSMUSG00000032582	Rbm6	-0.058784	0.314773	11.278	11.1379	11.2291	11.2418	11.1792	11.2649	11.4823	11.4773	11.3452	11.3793	11.1166	11.2045	11.1781	11.2012	11.2536	11.1418
ENSMUSG00000032583	Mon1a	0.102383	0.280721	9.65816	9.653	9.69177	9.79904	9.81372	9.72462	9.62268	9.68478	10.2242	10.4455	9.52977	9.68444	9.47907	9.51828	9.92121	9.66444
ENSMUSG00000032580	Rbm5	0.135068	0.0307836	12.0243	12.0713	12.3116	12.2517	12.076	12.0698	12.1267	12.217	12.5024	12.4144	12.1495	12.1877	12.2768	12.3159	12.1865	12.1957
ENSMUSG00000074158	Zfp976	-0.158235	0.228675	6.43537	6.75457	6.70983	7.06629	6.93803	6.71229	7.39964	7.5075	6.86573	6.64067	6.56909	6.63518	6.67597	6.69382	7.15727	7.01991
ENSMUSG00000032589	Bsn	-0.320197	0.0384375	6.28522	6.20721	5.43147	6.34465	6.1065	6.25648	6.84633	6.46053	5.72334	6.11489	5.79816	5.70106	5.63454	6.14098	6.20337	6.06049
ENSMUSG00000046186	Cd109	-0.22242	0.000130416	12.3881	12.3693	12.3752	12.3428	12.5197	12.5548	12.3898	12.393	12.3655	12.363	12.0812	12.1032	12.268	12.1907	12.1218	12.0599
ENSMUSG00000045052	Prlhr	0.351019	0.438729	0	1.74464	0	0	0	0.916608	0	0	0	0	0	2.47393	0	1.5012	1.49427	0
ENSMUSG00000045053	Kcng3	0.186905	0.961315	0	2.51153	0	0	3.01692	0	0	0	0	2.37945	1.95457	0	0	0	2.68967	0
ENSMUSG00000086193	Gm11508	-0.400599	0.361248	0	1.12139	1.09716	1.10213	1.00969	0.916608	0	0.890331	0	1.03622	0.969874	0	0	0	0	0.926419
ENSMUSG00000114581	Gm8277	-0.114576	0.866673	0	0	0	0	0	0.916608	0	0	0	0	0	0	0	0	0	0
ENSMUSG00000114583	Gm48881	-0.0986877	0.839325	0	2.17845	0	0	0	1.47267	2.4949	1.4368	0	0	0	1.49683	0	0.937638	2.47068	1.88817
ENSMUSG00000114582	3110040M04Rik	0.549019	0.246602	0	0	0	1.10213	1.00969	0	0.946638	1.4368	0	1.63306	1.95457	1.90047	0.980803	0	0.93252	1.486
ENSMUSG00000114585	Gm32401	1.23256	0.212767	0	0	0	0	2.82393	0	0	2.61391	1.9965	2.8689	3.26724	2.21551	0	2.47948	2.47068	0
ENSMUSG00000114584	Gm47694	0.433793	0.0148818	6.84624	6.01079	6.29415	6.3848	6.22851	6.00056	5.56587	5.75284	6.97264	6.49701	6.29742	6.62189	6.3712	6.80429	6.37112	6.61853
ENSMUSG00000030880	Polr3e	0.0448579	0.485575	9.73258	9.85513	9.84261	9.85191	9.83468	9.9485	10.036	9.84868	10.0655	9.91697	9.8625	9.76521	9.76713	9.73369	10.081	10.117
ENSMUSG00000086034	Gm15201	0.203536	0.901675	2.7448	0	0	0	0	0	0	0	0	0	1.95457	0	0	0	0.93252	1.486
ENSMUSG00000087293	Gm14341	-0.109809	0.732575	0	2.51153	0	0	0	0	0	0	0	1.63306	0	0	0	0	0	0
ENSMUSG00000087290	Gm15866	-0.850698	0.175525	0	2.78195	0	2.1506	0	1.87303	0	0	0	0	0	0	0	0	0	0
ENSMUSG00000033985	Tesk2	0.0620063	0.408216	7.70845	7.47033	7.52695	7.40571	7.43706	7.39892	7.37567	7.45232	7.28998	7.37489	7.7338	7.6865	7.6054	7.68683	7.57666	7.31739
ENSMUSG00000033987	Dnah17	0.371245	0.14067	4.65751	4.98024	5.04007	4.51017	5.22826	4.78817	3.48557	4.68675	4.85347	5.5936	5.7216	4.45652	5.71696	5.5475	4.51138	3.94569
ENSMUSG00000033981	Gria2	-2.47497	0.00276604	5.3036	5.08388	2.74344	4.51017	4.71902	4.53554	0	0	0	0	0	0	1.55931	0	3.33429	2.20233
ENSMUSG00000033983	Coil	0.295811	0.00364348	7.3907	7.83215	7.42543	7.63938	7.58146	7.64909	7.79257	7.89664	8.19502	7.93544	7.7338	7.87187	7.8195	7.8786	8.22411	7.91557
ENSMUSG00000087299	Gm12953	-2.191	0.40441	4.06032	4.54447	0	4.94554	4.26624	4.15913	0	4.86636	0	4.97612	0	0	0	4.33794	0	0
ENSMUSG00000030887	Pdzd9	0.234114	0.866923	0	3.37913	0	2.75137	0	2.6613	2.4949	0	0	3.0628	2.5344	2.21551	0	0	3.45873	1.88817
ENSMUSG00000020955	Ap4s1	-0.738491	5.50261e-16	9.55803	9.57064	9.88321	9.71689	9.33217	9.42639	9.47069	9.43194	8.73343	8.70073	8.81576	8.63421	8.6688	8.83851	9.03441	9.05617
ENSMUSG00000086527	Gm15856	0.309242	0.609483	0	0	0	0	0	0	0	0	0	0	0	2.47393	0	0	0	0
ENSMUSG00000044098	Rsbn1	0.0154317	0.731443	9.86861	9.74481	9.6818	9.6951	9.78417	9.78102	9.81764	9.67878	9.58592	9.67879	9.59918	9.86302	9.87727	9.93328	9.80732	9.83061
ENSMUSG00000086524	Pabpc1l2a-ps	0.0533397	0.850143	1.27843	1.12139	0	1.10213	1.59787	1.47267	0.946638	0	0.997666	0	0.969874	1.49683	0	1.5012	1.49427	1.486
ENSMUSG00000086522	---	-0.109922	0.571509	0	1.74464	2.14339	0	0	0	3.07365	0	0.997666	2.054	1.54465	0	0	0	0	1.486
ENSMUSG00000106924	Gm42857	0.124708	0.945932	0	0	0	0	0	0	0	0	0.997666	0	0	0	0	0	0	0
ENSMUSG00000044092	C130050O18Rik	0.856647	0.00167994	4.48454	4.54447	4.82497	5.23629	4.10565	4.0856	3.89827	3.69493	4.58049	4.92713	5.87086	5.62319	5.96196	5.39892	4.86626	4.4991
ENSMUSG00000086528	Gm15731	0.445866	0.535827	0	0	0	0	0	1.87303	0	0	0	2.37945	0	0	1.55931	1.5012	0	0
ENSMUSG00000117059	Gm7912	2.00992	1.53555e-05	0	0	0	0	0	0	0	0	2.80335	2.64483	0	1.90047	2.55282	2.47948	2.21239	1.486
ENSMUSG00000117056	Gm18270	0.18765	0.852705	0	0	0	0	0	0	0	0	0	0	0	0	0	1.5012	0	0
ENSMUSG00000117055	Gm9805	-0.0272985	0.960095	0	0	0	1.71959	0	0	0	0	0	0	0	0	0	1.5012	0	0
ENSMUSG00000117050	1700023B13Rik	-0.961396	0.619616	3.45683	0	2.47439	3.17424	0	3.54251	2.23558	0	0	0	3.40418	0	0	3.78821	0	0
ENSMUSG00000075284	Wipf1	0.301348	0.0913104	9.98482	10.149	9.39734	9.53929	9.96913	10.0267	9.4688	9.38482	9.40473	9.39563	10.7783	10.7898	10.6609	10.6132	9.31931	9.36874
ENSMUSG00000075286	Gm1968	-0.0691481	0.860884	0	0	2.47439	0	0	1.87303	0	0	1.58185	0	0	0	0	0	2.21239	0
ENSMUSG00000075289	Carns1	-1.76636	3.62965e-10	9.31488	9.00435	9.13912	9.09798	8.51112	8.37162	9.91509	9.97886	6.22421	6.44575	7.68759	8.01594	7.89224	7.9657	7.50631	7.46441
ENSMUSG00000024941	Scyl1	-0.148957	0.042221	11.0955	11.1288	11.1032	11.0232	10.8819	10.9432	10.7586	10.8107	10.632	10.6881	10.9285	11.0275	10.7112	10.8128	10.8681	10.8851
ENSMUSG00000024940	Ltbp3	0.0150351	0.766475	11.3957	11.4397	11.6049	11.4513	11.2269	11.3105	11.065	11.1155	11.2539	11.3918	11.0761	11.273	10.9635	11.1151	11.8419	11.8143
ENSMUSG00000024943	Smc5	-0.0559487	0.505642	10.3816	10.5483	10.4907	10.4092	10.1499	10.1714	10.3322	10.2756	10.195	10.2276	10.3454	10.3365	10.5322	10.4603	10.1781	10.0364
ENSMUSG00000024942	Capn1	-0.225459	0.00104544	12.4128	12.4104	12.4643	12.5149	12.3211	12.4819	12.3012	12.342	12.3003	12.4236	12.0342	12.0593	12.0405	12.0361	12.3132	12.2377
ENSMUSG00000024944	Arl2	-0.42247	0.000372024	10.0308	9.88234	9.5952	9.52589	9.17663	9.22283	9.1929	9.23551	8.96975	9.0227	9.12904	9.24746	9.09327	9.12534	9.00664	8.8881
ENSMUSG00000024947	Men1	0.109898	0.530057	9.13633	9.2553	9.27533	9.23057	9.59861	9.37716	10.0385	9.86726	9.73511	9.70264	9.51662	9.5223	9.32554	9.31144	9.83915	9.70548
ENSMUSG00000021936	Mapk8	-0.271463	0.00490033	10.4106	10.3364	10.2228	10.0397	9.91866	9.99442	9.87433	9.68777	9.69751	9.68617	9.88315	9.93461	9.94865	9.85843	9.67407	9.63042
ENSMUSG00000024949	Sf1	0.0229313	0.658948	12.5246	12.4522	12.6076	12.5188	12.5164	12.5366	12.4516	12.3688	12.6704	12.783	12.4746	12.5384	12.4896	12.4775	12.3958	12.3307
ENSMUSG00000024948	Map4k2	-0.187652	0.112073	9.87081	9.86607	9.81368	9.99658	9.81696	9.65802	10.1487	10.0949	10.0038	10.0329	9.62393	9.76822	9.77837	9.86694	9.3275	9.36283
ENSMUSG00000102522	Gm37782	0.1226	0.945932	0	0	0	0	0	0	0	0	0	0	0	0	0.980803	0	0	0
ENSMUSG00000079614	Seh1l	0.125925	0.154205	10.6737	10.5852	10.6393	10.4851	10.609	10.6901	10.9801	10.9107	10.9532	10.9357	10.6915	10.6265	10.7262	10.6232	11.0064	11.0176
ENSMUSG00000108481	Gm33248	0.187104	0.852705	0	0	0	0	0	0	0	0	0	0	0	1.49683	0	0	0	0
ENSMUSG00000059534	Uqcr10	-0.70247	7.59348e-11	11.2977	11.2817	11.5218	11.6497	11.0732	11.0419	11.0891	11.1127	10.7485	10.628	10.6645	10.3607	10.2979	10.2904	10.6963	10.7619
ENSMUSG00000021932	Rnaseh2b	-0.0332908	0.804648	9.19717	9.10017	9.22677	9.46164	9.23846	9.27957	9.47257	9.60479	9.61739	9.52884	8.97265	9.05577	9.5025	9.2542	9.09559	9.2879
ENSMUSG00000087433	Gm14167	-0.779413	0.0798277	4.65751	4.21982	3.87499	4.27407	4.01812	4.00813	2.71463	2.80224	3.58068	2.37945	2.94686	3.78195	2.29109	4.46297	2.21239	2.67882
ENSMUSG00000051727	Kctd14	0.393756	0.113007	4.06032	4.74751	5.13668	5.3215	4.41072	4.53554	5.17952	5.33148	6.3877	6.07046	4.84807	4.12102	5.38852	4.92089	5.03568	5.101
ENSMUSG00000051726	Kcnf1	-1.31827	0.0115885	4.57361	4.39126	2.74344	4.77475	4.01812	5.08082	4.53959	4.53566	3.31772	2.8689	4.40136	4.04343	3.96379	2.47948	0	3.0364
ENSMUSG00000051721	Wdcp	-0.262807	0.0611088	7.19403	7.24291	7.48169	6.90999	6.99645	6.99929	7.14935	7.25683	6.51894	6.65579	6.69457	7.17037	6.81967	6.9609	7.37032	6.93752
ENSMUSG00000087437	Gm13112	-0.279447	0.613109	0	0	0	0	0	0	2.23558	0	0	0	0	0	0	0	0	0
ENSMUSG00000051723	Rpl31-ps13	-0.132908	0.681103	3.25618	2.78195	3.16597	3.17424	3.01692	3.16817	3.60033	3.1181	2.99591	3.38648	3.26724	2.47393	3.28719	3.46849	2.47068	2.86866
ENSMUSG00000087435	Gm16323	3.0136	0.0953021	0	0	0	0	4.41072	0	0	0	4.99547	4.97612	0	4.72853	4.48661	0	4.95345	4.37936
ENSMUSG00000079610	Ankrd39	-0.102547	0.477217	7.62755	7.64994	7.2637	7.50922	7.29532	7.13303	7.31815	6.97299	7.13491	7.02519	7.17792	7.36633	7.01692	7.11175	7.37822	7.7383
ENSMUSG00000051728	Fam243	0.197731	0.852705	0	0	0	0	0	0	0	0	1.58185	0	0	0	0	0	0	0
ENSMUSG00000080800	Gm11582	-0.216713	0.76357	0	0	0	1.71959	0	0	0.946638	0	0	0	0	0	0	0	0.93252	0
ENSMUSG00000080801	Gm13310	0.555044	0.309003	0	0	1.71311	1.10213	0	0.916608	0.946638	0.890331	0.997666	1.63306	1.54465	1.49683	0.980803	0.937638	0.93252	1.486
ENSMUSG00000080806	Gm13005	-0.425601	0.6025	0	0	0	0	1.59787	0.916608	0	0.890331	0	0	0	0	0	0	0	0
ENSMUSG00000005615	Pcyt1a	-0.422842	0.00499738	11.9076	11.9057	11.757	11.7003	11.6811	11.6935	11.2339	11.1549	10.7946	10.6452	11.5794	11.5483	11.4141	11.3165	11.1495	11.2037
ENSMUSG00000106595	Gm44314	0.362996	0.529645	0	0	0	0	0	0.916608	0.946638	0	0	1.03622	0	0.934413	0	0.937638	0.93252	0.926419
ENSMUSG00000005610	Eif4g2	-0.0831288	0.388413	14.6508	14.6772	14.6004	14.5966	14.7059	14.7025	14.8188	14.8069	14.5035	14.4831	14.5627	14.5776	14.4777	14.4354	14.9383	14.9155
ENSMUSG00000005611	Mrvi1	-0.607601	0.0145822	8.30419	8.27145	8.34744	8.17977	8.09071	8.31242	7.19572	6.8179	6.58034	6.46304	7.27934	7.29279	7.84416	7.7859	7.76922	7.64402
ENSMUSG00000090665	Gad1-ps	2.14846	1.62055e-06	3.25618	0	3.49237	3.34677	2.60108	2.18608	0.946638	2.96879	4.94968	3.38648	3.52924	4.9573	5.31985	5.12389	4.77345	3.94569
ENSMUSG00000040570	Rundc3b	0.523286	0.34019	4.48454	1.74464	4.50127	2.75137	4.34029	3.54251	4.80188	4.42535	4.69595	4.97612	3.85014	3.46235	4.42256	4.12739	4.26094	4.98271
ENSMUSG00000051098	Mblac2	0.148659	0.219973	8.41681	8.35152	8.24822	8.23572	8.14854	8.34035	8.6859	8.70288	8.77342	8.65257	8.08907	8.11883	8.40854	8.63432	8.94148	8.70098
ENSMUSG00000051095	Olfr986	0.354979	0.676765	0	0	0	0	0	0	0	0	0	0	0	0.934413	0	1.90542	0	0
ENSMUSG00000044231	Nhlrc1	-0.632588	0.00214807	6.9497	7.01275	6.78628	6.63832	6.55827	6.61112	6.7377	6.5812	5.12474	5.90322	6.52472	6.39079	6.43752	6.00364	5.74683	6.68317
ENSMUSG00000046934	Csl	0.343263	0.499795	1.27843	0	0	0	0	1.47267	0	0	1.58185	0	0	1.49683	0	0	0.93252	1.486
ENSMUSG00000102526	Gm37785	0.411402	0.507844	3.45683	0	3.16597	2.48203	0	1.87303	1.51337	1.8322	1.58185	2.37945	0	3.68308	1.97111	3.46849	1.49427	3.0364
ENSMUSG00000026548	Slamf9	-1.41455	3.35498e-05	8.41681	8.1632	7.29543	7.32547	7.2576	7.32097	6.69959	6.7394	5.38776	5.62466	6.62621	6.67431	6.91586	6.58797	4.91051	5.17479
ENSMUSG00000102241	Gm37716	0.159921	0.768749	2.7448	1.74464	2.74344	1.71959	1.59787	1.47267	3.60033	3.1181	2.80335	1.63306	2.27342	3.05118	1.97111	3.34396	3.45873	1.486
ENSMUSG00000100101	Gm29591	-0.243177	0.77508	1.94542	0	0	0	0	0	0	0	0	0	0	0	0	0	0	0
ENSMUSG00000026547	Tagln2	0.584303	0.000133049	11.8503	11.8168	12.5391	12.473	12.619	12.6209	12.1539	12.2267	13.1007	13.1231	12.5841	12.6905	12.5274	12.5723	13.1457	13.2304
ENSMUSG00000026546	Cfap45	0.779652	0.00302054	5.45195	5.18058	6.29415	6.2391	5.51075	5.63871	5.14212	5.20364	6.61009	6.44575	6.91688	6.74954	6.99507	6.9069	4.99515	5.27885
ENSMUSG00000026544	Dusp23	-0.860099	0.000987185	9.06899	9.2102	9.0917	9.13964	8.61546	8.4688	8.12042	7.76129	6.90226	6.94132	8.39461	8.37784	8.26525	8.1948	7.76922	7.75042
ENSMUSG00000059395	Nkapl	0.31943	0.245835	3.63296	3.67306	2.97012	4.64852	3.47701	4.2958	4.14509	2.80224	5.24338	2.8689	3.11593	4.45652	3.28719	3.58312	4.62198	5.02323
ENSMUSG00000100104	Gm5644	-0.113879	0.899213	2.39978	2.17845	2.97012	2.48203	1.00969	1.87303	2.71463	2.61391	1.9965	1.63306	2.5344	1.90047	1.55931	3.34396	1.49427	2.86866
ENSMUSG00000107334	Gm7538	-2.63894	8.74167e-06	3.25618	2.78195	3.75837	4.35714	4.18818	3.30403	0	1.4368	0	0	0	0	1.97111	0	0	0
ENSMUSG00000090779	Gm17110	0.18765	0.852705	0	0	0	0	0	0	0	0	0	0	0	0	0	1.5012	0	0
ENSMUSG00000107335	Gm43372	-0.633672	0.370391	3.02303	3.53357	2.74344	4.18592	0	2.85074	2.71463	0	3.31772	0	2.5344	2.47393	2.96624	0	2.68967	0
ENSMUSG00000000326	Comt	0.0495599	0.448011	10.6329	10.6255	10.5985	10.6268	10.4981	10.6611	10.3018	10.4565	10.5971	10.4476	10.526	10.5946	10.5788	10.4992	10.7167	10.8376
ENSMUSG00000053360	F730035P03Rik	0.244322	0.761494	0	0	0	0	0	0	0	0	0	0	1.95457	0	0	0	0	0
ENSMUSG00000101397	Mug-ps1	0.117692	0.852705	0	0	0	0	0	0	0.946638	0	0	0	0	0	0	0	0	1.88817
ENSMUSG00000003617	Cp	1.05733	0.00141787	9.65561	9.57509	10.3975	10.4286	10.2336	10.2524	8.96825	8.89878	9.38335	9.52267	11.1607	11.2682	11.9333	11.9623	10.8254	10.8126
ENSMUSG00000095805	Gm22092	-0.218081	0.77508	0	1.74464	0	0	0	0	0	0	0	0	0	0	0	0	0	0
ENSMUSG00000095807	Gm21405	0.1226	0.945932	0	0	0	0	0	0	0	0	0	0	0	0	0.980803	0	0	0
ENSMUSG00000007107	Atp1a4	-1.50546	0.761125	3.93144	5.08388	3.63149	0	2.60108	0	3.07365	2.96879	0	0	0	0	0	0	3.87077	5.3759
ENSMUSG00000117856	Gm6937	0.186212	0.247003	4.06032	0	0	0	0	0	0	0	5.55002	0	0	0	0	0	0	0
ENSMUSG00000098328	Gm27271	0.157585	0.838333	0	0	0	1.71959	0	0	0	0	0	0	0	0	0	0	1.49427	1.486
ENSMUSG00000098329	Mir6966	-0.0808526	0.86213	1.27843	1.12139	1.09716	1.10213	1.00969	0.916608	0.946638	0.890331	0.997666	1.03622	0.969874	0.934413	0.980803	0.937638	0.93252	0.926419
ENSMUSG00000098327	Mir7087	0.235083	0.571298	2.7448	1.74464	2.47439	3.34677	2.60108	2.6613	2.23558	3.1181	2.99591	3.38648	2.94686	2.69303	2.96624	2.47948	2.47068	2.86866
ENSMUSG00000118060	4933401L05Rik	-0.0350247	0.836477	3.45683	0	0	1.71959	0	0	0	2.14222	0	0	2.27342	2.47393	2.29109	0	0	0
ENSMUSG00000098325	Mir7048	0.366764	0.429017	1.27843	1.12139	1.09716	1.71959	2.01451	2.44317	1.51337	1.4368	2.31819	2.054	1.54465	1.49683	1.97111	1.5012	2.21239	2.46016
ENSMUSG00000098322	5830468F06Rik	0.433172	0.597454	0	0	0	0	0	0	0	0	0	0	0	0	1.97111	0	1.49427	0
ENSMUSG00000098320	Vis1	1.19947	0.0166374	0	1.74464	0	0	0	0.916608	0	0	0	1.03622	1.54465	2.47393	2.29109	2.69874	2.21239	0
ENSMUSG00000117671	---	0.0700311	0.69423	2.39978	3.00959	3.63149	0	2.82393	3.64844	3.80563	3.59655	2.58107	3.65069	3.26724	3.05118	3.13562	3.68931	2.21239	1.88817
ENSMUSG00000084274	Gm12504	0.458974	0.263372	2.7448	1.74464	2.74344	2.97824	3.71828	3.30403	3.98532	2.96879	3.58068	4.2376	3.64432	3.46235	3.54957	3.46849	3.04769	2.86866
ENSMUSG00000084277	Gm11702	-0.101754	0.600406	0	0	1.71311	0	1.00969	1.47267	0.946638	1.4368	0.997666	1.03622	0	0.934413	0	0.937638	0.93252	0.926419
ENSMUSG00000084276	Gm8317	0.0571279	0.901863	0	1.12139	0	1.10213	1.00969	0	0.946638	1.4368	1.58185	1.03622	0.969874	0	1.55931	0	0	0.926419
ENSMUSG00000117851	Gm50192	0.116565	0.945932	0	0	0	0	0	0	0	0	0	0	0	0	0	0	0.93252	0
ENSMUSG00000084279	Gm13232	-0.0446562	0.47155	3.02303	3.00959	2.97012	2.97824	3.01692	3.54251	4.53959	4.63812	3.99562	3.38648	3.26724	3.20164	3.13562	3.46849	3.45873	3.44706
ENSMUSG00000033237	Arid2	-0.0778234	0.327778	10.5679	10.5449	10.6465	10.7288	10.9397	10.8526	10.9761	11.1015	10.9539	10.8231	10.5575	10.5826	10.6444	10.7406	10.7018	10.7316
ENSMUSG00000096141	Dnah7a	0.965035	0.109151	0	0	0	0	2.01451	1.47267	0	0	2.58107	2.37945	0	3.20164	1.55931	0	0	1.486
ENSMUSG00000107125	Gm3822	2.10173	0.0135601	0	0	0	0	1.59787	3.30403	0	0	3.45518	2.37945	3.40418	1.49683	2.77429	2.69874	2.47068	3.0364
ENSMUSG00000094733	Csta3	4.4421	9.05038e-09	2.39978	3.00959	6.96794	6.53507	5.69137	5.71383	2.23558	3.78702	9.81551	9.61642	8.5466	8.27551	8.01678	7.86733	9.8291	9.90973
ENSMUSG00000002059	Rab34	0.137881	0.570751	8.8898	9.11554	9.59944	9.3316	9.37244	9.41142	10.0449	10.1598	9.96831	9.89006	9.48801	9.43194	9.27202	9.45759	9.78074	9.73932
ENSMUSG00000002058	Unc119	0.706081	2.06584e-06	7.87542	8.03328	7.67906	7.8548	7.42009	7.3369	7.16808	7.24876	8.71985	8.48074	8.33161	8.08534	8.2376	8.36067	8.13366	7.91557
ENSMUSG00000002057	Foxn1	-0.291963	0.206301	8.18203	7.9188	8.15327	8.2629	8.52309	8.26742	9.08124	9.25781	8.48719	8.26607	7.37409	7.81464	8.00589	7.833	8.84786	8.68212
ENSMUSG00000002055	Spag5	0.286157	0.206419	8.56538	8.50412	9.20466	9.10401	8.70227	8.62293	9.76786	9.53014	9.96831	9.81799	8.70412	8.57684	9.08812	9.37647	9.42987	9.32889
ENSMUSG00000002052	Supt6	0.0879431	0.249078	11.9467	11.9333	11.9455	11.9018	12.0562	12.0361	11.6796	11.6891	11.9157	12.0294	11.9049	12.0837	11.7915	11.8165	12.1495	12.2007
ENSMUSG00000002550	Uck1	0.318483	0.00496824	9.31488	9.44	9.56296	9.52139	9.40515	9.57483	9.29227	9.28175	10.0438	9.93721	9.42502	9.59719	9.36655	9.40402	10.0179	10.1494
ENSMUSG00000088552	Mir1957a	1.29166	0.00402183	1.27843	0	1.71311	1.10213	0	1.47267	1.51337	0.890331	2.80335	2.37945	1.54465	1.49683	1.97111	1.90542	2.87975	3.32273
ENSMUSG00000083720	Gm12901	-0.137766	0.866673	0	0	0	1.10213	0	0	0	0	0	0	0	0	0	0	0	0
ENSMUSG00000036606	Plxnb2	0.130519	0.209716	12.2446	12.359	12.5435	12.5684	12.806	12.8022	12.7981	12.7961	12.5831	12.6211	12.8829	12.8998	12.5946	12.5944	12.8817	12.9045
ENSMUSG00000046062	Ppp1r15b	0.454251	8.56676e-05	11.0013	10.9354	11.0995	11.1443	11.5434	11.5544	11.443	11.3614	11.5952	11.5503	12.0822	11.9886	11.7079	11.6887	11.5491	11.5546
ENSMUSG00000088559	Mir1981	0.0915273	0.782034	2.7448	2.17845	2.14339	1.10213	2.33741	0.916608	1.51337	2.14222	1.58185	2.8689	2.5344	1.49683	2.29109	0.937638	1.89756	2.20233
ENSMUSG00000110702	Gm45767	-0.83486	0.00170763	5.66962	5.87289	5.27045	4.89083	5.54247	5.5041	5.10373	4.36687	3.69613	5.0235	4.52666	4.9573	4.13345	5.08551	3.87077	4.24877
ENSMUSG00000097386	9130213A22Rik	-0.698018	0.200548	4.06032	2.51153	3.63149	2.75137	2.33741	2.44317	1.9192	3.59655	1.9965	2.37945	3.7509	2.47393	2.96624	0	1.89756	2.20233
ENSMUSG00000016356	Col20a1	-0.951096	4.10801e-11	7.86664	7.71596	7.49085	7.50011	7.10664	7.24702	7.34308	7.32754	6.03979	6.11489	6.46334	6.60848	6.50093	6.83931	6.81709	6.60524
ENSMUSG00000072407	Gm6419	-0.657993	0.0174737	4.3896	3.37913	3.98289	4.35714	3.47701	3.64844	4.14509	4.03253	2.31819	3.38648	3.64432	3.46235	3.13562	3.05712	3.19809	3.94569
ENSMUSG00000081382	Rpl18-ps1	-0.179065	0.309415	3.45683	3.53357	4.4268	3.88367	3.33933	3.83946	3.22441	4.42535	3.58068	3.65069	3.85014	3.57693	3.54957	3.58312	3.45873	3.44706
ENSMUSG00000062074	Ccn6	-0.232906	0.77508	0	0	0	0	0	0.916608	0.946638	0	0	0	0	0	0	0	0	0
ENSMUSG00000064302	Clasp1	-0.177802	0.0125314	11.4613	11.5129	11.4953	11.4817	11.3873	11.5385	11.1463	11.0589	11.2272	11.2816	11.27	11.2709	11.0666	11.0959	11.2733	11.1743
ENSMUSG00000064307	Lrrc51	-0.220475	0.262048	5.96132	6.43989	6.29415	5.8663	5.34077	5.85327	5.7006	6.29788	6.12468	6.09285	5.39995	4.9573	5.74342	6.00364	5.88633	5.78223
ENSMUSG00000064308	2410137M14Rik	-1.34038	0.0447228	3.45683	3.53357	0	3.17424	3.47701	2.85074	3.89827	2.39726	2.58107	0	3.11593	1.90047	2.96624	1.5012	0	0
ENSMUSG00000083178	Gm12187	0.790931	0.213757	0	0	0	0	0	0	0	0	0	0	0.969874	1.90047	1.97111	0	0	1.486
ENSMUSG00000080380	Gm22102	-0.274911	0.77508	0	0	1.09716	1.10213	0	0	0	0	0	0	0	0	0	0	0	0
ENSMUSG00000080383	Gm22103	-0.294176	0.686516	0	0	0	0	0	0.916608	0	1.4368	0	0	0	0	0	0	0	0
ENSMUSG00000078139	AK157302	-0.898521	9.96416e-09	8.58158	8.63786	8.60553	8.6021	8.12778	8.04788	7.73092	7.74989	7.03976	6.94132	7.50929	7.48847	7.51614	7.38099	7.56978	7.44962
ENSMUSG00000084493	Gm22106	-0.0443115	0.946891	0	1.12139	1.09716	0	0	0	0	0	0	0	0	0	0	0.937638	0	0.926419
ENSMUSG00000107676	Gm44178	-1.15703	0.0165808	1.94542	0	1.71311	2.75137	1.59787	2.18608	0	0	0	0	0	0	0	0.937638	0	0
ENSMUSG00000095377	Olfr91	0.435905	0.532533	0	0	0	0	0	0	0	0	0	0	0	0.934413	2.55282	0	0	0
ENSMUSG00000078132	Gm11939	-0.438425	0.413475	0	0	0	0	2.01451	1.47267	0.946638	0	0	0	0	0	0	0	0	0.926419
ENSMUSG00000078134	Srsf3-ps	-0.0409266	0.73765	6.79158	6.78565	7.09361	7.06629	6.96168	6.93795	7.25823	7.60561	7.30824	7.09338	7.03759	6.42179	6.90418	7.01295	7.11061	7.28443
ENSMUSG00000078137	Ankrd63	-0.815067	0.303076	1.94542	0	0	2.97824	1.59787	2.6613	1.51337	0	0	0	0	0	0	0	2.68967	1.486
ENSMUSG00000082896	Gm5844	0.0665361	0.860273	5.45195	5.87289	5.64361	5.61947	6.01902	5.76183	6.8808	7.0021	5.85339	6.24051	5.94008	5.99699	5.84465	6.12214	6.30634	6.47985
ENSMUSG00000082895	Rpsa-ps9	-0.270786	0.122599	4.95143	5.35646	5.73902	5.23629	5.22826	5.29167	5.21598	5.5834	5.35299	5.35517	5.2261	5.11733	5.2103	5.08551	4.32774	4.76107
ENSMUSG00000038831	Ralgps1	-0.364478	0.0551431	8.29767	8.41748	9.22677	9.15133	8.55454	8.32046	7.24065	7.35036	8.31727	8.42449	7.54676	7.92693	7.94449	8.03783	7.7632	7.68247
ENSMUSG00000014195	Dnajc7	-0.0579333	0.266231	12.0169	12.0515	11.8459	11.897	11.8866	11.8069	11.9448	11.8592	11.9082	11.8385	11.8613	11.8337	11.9872	11.9406	11.6679	11.8078
ENSMUSG00000109701	Gm32531	0.187104	0.852705	0	0	0	0	0	0	0	0	0	0	0	1.49683	0	0	0	0
ENSMUSG00000099492	Gm5525	-0.265231	0.0013815	7.50835	7.48933	7.25296	7.34595	7.44547	7.48006	7.50651	7.22426	7.28076	7.24099	6.973	7.04658	7.20953	7.04331	7.12946	7.20741
ENSMUSG00000109709	Gm45290	-0.184083	0.77508	0	0	0	0	0	1.47267	0	0	0	0	0	0	0	0	0	0
ENSMUSG00000014198	Zfp385c	-1.87235	0.000211835	5.74826	5.90154	5.5057	4.99825	5.60388	5.83095	2.71463	3.1181	0	3.2337	3.26724	3.46235	2.77429	4.68457	3.57329	3.44706
ENSMUSG00000113237	Gm6109	-0.2547	0.395841	1.94542	1.12139	2.14339	2.48203	1.00969	1.47267	2.4949	2.61391	0.997666	1.63306	1.95457	2.21551	1.55931	1.90542	1.49427	1.486
ENSMUSG00000113234	Gm49330	-0.0159108	0.960095	0	0	1.09716	0	0	0	0	0	0	0	0.969874	0	0	0	0	0
ENSMUSG00000001508	Sgca	-2.40203	0.000967418	11.5883	11.5484	11.3148	11.3655	10.6432	10.845	9.42665	9.45142	5.45487	5.0235	9.78152	9.89374	9.44723	9.46696	8.94414	8.95508
ENSMUSG00000001504	Irx2	0.0434299	0.722095	11.0564	10.9645	11.519	11.555	11.2178	11.2455	11.9049	11.9413	12.1381	12.1008	10.9746	10.9492	11.158	11.219	11.6133	11.5988
ENSMUSG00000001506	Col1a1	-0.619018	0.768667	16.0336	16.0316	13.5849	13.5821	15.1928	15.2503	15.0022	15.1067	12.4578	12.4558	16.4109	16.4949	14.552	14.4854	14.0101	13.965
ENSMUSG00000001507	Itga3	0.0947158	0.735046	11.1997	11.1816	11.9393	11.9578	11.9471	11.9376	10.8477	10.9202	12.0721	12.0173	11.1865	11.4064	11.09	11.2096	11.8663	11.8404
ENSMUSG00000113238	Gm47251	0.197731	0.852705	0	0	0	0	0	0	0	0	1.58185	0	0	0	0	0	0	0
ENSMUSG00000019261	Map1s	-0.0400713	0.922539	8.71483	8.57698	8.2803	8.0609	7.90188	8.1233	7.82243	7.76696	7.39623	7.489	8.57226	8.79377	8.70963	8.43505	7.63718	7.89388
ENSMUSG00000092060	Bend4	1.13753	5.18997e-08	5.92793	5.62053	5.96634	5.47816	5.90164	6.39987	5.75115	6.25014	7.51105	7.25098	7.06883	7.1334	7.50072	7.50249	6.25577	6.1728
ENSMUSG00000096779	Gm22112	-0.258503	0.77508	0	1.12139	0	0	0	0	0.946638	0	0	0	0	0	0	0	0	0
ENSMUSG00000096775	Gm5796	-0.168347	0.991934	0	1.74464	0	2.75137	0	0	1.51337	0	3.16577	0	0	1.49683	0	0	0	0
ENSMUSG00000096770	Amy2a4	-0.11833	0.866673	0	0	0	0	0	0	0.946638	0	0	0	0	0	0	0	0	0
ENSMUSG00000101537	Gm29571	-0.189171	0.77508	0	0	0	0	0	0	1.51337	0	0	0	0	0	0	0	0	0
ENSMUSG00000101538	Gm29029	-0.159803	0.866673	1.27843	0	0	0	0	0	0	0	0	0	0	0	0	0	0	0
ENSMUSG00000029007	Agtrap	0.485812	0.0187541	10.3266	10.3246	9.52331	9.64018	9.78914	9.80556	9.14408	9.05974	9.8298	9.9154	10.525	10.603	10.4482	10.4678	9.83485	9.87556
ENSMUSG00000038510	Rpf2	-0.0393039	0.60274	9.27227	9.09707	9.0489	8.83366	8.97057	8.92646	9.47821	9.49473	9.11946	9.12671	9.03462	8.90214	9.0302	9.06251	9.19287	9.33895
ENSMUSG00000113581	---	-1.94797	0.014288	4.48454	4.54447	4.26524	4.09203	4.92557	4.58973	2.23558	2.39726	2.80335	0	1.95457	1.49683	1.55931	0	4.19089	3.94569
ENSMUSG00000113584	Gm46355	0.455864	0.603906	0	0	0	0	0	0	2.23558	2.14222	1.58185	2.64483	0	1.90047	0	0	1.89756	0
ENSMUSG00000113585	Gm19605	0.268125	0.201779	5.49819	4.80931	6.25164	6.14872	5.82633	5.80827	5.91533	5.92486	5.7503	6.11489	5.91737	5.95523	5.71696	6.34969	5.97235	6.55085
ENSMUSG00000113586	Gm48606	-0.159803	0.866673	1.27843	0	0	0	0	0	0	0	0	0	0	0	0	0	0	0
ENSMUSG00000109541	Gm6112	-0.199734	0.77508	0	0	0	0	1.59787	0	0	0	0	0	0	0	0	0	0	0
ENSMUSG00000029004	Kmt2e	0.00463716	0.982736	11.7313	11.7014	11.7632	11.7992	11.8419	11.8547	11.4823	11.5847	11.7053	11.7391	11.6666	11.7065	11.7366	11.8704	11.6939	11.6775
ENSMUSG00000113577	Gm19238	0.39842	0.575615	0	0	0	0	0	0	0	1.4368	0	1.63306	0	1.49683	0	0	1.49427	0
ENSMUSG00000022055	Nefl	0.714145	0.156209	0	0	1.71311	0	0	0	0	0	0	0	3.64432	3.78195	0	0	0	0
ENSMUSG00000010021	Kif19a	-0.661307	0.0219048	5.543	5.08388	6.22991	6.26083	5.69137	4.53554	4.28891	4.63812	3.99562	3.97378	5.29817	4.91436	5.09175	5.00555	4.67426	4.02763
ENSMUSG00000097231	Gm26852	0.677482	0.330537	4.28797	4.39126	2.97012	3.99161	4.66241	0	4.06741	4.17569	4.94968	5.15696	4.1903	3.68308	3.6648	3.46849	4.67426	4.17875
ENSMUSG00000010025	Aldh3a2	0.237004	0.01053	9.90768	10.1295	10.2728	10.2553	10.3569	10.3479	10.3405	10.3539	10.5199	10.4946	10.2106	10.3303	10.795	10.7658	10.444	10.3002
ENSMUSG00000022057	Adamdec1	-0.658042	0.3361	0	1.12139	4.50127	3.767	2.82393	0	0	0	0	0	0	0	3.54957	1.90542	1.49427	0
ENSMUSG00000097233	Gm17552	-0.167568	0.557667	4.3896	4.30808	3.63149	4.64852	4.10565	3.74711	3.70663	4.73379	3.69613	3.38648	4.03022	4.82443	3.7715	4.33794	4.11727	3.76636
ENSMUSG00000112186	Gm2412	0.0707149	0.872451	1.94542	1.74464	1.09716	0	2.33741	0	2.23558	0.890331	2.58107	0	1.95457	1.49683	0.980803	1.90542	1.89756	0
ENSMUSG00000097232	Gm26854	0.372552	0.669412	0	0	0	0	0	0	0	0	0	2.054	0	0	0	0	0	0.926419
ENSMUSG00000021506	Pitx1	-0.782257	0.0336232	6.57136	6.51599	5.93981	6.46189	5.54247	5.80827	2.4949	2.96879	5.20491	5.77065	3.52924	4.51518	3.28719	3.68931	5.15085	4.8981
ENSMUSG00000101280	Gm8600	0.116802	0.945932	0	0	0	0	0	0	0	0	0	0	0	0.934413	0	0	0	0
ENSMUSG00000101281	Gm8449	0.271186	0.654422	1.94542	0	0	0	0	0	0	0	1.58185	1.03622	0	1.49683	0	0	0	0
ENSMUSG00000112188	Gm47708	-1.78145	8.91399e-05	3.63296	3.37913	4.4268	5.27953	4.7735	3.64844	2.90528	3.25339	2.31819	2.37945	0	1.90047	3.28719	3.20766	1.49427	2.46016
ENSMUSG00000097237	Gm26519	-0.281409	0.715233	2.39978	0	0	1.71959	1.59787	0	0	2.14222	0	1.63306	0	2.47393	0	1.5012	0	0
ENSMUSG00000065952	Rps23rg1	-0.750138	0.262223	3.25618	3.20616	0	0	1.59787	2.85074	3.22441	3.95524	3.45518	2.64483	0	0	2.29109	0	2.21239	1.486
ENSMUSG00000065954	Tacc1	0.0652161	0.446981	10.822	10.7459	10.47	10.3884	10.6997	10.7537	10.4838	10.4021	9.82029	9.67323	10.9035	10.9136	10.9451	10.9882	10.9406	11.1028
ENSMUSG00000097429	Gm26520	1.10259	0.0690949	0	0	0	0	0	0	0	0	0	1.63306	2.27342	2.21551	0	2.69874	0	0
ENSMUSG00000108154	Gm44033	0.543937	0.619903	0	2.78195	0	0	0	0	0	1.8322	0	1.63306	0	0	2.29109	2.22081	0.93252	1.88817
ENSMUSG00000097424	---	-0.111291	0.866673	0	0	0	0	0	0	0	0.890331	0	0	0	0	0	0	0	0
ENSMUSG00000097425	Vmn1r181	1.07381	0.0445519	0	0	0	0	1.59787	0	0	0	2.31819	0	1.54465	0	1.55931	0	1.89756	2.86866
ENSMUSG00000097426	Gm8941	-0.736466	0.204931	3.25618	0	0	0	0	0	1.9192	2.61391	0	0	0	0	0	0	1.89756	0
ENSMUSG00000010651	Acaa1b	0.92835	0.000262718	6.05711	5.6546	7.32649	7.42509	6.80051	6.76033	6.8808	6.96315	8.30368	8.31925	7.38241	7.15201	7.71642	7.64125	7.27197	7.50788
ENSMUSG00000054966	Lmntd1	-0.965726	0.557206	4.3896	3.80025	2.97012	2.75137	3.18711	1.87303	0	2.14222	0	0	2.27342	3.87447	3.7715	3.46849	0	0
ENSMUSG00000054967	Zfp647	0.644449	0.116599	4.17863	4.39126	2.47439	4.35714	4.92557	5.04248	4.98201	5.60886	5.51899	4.06718	4.46537	5.03953	6.19069	5.33492	5.32445	5.17479
ENSMUSG00000041308	Sntb2	0.32534	0.00317085	10.2254	10.1188	10.0429	9.86261	10.3636	10.2887	10.2587	10.1876	10.2726	10.3206	10.6387	10.8308	10.7037	10.8369	10.2401	10.1076
ENSMUSG00000041303	Gtf3c3	0.0548424	0.453506	9.16886	9.29364	9.01435	9.1658	9.1094	9.166	9.45362	9.20662	9.15015	9.21098	9.32506	9.18785	9.44522	9.38637	9.13809	9.17331
ENSMUSG00000041301	Cftr	-0.546954	0.268001	0	0	2.97012	0	0	0	1.51337	1.4368	0	0	1.54465	0	0	0	0	0
ENSMUSG00000000365	Rnf17	-0.838568	0.182426	3.93144	2.51153	2.74344	2.75137	3.33933	4.2958	3.07365	3.59655	2.58107	2.054	3.7509	2.69303	3.7715	0	3.19809	1.486
ENSMUSG00000078880	Gm14308	0.159825	0.203962	6.28522	5.9572	6.25164	6.21703	5.94974	5.87526	5.93733	6.40349	6.03979	6.1366	6.04853	6.31026	6.46957	6.42846	6.60455	6.11774
ENSMUSG00000093334	Gm22118	0.00551034	0.960095	0	0	0	0	0	0	0	0.890331	0	0	0	0.934413	0	0	0	0
ENSMUSG00000093336	Mir1954	0.325535	0.67471	0	0	0	0	0	0	0	0.890331	0.997666	0	0	0	1.55931	0.937638	0	0
ENSMUSG00000093085	Gm24325	-0.464521	0.46354	2.39978	1.12139	1.71311	1.10213	1.00969	1.47267	0.946638	0.890331	0.997666	0	1.54465	0	1.55931	1.90542	0.93252	0
ENSMUSG00000102782	Gm37625	0.116565	0.945932	0	0	0	0	0	0	0	0	0	0	0	0	0	0	0.93252	0
ENSMUSG00000118138	Gm50322	-0.0103269	0.758337	5.99396	7.06435	7.06934	6.92368	6.73338	6.44467	6.55056	6.86091	7.66069	7.64104	6.12978	6.03758	6.38807	6.56025	6.61796	6.52287
ENSMUSG00000118139	Gm41720	0.373399	0.678251	0	0	0	0	0	0	0	0	0	0	0	0	0	1.5012	0	1.486
ENSMUSG00000115329	Gm49272	-0.184083	0.77508	0	0	0	0	0	1.47267	0	0	0	0	0	0	0	0	0	0
ENSMUSG00000118134	4930549G23Rik	-0.0216337	0.969879	1.94542	1.12139	0	1.71959	0	0	0	0	0	1.63306	0	0	0	0	1.49427	1.486
ENSMUSG00000118136	Gm50312	0.043209	0.841144	1.94542	0	0	0	0	0	0	0	0	0	0	0	2.29109	0	0	0
ENSMUSG00000118132	---	0.602246	0.112453	4.17863	3.20616	1.71311	4.09203	3.47701	3.83946	4.41969	4.24227	5.03986	4.46054	3.94299	4.45652	3.96379	4.57802	3.77826	3.76636
ENSMUSG00000022015	Tnfsf11	0.799641	0.522097	0	3.37913	0	0	3.60268	3.83946	3.89827	3.78702	3.80302	2.64483	3.26724	3.46235	2.77429	0	4.19089	4.76107
ENSMUSG00000022014	Epsti1	0.891629	0.00414531	8.61344	8.8658	7.88082	7.80389	8.21893	8.44695	7.6533	7.78382	7.92016	7.94162	10.6125	10.6496	9.83329	9.85558	7.72654	7.86073
ENSMUSG00000022016	Akap11	0.155132	0.00454946	10.005	9.99465	9.81732	9.93538	9.90804	10.0365	9.97481	10.0971	10.0748	9.93257	10.1103	10.0679	10.1225	10.2235	10.2358	10.2424
ENSMUSG00000022010	Tsc22d1	-0.419444	0.0285214	12.3669	12.4738	11.9313	11.9594	12.0698	11.9845	11.7796	11.8089	11.0232	10.9194	12.1997	12.111	11.8217	11.6551	11.6104	11.6783
ENSMUSG00000022013	Dnajc15	-0.138226	0.201178	9.47664	9.24974	9.55424	9.45223	9.07185	8.98577	9.113	9.2857	8.76683	9.06577	9.39041	9.12568	9.38557	9.26497	9.09798	8.98616
ENSMUSG00000022012	Enox1	-0.408028	0.00526592	6.82825	7.01275	6.83028	7.29419	7.09599	7.05813	7.47678	6.66853	7.00659	6.72907	6.83445	6.78573	6.30168	6.28342	6.73333	6.32641
ENSMUSG00000022019	Tdrd3	-0.199946	4.4997e-05	10.2811	10.2992	10.3667	10.3735	10.3614	10.2163	10.3872	10.4093	10.1876	10.2736	10.1091	10.1512	10.1793	10.1798	10.0713	9.94311
ENSMUSG00000022018	Rgcc	0.0280624	0.722183	9.10306	9.05624	9.27533	9.24155	9.48486	9.45404	8.80734	9.02943	9.30367	9.06577	8.93075	9.01316	9.12883	8.76452	9.76727	9.70236
ENSMUSG00000055610	Olfr307	0.3168	0.59386	0	0	0	0	0	0	0	0	0	0	2.5344	0	0	0	0	0
ENSMUSG00000055612	Cdca7	0.11351	0.749202	8.92831	8.71656	9.0796	9.16292	9.03051	9.1161	10.3456	10.4066	10.0587	10.0658	8.61874	8.6309	9.13634	9.0797	10.0529	10.0511
ENSMUSG00000020528	Prpsap2	0.450612	0.00327584	8.41681	8.44694	8.24822	8.57199	8.56616	8.26325	9.11783	9.16646	9.22656	9.31461	8.92222	8.84612	8.85927	9.0376	9.06165	9.13454
ENSMUSG00000020527	Myo19	0.334359	0.0157002	9.80795	9.66975	9.85508	9.73447	10.0786	10.034	10.3301	10.2576	10.6156	10.6602	9.7956	10.0118	10.1022	10.0487	10.5562	10.6523
ENSMUSG00000020526	Znhit3	0.127729	0.233263	7.45072	7.50808	7.49085	7.73567	7.46215	7.55006	7.62647	7.43819	7.94371	7.99608	7.1969	7.41335	7.12149	7.86167	7.8957	7.85513
ENSMUSG00000020525	Ppm1d	-0.249416	0.00121943	10.1836	10.1081	10.2379	10.2472	10.4777	10.3528	10.4649	10.43	10.1615	10.3395	9.81876	10.0777	10.0126	9.94404	10.0774	10.0754
ENSMUSG00000020524	Gria1	-0.546866	0.249618	2.7448	0	0	0	0	1.47267	0	3.78702	1.9965	1.63306	0	0	0	0	0	0
ENSMUSG00000020523	Fam114a2	-0.0364808	0.538209	11.0418	11.092	11.1697	11.1178	11.0637	11.0779	11.1117	10.9818	11.1207	11.1623	10.925	10.9453	10.9571	10.9169	11.1186	11.2185
ENSMUSG00000020522	Mfap3	0.245247	0.0085446	9.64538	9.58837	9.40706	9.62978	9.53696	9.66277	9.69387	9.69224	9.47511	9.47659	9.94198	10.1102	9.87876	9.9115	10.1894	9.83488
ENSMUSG00000020521	Rnft1	-0.0430092	0.546565	10.8875	10.6947	10.6017	10.47	10.6459	10.7463	10.6386	10.5408	10.5461	10.3441	10.7537	10.7507	10.5566	10.6539	10.6708	10.6055
ENSMUSG00000020520	Galnt10	-0.0792176	0.621223	9.31811	9.30173	8.80979	8.86238	9.22874	9.49366	9.44405	9.46368	8.60636	8.80948	9.39452	9.61238	9.1137	9.2778	9.24132	9.23283
ENSMUSG00000094812	Gm22614	0.369543	0.257216	1.94542	0	1.09716	0	1.59787	0.916608	0	0	0.997666	1.03622	3.64432	0	0	0.937638	1.89756	0
ENSMUSG00000094814	Gm21973	-0.126212	0.866673	0	0	0	0	1.00969	0	0	0	0	0	0	0	0	0	0	0
ENSMUSG00000091863	Cldn34a	0.237195	0.761494	0	0	0	0	0	0	0	0	0	0	0	0	0	0	1.89756	0
ENSMUSG00000094817	Cphx3	-0.578803	0.132571	0	1.74464	0	1.10213	1.59787	0.916608	2.23558	0	0.997666	1.03622	0	0	0	0	0.93252	0
ENSMUSG00000118288	Gm50258	-0.599628	0.259199	0	0	1.71311	2.1506	0	1.47267	0.946638	0	0	0	0	0	0	0	0	1.486
ENSMUSG00000109284	B230311B06Rik	-0.939339	0.0306297	3.25618	3.53357	4.17712	4.18592	3.8253	2.44317	3.89827	0	0	2.37945	1.95457	2.47393	1.97111	2.88903	2.68967	3.44706
ENSMUSG00000059263	Usp47	-0.414324	0.00531163	12.7545	12.8688	12.8104	12.7688	12.4089	12.3716	11.8538	11.8864	11.6114	11.6881	12.2787	12.2006	12.1932	12.1434	12.137	12.1564
ENSMUSG00000028759	Hp1bp3	0.120731	0.00403536	12.385	12.3674	12.2428	12.2278	12.2652	12.2883	12.2589	12.2869	12.3529	12.423	12.3643	12.349	12.5564	12.5267	12.3673	12.3485
ENSMUSG00000052062	Pard3b	-0.981063	1.86796e-06	8.74869	8.86943	8.30129	8.39163	8.51911	8.56324	8.01575	8.21529	6.86573	6.39261	7.72075	7.70552	7.95019	7.80964	7.72033	7.61117
ENSMUSG00000013643	Lypd8	0.860827	0.209425	0	0	0	2.48203	2.33741	2.18608	0	0	1.58185	3.38648	0	3.46235	0	0	3.57329	1.88817
ENSMUSG00000013646	Sh3bp5l	-0.080386	0.580401	9.98075	9.86061	9.89361	9.93369	10.146	10.1836	10.3071	10.3293	10.096	10.2149	9.89337	9.81421	9.70117	9.59542	10.3456	10.3308
ENSMUSG00000118282	Gm4840	0.772198	0.103005	4.06032	3.00959	4.08327	2.1506	3.60268	2.85074	0	2.96879	5.12474	4.71262	3.7509	4.12102	4.60677	4.12739	0	2.46016
ENSMUSG00000118283	Gm7623	0.539854	0.277551	0	2.17845	2.47439	1.71959	2.01451	2.6613	3.07365	2.39726	2.80335	2.054	2.94686	3.05118	1.55931	2.22081	2.87975	3.32273
ENSMUSG00000028756	Pink1	-1.28417	6.26876e-09	13.1984	13.2501	13.4095	13.4216	12.8644	12.8641	12.127	12.0472	11.0045	10.948	12.061	12.0027	11.9621	12.0005	11.5034	11.4268
ENSMUSG00000057615	Ldoc1	1.48786	0.0345173	0	0	1.71311	3.34677	1.59787	0	0	1.4368	3.90253	4.38999	0	1.49683	2.55282	2.88903	1.89756	2.86866
ENSMUSG00000057614	Gnai1	-0.0282486	0.758066	10.7652	10.745	11.2979	11.3105	11.538	11.5325	11.2255	11.143	11.2169	11.1768	10.8573	10.9047	11.1357	11.1198	11.547	11.3735
ENSMUSG00000028718	Stil	0.27798	0.150559	7.58534	7.64994	8.275	8.19678	7.90798	7.89487	8.578	8.58276	8.90523	9.09933	7.68086	7.7118	8.33215	8.39246	8.34595	8.42673
ENSMUSG00000028719	Cmpk1	0.378941	1.71679e-08	11.0281	11.0881	11.1697	11.1768	11.3697	11.2194	11.4401	11.4424	11.5948	11.5533	11.7197	11.703	11.5692	11.5204	11.6464	11.6591
ENSMUSG00000118281	Gm50242	-0.189171	0.77508	0	0	0	0	0	0	1.51337	0	0	0	0	0	0	0	0	0
ENSMUSG00000028710	Atpaf1	-0.499164	4.95959e-06	9.37807	9.3545	9.2859	9.28197	9.07457	8.82564	8.96825	8.69695	8.44655	8.37967	8.68072	8.47339	8.85321	8.73693	8.57632	8.72574
ENSMUSG00000118286	Gm8755	-0.137145	0.866673	0	0	1.09716	0	0	0	0	0	0	0	0	0	0	0	0	0
ENSMUSG00000028713	Cyp4b1	-0.472728	0.011013	9.8442	9.85146	10.2675	10.1206	9.86008	9.86032	9.51342	9.49644	9.28535	9.4268	8.92791	9.02834	10.0342	9.98502	9.30073	9.04391
ENSMUSG00000028716	Pdzk1ip1	-0.62389	9.13398e-07	11.0093	11.0325	11.3599	11.4495	11.3714	11.3856	11.8771	11.8202	10.6374	10.4809	10.7489	10.7614	10.7958	10.7352	11.0621	11.0927
ENSMUSG00000025583	Rptor	-0.091553	0.31477	10.2493	10.3573	10.0114	10.2141	10.1434	10.227	9.5726	9.82715	9.91866	9.89961	10.0173	10.0282	9.87428	9.81364	10.239	10.079
ENSMUSG00000102160	Gm36944	0.18765	0.852705	0	0	0	0	0	0	0	0	0	0	0	0	0	1.5012	0	0
ENSMUSG00000102162	Gm2367	-0.232906	0.77508	0	0	0	0	0	0.916608	0.946638	0	0	0	0	0	0	0	0	0
ENSMUSG00000102166	Gm36947	-0.363684	0.625008	0	0	0	0	0	1.47267	0	1.4368	0	0	0	0	0	0	0	0
ENSMUSG00000039176	Polg	-0.0510038	0.471249	10.8579	10.8726	10.9058	11.0048	10.9247	11.0612	11.0231	11.0874	11.1253	11.1132	10.8002	10.7018	10.8554	10.834	10.9479	10.9516
ENSMUSG00000052396	Mogat2	-0.208607	0.863217	0	3.00959	2.47439	2.48203	0	0	1.51337	2.14222	0	0	2.75532	0	2.77429	2.22081	0	2.20233
ENSMUSG00000087993	Mir1982	-0.0808526	0.86213	1.27843	1.12139	1.09716	1.10213	1.00969	0.916608	0.946638	0.890331	0.997666	1.03622	0.969874	0.934413	0.980803	0.937638	0.93252	0.926419
ENSMUSG00000052392	Acot4	1.28974	6.58455e-07	7.09218	6.77019	6.96794	7.22952	7.0304	6.98925	5.53734	5.65846	8.53062	8.35673	7.27041	7.48847	7.9615	7.82719	7.99153	8.16679
ENSMUSG00000039178	Tbc1d19	-0.466836	0.00526716	8.87235	8.82525	8.76516	8.7516	8.51911	8.52898	8.75566	8.66394	7.39623	7.84602	8.57589	8.48077	8.60169	8.62096	8.18411	8.24167
ENSMUSG00000039179	Tekt5	-0.796062	0.030302	3.93144	2.78195	3.63149	3.17424	3.8253	3.16817	4.41969	5.09973	3.80302	3.2337	1.95457	2.69303	3.87085	1.90542	3.33429	2.86866
ENSMUSG00000092885	Gm22123	-0.0808526	0.86213	1.27843	1.12139	1.09716	1.10213	1.00969	0.916608	0.946638	0.890331	0.997666	1.03622	0.969874	0.934413	0.980803	0.937638	0.93252	0.926419
ENSMUSG00000092887	Snord53	0.57996	0.0936085	2.39978	1.74464	3.49237	2.75137	3.33933	3.4282	3.07365	2.61391	3.69613	3.87391	3.64432	3.05118	3.6648	3.46849	3.04769	3.0364
ENSMUSG00000116898	---	-0.039993	0.776475	3.25618	2.51153	2.74344	3.17424	2.82393	2.44317	3.36089	4.10588	2.58107	2.64483	3.26724	3.20164	2.29109	3.20766	3.45873	3.44706
ENSMUSG00000025094	Slc18a2	0.582628	0.930957	0	3.91712	2.74344	3.17424	2.33741	3.54251	5.53734	5.30056	2.99591	3.2337	3.64432	3.57693	4.96257	4.40181	4.45272	3.94569
ENSMUSG00000025090	Ccdc172	0.566362	0.441645	0	0	0	0	0	0	0	0	1.9965	0	2.5344	0	0	0	0	0
ENSMUSG00000025092	Hspa12a	-0.468376	3.04483e-07	10.1351	10.066	10.188	10.0692	9.92469	9.90642	10.1802	10.1305	9.51103	9.56331	9.23841	9.61741	9.56131	9.56785	9.97169	9.82202
ENSMUSG00000117241	Gm9214	-0.30739	0.680888	1.94542	2.17845	2.47439	1.71959	2.33741	2.85074	2.23558	2.39726	1.58185	2.37945	3.52924	1.90047	1.55931	1.90542	1.89756	0.926419
ENSMUSG00000114749	Gm48442	0.193082	0.852705	0	0	0	0	0	0	0	0	0	0	1.54465	0	0	0	0	0
ENSMUSG00000111511	AC160966.1	-0.645341	0.362633	1.94542	1.74464	0	0	0	1.47267	0	0	0	0	0	0	0	0	0	0
ENSMUSG00000110216	Gm36325	0.755397	0.285866	0	0	1.71311	2.75137	2.33741	1.47267	0	0	2.99591	2.37945	2.5344	1.49683	0	2.69874	2.21239	0
ENSMUSG00000114743	Gm34672	0.945835	0.0779242	0	0	0	1.71959	0	0	0	0	3.45518	2.054	0	0	2.29109	0	0	1.486
ENSMUSG00000111514	E230014E18Rik	2.16581	5.69307e-05	0	0	2.14339	1.10213	0	2.44317	0	2.61391	3.45518	3.0628	2.75532	3.05118	3.54957	3.20766	2.87975	3.66757
ENSMUSG00000021737	Psmd6	-0.269705	0.0102261	11.8419	11.8197	11.5061	11.4938	11.3299	11.2768	11.1755	11.1132	10.9697	10.9028	11.2383	11.2878	11.2508	11.2001	11.2562	11.2934
ENSMUSG00000021731	Mrps30	-0.237663	0.0015203	10.1036	10.18	10.0661	10.0646	9.82182	9.77957	9.76171	9.76481	9.74688	9.77191	9.71232	9.6619	9.56873	9.88102	9.65143	9.64672
ENSMUSG00000021730	Hcn1	-0.499066	0.351312	4.3896	4.68295	4.63958	5.3215	4.01812	4.15913	3.70663	2.14222	3.58068	2.37945	4.46537	4.57155	4.35553	4.78379	2.47068	2.46016
ENSMUSG00000021733	Slc4a7	0.494508	1.52927e-08	9.16528	9.07208	9.03643	8.87301	8.94409	9.01329	8.863	9.0435	9.74353	9.84461	9.56307	9.41664	9.39395	9.3665	9.43177	9.20668
ENSMUSG00000021732	Fgf10	-0.459244	0.179188	6.23148	6.16055	6.92801	6.89617	6.81356	6.95869	7.31815	7.24064	5.80277	6.17907	5.3329	6.18939	6.40474	6.31693	7.32198	7.32551
ENSMUSG00000021738	Atxn7	-0.0279462	0.569727	10.68	10.618	10.7815	10.7776	10.7498	10.804	10.5917	10.5896	10.8035	10.6798	10.7641	10.6683	10.6178	10.6839	10.5846	10.5667
ENSMUSG00000070311	Olfr894	0.246388	0.761494	0	0	0	0	0	0	0	0	0	0	0	0	1.97111	0	0	0
ENSMUSG00000035873	Pawr	0.434679	0.00319602	8.18203	7.89049	8.76893	8.73228	8.66313	8.90792	8.63968	8.59555	9.31952	9.20329	8.63622	8.60074	9.02481	8.96017	9.04437	9.06832
ENSMUSG00000090191	9230105E05Rik	-0.541038	0.440478	0	0	0	0	0	2.18608	0	2.14222	0	0	0	0	0	0	0	0
ENSMUSG00000106269	4930580E04Rik	0.204132	0.852705	0	0	0	0	0	0	0	0	0	1.63306	0	0	0	0	0	0
ENSMUSG00000106268	Gm18492	1.31735	0.00796422	0	0	0	0	0	0	0	0	1.9965	3.76661	0	0.934413	1.97111	0.937638	0.93252	0
ENSMUSG00000035877	Zhx3	-0.503212	9.72647e-09	10.5975	10.5139	10.2715	10.4177	10.5633	10.5138	10.2132	10.222	9.78324	9.62028	10.1253	10.1821	9.90683	9.89634	9.8703	9.90296
ENSMUSG00000070313	Pate14	0.431105	0.600348	0	0	0	0	0	0	0	0	0	0	1.95457	0	0	0	1.49427	0
ENSMUSG00000035875	AI182371	-0.0597578	0.740347	5.45195	5.18058	5.13668	5.71705	5.26674	5.324	4.65029	4.98776	4.94968	5.56185	5.18867	5.26137	5.3546	5.12389	5.18728	4.60966
ENSMUSG00000106262	Gm43375	0.277164	0.237564	3.93144	4.80931	4.70406	3.64006	4.71902	4.2958	4.41969	4.82351	4.63937	4.06718	4.33438	4.87009	4.96257	4.83095	4.51138	5.34427
ENSMUSG00000106261	Gm34086	0.275291	0.679998	0	0	0	0	0	0	0	0	0	0	0	0	0	0	0	2.20233
ENSMUSG00000035878	Hykk	0.286011	0.0722742	5.62864	5.90154	6.11603	5.83766	6.14833	6.2896	6.06272	5.94499	5.61013	5.56185	6.18785	6.37504	6.63416	6.8508	6.57735	6.42041
ENSMUSG00000106264	Mir7646	-0.0808526	0.86213	1.27843	1.12139	1.09716	1.10213	1.00969	0.916608	0.946638	0.890331	0.997666	1.03622	0.969874	0.934413	0.980803	0.937638	0.93252	0.926419
ENSMUSG00000112960	Gm47254	-0.370147	0.286486	0	1.74464	0	1.71959	0	0	1.51337	1.8322	0.997666	0	0	0	0.980803	0.937638	0.93252	0
ENSMUSG00000112963	Gm6093	4.69637	1.19587e-10	5.01642	4.12581	7.00681	7.16181	5.90164	5.93927	1.9192	2.96879	10.7385	10.8239	7.96171	8.43593	9.32554	9.2346	10.5334	10.5572
ENSMUSG00000090192	Gm16556	1.64385	0.0031592	0	2.17845	0	1.10213	0	0.916608	0	0	2.58107	3.76661	0.969874	3.20164	1.55931	3.05712	2.21239	0
ENSMUSG00000112965	Gm34278	-0.267777	0.628656	0	0	0	0	0	0	0	2.14222	0	0	0	0	0	0	0	0
ENSMUSG00000112964	E430024I08Rik	0.222704	0.0417035	6.69563	6.90366	6.5955	6.53507	6.54267	6.55774	6.90333	6.64411	6.62473	6.79882	6.56909	6.88915	7.03845	7.15871	7.10109	6.9793
ENSMUSG00000008090	Fgfrl1	-1.02169	6.53197e-05	9.78482	9.72089	9.42391	9.37958	9.01928	9.14354	8.67938	8.99846	7.29914	7.31902	8.36135	8.16536	8.41267	8.48382	8.87882	9.05617
ENSMUSG00000112969	Gm48496	-0.362069	0.369683	1.94542	1.12139	1.09716	1.71959	2.01451	1.47267	0.946638	1.4368	0.997666	1.03622	0.969874	0.934413	1.55931	1.5012	0.93252	0.926419
ENSMUSG00000112968	Gm48530	0.187104	0.852705	0	0	0	0	0	0	0	0	0	0	0	1.49683	0	0	0	0
ENSMUSG00000022586	Ly6i	4.48809	1.01169e-11	1.27843	2.51153	0	0	0	2.85074	3.60033	1.8322	6.51894	6.70021	6.69457	6.79759	7.21899	7.41233	2.68967	3.94569
ENSMUSG00000085672	Gm16193	0.193082	0.852705	0	0	0	0	0	0	0	0	0	0	1.54465	0	0	0	0	0
ENSMUSG00000086725	A630052C17Rik	0.280955	0.108747	6.31136	6.22998	5.5057	6.30335	5.60388	5.68922	6.33547	5.98443	6.03979	6.15799	6.61214	5.67557	6.33686	6.69382	6.41786	6.277
ENSMUSG00000086727	4931428L18Rik	-0.882698	0.373794	1.27843	0	2.97012	3.34677	3.33933	3.16817	0	0	0	0	0	1.49683	1.97111	0	3.57329	0
ENSMUSG00000086726	Gm9458	0.00166622	0.960095	0	0	0	0	0	1.47267	0	0	0	0	0	0	0	0	0	1.486
ENSMUSG00000052934	Fbxo31	-1.128	1.41485e-06	11.6504	11.7705	11.8216	11.764	11.4503	11.441	10.1129	10.2586	9.51103	9.4312	10.4078	10.5558	10.4652	10.5756	10.1415	10.1573
ENSMUSG00000086728	Man2c1os	0.556889	0.129921	2.7448	4.39126	4.08327	2.1506	4.26624	3.4282	3.60033	3.37707	4.58049	4.52781	3.7509	4.12102	3.42434	4.33794	4.56774	3.18666
ENSMUSG00000117218	Gm19283	0.914427	0.0631274	0	2.78195	1.09716	1.71959	3.01692	1.47267	2.23558	1.4368	3.99562	2.054	2.27342	2.21551	1.97111	3.34396	3.33429	1.88817
ENSMUSG00000117216	Gm49801	-0.126212	0.866673	0	0	0	0	1.00969	0	0	0	0	0	0	0	0	0	0	0
ENSMUSG00000117217	Gm4766	-0.0268728	0.965461	0	0	1.71311	0	0	0	1.51337	1.4368	0	0	1.95457	0.934413	1.55931	0	0	0
ENSMUSG00000110325	Gm45293	-1.4826	0.0277313	2.39978	3.20616	3.63149	3.64006	3.33933	3.4282	2.23558	2.61391	0	0	3.11593	2.69303	2.29109	0	3.04769	1.486
ENSMUSG00000022837	Iqcb1	-0.419504	7.44947e-06	7.94385	7.96025	8.06396	7.75111	7.45384	7.62334	7.6731	7.83865	7.23376	7.42868	7.42327	7.21529	7.46141	7.36505	7.49908	7.32551
ENSMUSG00000022836	Mylk	-0.0291499	0.838335	10.7073	10.6916	10.8737	10.7889	10.8812	10.8875	9.92476	10.087	10.0815	10.0242	10.7303	10.7568	10.6052	10.5652	10.9252	10.9204
ENSMUSG00000076755	Trgv1	-0.459276	0.566171	1.94542	0	2.47439	0	0	0	2.4949	0.890331	0	2.64483	0	0	0	0	0	1.486
ENSMUSG00000076754	Trgv2	-0.389361	0.549756	0	3.20616	0	3.34677	3.47701	3.30403	3.70663	3.69493	1.9965	2.054	0	0	3.28719	3.78821	3.04769	3.44706
ENSMUSG00000022833	Ccdc14	-0.254423	0.0749528	7.8489	8.06529	7.98181	8.14512	7.53492	7.41401	8.2967	8.14307	7.97263	7.97815	7.27041	7.32593	7.5238	7.7859	7.78119	7.75644
ENSMUSG00000022831	Hcls1	1.33078	4.13715e-08	9.22837	9.23011	8.58427	8.85526	8.79735	8.81714	8.61601	8.38329	10.3396	10.1669	10.7473	10.6844	10.8325	10.8534	8.78089	8.7531
ENSMUSG00000076750	Trgv3	0.197731	0.852705	0	0	0	0	0	0	0	0	1.58185	0	0	0	0	0	0	0
ENSMUSG00000022838	Eaf2	-0.143289	0.459875	3.93144	4.21982	3.87499	4.35714	3.60268	3.4282	4.48089	5.50421	4.2435	4.52781	3.52924	3.78195	4.54794	4.52164	3.77826	3.32273
ENSMUSG00000039824	Myl6b	-1.41786	0.00195289	9.03802	9.17543	7.25296	6.82499	6.74706	6.68765	6.7377	6.96315	4.58049	4.87641	6.24367	5.97627	5.93925	5.60289	7.38608	7.47904
ENSMUSG00000039826	Trub2	0.124738	0.15375	9.80565	9.93353	9.78042	9.71098	9.70755	9.68472	9.63451	9.60321	10.1876	10.2276	9.6705	9.62575	9.62673	9.69756	9.9293	9.89343
ENSMUSG00000086096	Gm12688	-1.48904	1.97351e-05	6.28522	6.01079	5.5057	5.40196	5.30423	5.63871	4.98201	4.03253	4.63937	3.97378	4.1903	4.999	3.7715	3.34396	3.87077	2.46016
ENSMUSG00000086095	Gm15328	0.295937	0.726198	2.7448	0	0	0	0	0	0	0	0	1.63306	0	0	2.55282	0	0	0.926419
ENSMUSG00000039828	Wdr70	-0.190205	0.0288371	9.60633	9.70472	9.64532	9.56136	9.50713	9.37138	9.06635	9.07581	9.25036	9.19296	9.34647	9.25393	9.31896	9.24552	9.15428	9.25426
ENSMUSG00000027722	Spata5	-0.218838	0.0542601	8.73428	8.65057	8.55834	8.51434	8.20908	8.22096	8.80435	8.55683	8.10909	8.03128	8.34868	8.27974	8.38773	8.14435	8.57975	8.61743
ENSMUSG00000068487	Ndufa11b	-0.0145448	0.960095	0	0	1.09716	0	0	0	0	0	0	0	0	0	0.980803	0	0	0
ENSMUSG00000070348	Ccnd1	-0.32694	0.0189585	10.6355	10.6542	10.8561	10.8295	11.0534	10.9987	11.6714	11.6351	11.0225	10.8659	10.509	10.4489	10.5834	10.6283	10.8043	10.856
ENSMUSG00000020069	Hnrnph3	-0.140187	0.0842897	9.99493	10.219	10.2269	10.1501	9.99085	9.94591	10.407	10.3264	10.2349	10.1362	9.82944	9.85594	10.062	10.1229	9.99243	9.90567
ENSMUSG00000020063	Sirt1	0.206462	0.126808	9.6834	9.80671	9.30422	9.22782	9.73354	9.82687	10.0154	10.0904	10.131	10.147	9.75935	9.6619	9.80217	9.95739	9.85481	10.0264
ENSMUSG00000020061	Mybpc1	-1.89493	0.0248709	16.0546	16.0693	15.3614	15.3734	14.6467	14.6663	13.5626	13.5008	9.51103	9.74212	14.1185	14.1528	13.6852	13.6839	14.5572	14.625
ENSMUSG00000063632	Sox11	-0.88261	0.0155253	7.13671	7.35074	4.50127	3.767	5.94974	6.62416	7.78045	7.35036	3.80302	5.15696	6.56909	6.48185	5.51677	5.4602	5.38844	5.02323
ENSMUSG00000020067	Mypn	-2.00197	0.0194563	13.237	13.2165	13.1191	13.1149	12.5505	12.5471	10.4931	10.4687	7.07218	7.05969	11.9736	11.9937	11.7831	11.7536	10.5457	10.5494
ENSMUSG00000020064	Herc4	0.19033	0.0485084	10.9165	10.9586	10.9995	10.9004	11.4403	11.3789	10.9688	10.8861	11.2187	11.1437	11.4093	11.3551	11.169	11.1803	11.2127	11.283
ENSMUSG00000070345	Hsf5	1.0127	0.101624	3.02303	0	2.97012	2.48203	0	3.64844	2.71463	2.61391	3.31772	3.2337	3.11593	1.49683	3.28719	3.58312	3.9577	3.56153
ENSMUSG00000009075	Cabp7	-3.41298	3.36987e-10	3.63296	4.30808	4.93653	3.767	2.60108	4.83379	3.22441	0	0	0	0	0	0	0	0	0
ENSMUSG00000107569	Gm44268	0.128979	0.945931	0	0	0	0	0	0	0.946638	0	0.997666	0	0	0	0.980803	0	0	0
ENSMUSG00000030968	Pdilt	-0.195391	0.677958	0	2.78195	0	2.48203	0	0	0	1.8322	0	0	0	0	1.55931	2.47948	1.49427	0
ENSMUSG00000090907	C030017D09Rik	0.18765	0.852705	0	0	0	0	0	0	0	0	0	0	0	0	0	1.5012	0	0
ENSMUSG00000030960	Eef1akmt2	-0.0790334	0.392129	7.57459	7.83215	7.70292	7.81862	7.65585	7.87318	8.38739	8.45873	7.70271	7.73655	7.84023	7.9695	7.68263	7.91736	7.82809	7.9941
ENSMUSG00000030966	Trim21	0.676652	0.000200851	7.92705	7.72401	7.06934	6.85389	7.29532	7.48006	7.71827	7.76129	7.79625	7.8526	8.75623	8.62425	8.31461	8.08723	7.92836	7.88291
ENSMUSG00000030967	Zranb1	-0.633183	3.60737e-12	12.2806	12.2903	12.3398	12.2639	12.1048	12.1095	11.7387	11.7292	11.3935	11.3063	11.5561	11.5315	11.5738	11.4673	11.4444	11.5183
ENSMUSG00000030965	Abraxas2	-0.0284072	0.788134	10.1712	10.3508	9.8444	9.92521	10.0961	9.87948	9.77093	9.84333	9.87338	9.60089	10.1764	10.157	10.1263	10.0463	9.83629	9.83772
ENSMUSG00000082394	Gm4596	0.121858	0.980655	3.63296	3.00959	2.14339	3.99161	3.18711	4.22908	2.71463	4.5878	2.58107	3.52463	4.33438	3.57693	3.96379	2.88903	4.03969	3.56153
ENSMUSG00000070699	Sars2	-0.054558	0.845003	8.27792	8.45663	8.63477	8.52336	8.21893	8.2507	8.26661	8.35348	8.69924	8.83294	7.89936	7.87187	8.37085	8.1675	8.2926	8.41155
ENSMUSG00000048304	Slitrk3	-0.263596	0.593166	2.7448	0	2.97012	0	2.01451	0	0	0	1.58185	0	0	0	2.55282	0	0	1.486
ENSMUSG00000048307	Ankrd46	-0.0489801	0.514785	9.95611	10.155	9.76916	9.6951	9.66496	9.75902	10.0167	9.86594	9.64279	9.66952	9.87286	10.0383	9.78953	9.79295	9.88977	9.79449
ENSMUSG00000070697	Utp3	0.00344552	0.924244	10.6925	10.6647	10.6091	10.4943	10.5102	10.5295	10.6743	10.5116	10.5614	10.6853	10.6413	10.5593	10.6426	10.6983	10.3873	10.5381
ENSMUSG00000070690	Albfm1	-0.0267126	0.637734	0	0	0	0	0	0	3.22441	3.49098	2.31819	0	0	0	1.97111	0	2.21239	0
ENSMUSG00000070691	Runx3	0.271225	0.331465	7.37839	6.93172	7.03214	7.13852	7.40291	7.13303	8.16306	8.29194	7.51892	7.41097	7.64676	7.94837	7.83803	8.09691	7.49908	7.68247
ENSMUSG00000070692	Rps12-ps10	-0.396547	0.170121	1.94542	1.12139	2.97012	2.48203	2.33741	3.16817	2.4949	2.61391	1.9965	2.054	2.27342	2.47393	1.55931	1.90542	2.21239	1.486
ENSMUSG00000004100	Ppan	0.206728	0.106849	9.93735	10.1112	10.3617	10.4274	10.3093	10.2701	10.3186	10.2596	11.0301	11.1742	10.213	10.2963	9.96138	10.0121	10.3981	10.5641
ENSMUSG00000096437	Rps12-ps16	-0.0782308	0.859479	1.27843	1.12139	1.09716	1.10213	1.00969	1.47267	1.51337	0.890331	1.58185	1.03622	0.969874	0.934413	0.980803	0.937638	0.93252	1.486
ENSMUSG00000096433	Zfp994	0.296197	0.0104233	8.06401	7.59837	7.48169	7.68029	7.73347	7.93728	8.02091	7.91206	7.90824	7.80594	8.18724	8.23681	8.29239	8.44266	7.82231	8.10207
ENSMUSG00000033703	Fcsk	-0.060916	0.831407	7.88416	7.72401	8.08227	8.20801	7.68456	8.00366	8.40724	8.28801	8.4912	8.35673	7.81589	7.40562	7.69624	7.63462	8.36992	8.02436
ENSMUSG00000033701	Acbd6	0.573747	0.000937838	10.1332	10.2147	10.7214	10.7452	10.2732	10.3469	10.0025	10.1876	11.6801	11.6423	10.7893	10.7891	10.5843	10.5747	10.5812	10.5735
ENSMUSG00000033707	Lrrc24	-0.412308	0.260691	3.25618	1.12139	2.97012	3.34677	2.60108	2.44317	3.07365	0.890331	1.58185	2.37945	2.27342	2.88319	2.96624	0.937638	1.49427	1.88817
ENSMUSG00000033706	Smyd5	0.40199	0.000618215	8.60817	8.5636	8.8388	8.78948	8.46635	8.75329	8.87444	8.72633	9.44448	9.28576	8.70412	9.01061	8.83487	8.74619	9.42987	9.38048
ENSMUSG00000033705	Stard9	0.30006	0.106013	9.21112	9.33099	8.91229	8.72838	9.06641	9.15481	8.44227	8.28406	7.96689	7.91045	9.86547	9.88265	9.92284	10.0362	9.10276	8.84355
ENSMUSG00000037469	Acp7	-0.552552	0.00678951	9.49671	9.38272	9.58881	9.6891	10.1512	10.2334	10.4847	10.5856	9.04246	8.9813	9.37174	9.33961	9.1733	9.22139	10.0268	10.0351
ENSMUSG00000037466	Tedc1	0.539064	0.465102	6.38704	6.06246	6.45268	7.5801	7.0304	7.48006	8.71166	8.75796	8.44242	8.22106	7.38241	7.30945	7.63396	7.66096	8.1614	7.9632
ENSMUSG00000037465	Klf10	0.580557	0.000769362	10.9575	10.9679	10.5609	10.5659	11.5409	11.5629	10.5297	10.6605	11.5199	11.3821	11.704	11.7241	11.5159	11.4941	11.3365	11.314
ENSMUSG00000037463	Fbxo27	0.732931	0.0253297	5.35476	4.98024	4.98923	4.43568	3.01692	4.35958	3.80563	4.03253	4.38787	4.38999	5.43234	5.26137	5.7694	5.12389	5.6193	4.85385
ENSMUSG00000037461	Ints7	0.0048754	0.888998	9.90554	9.85513	10.0382	10.1117	10.1665	10.2141	10.7785	10.6643	10.4711	10.5911	10.0516	10.0728	10.1757	10.0562	10.2039	10.1505
ENSMUSG00000104138	Gm36949	0.117205	0.945932	0	0	0	0	0	0	0	0	0	0	0	0	0	0.937638	0	0
ENSMUSG00000104135	Gm36953	0.325366	0.761494	0	0	0	0	0	0	0	0	0	1.63306	0.969874	0	0	0	0	0
ENSMUSG00000104136	Gm36955	0.186784	0.852705	0	0	0	0	0	0	0	0	0	0	0	0	0	0	1.49427	0
ENSMUSG00000027927	Lelp1	0.492771	0.528832	0	0	0	0	0	0	0	0	0	2.054	0	0	0	0	0	1.88817
ENSMUSG00000027925	Sprr2j-ps	3.07293	1.57302e-05	1.94542	0	4.17712	0	3.8253	2.6613	2.90528	0	5.51899	5.79816	4.89531	5.11733	3.6648	4.12739	5.29136	5.68457
ENSMUSG00000027923	Lce1b	-1.26683	8.71736e-10	12.0599	12.0322	12.3656	12.4875	12.2876	12.5822	12.9379	12.9696	10.7173	10.5563	11.124	11.1598	11.1382	11.0995	11.8986	11.894
ENSMUSG00000031709	Tbc1d9	0.0113699	0.827284	7.94385	7.77909	8.15903	8.0976	8.41158	8.53244	8.56393	8.61138	7.58781	7.73655	8.71074	8.6309	8.55391	8.74619	8.05698	8.16679
ENSMUSG00000031708	Tecr	0.145787	0.242863	12.7687	12.748	13.2181	13.1323	12.7707	12.8221	12.6375	12.7018	13.5228	13.5946	12.6894	12.8455	12.7258	12.6758	13.0021	12.9096
ENSMUSG00000031706	Rfx1	0.201727	0.0883546	9.27891	9.16955	9.36281	9.48723	9.3878	9.31619	9.26861	9.315	9.8795	9.70446	9.76572	9.83451	9.73782	9.62416	8.86201	8.79172
ENSMUSG00000031701	Dnaja2	-0.368766	1.25084e-09	12.7326	12.7601	12.7271	12.6888	12.6944	12.6882	12.5032	12.4494	12.1117	12.1282	12.3693	12.3092	12.3271	12.335	12.3013	12.4119
ENSMUSG00000031700	Gpt2	-0.127131	0.278981	11.183	11.3811	12.1554	12.1392	11.8064	11.8101	11.1933	11.1511	11.3302	11.3517	11.3196	11.2831	11.5454	11.4858	11.7201	11.7667
ENSMUSG00000031703	Itfg1	-0.153594	0.0744727	11.3601	11.3339	11.2084	11.2601	11.0228	11.117	10.952	10.9867	10.8803	10.7099	11.0977	11.1905	11.1181	11.1803	10.9178	10.9177
ENSMUSG00000003458	Ncstn	0.327017	2.82846e-06	11.3348	11.4157	11.1675	11.2086	11.2896	11.3736	10.9906	11.137	11.4847	11.4857	11.7044	11.7038	11.643	11.6485	11.4226	11.4409
ENSMUSG00000023008	Fmnl3	0.271354	0.0143855	8.82778	8.94708	8.91909	9.05509	9.16903	9.14127	8.59194	8.53707	9.33296	9.31937	9.23383	9.11149	9.23521	9.33413	8.96002	8.83219
ENSMUSG00000023004	Tuba1b	0.222617	0.414416	12.5155	12.5391	12.528	12.4563	12.5114	12.5694	13.553	13.5989	13.0638	13.0901	12.8623	12.9096	12.9262	12.8245	13.1992	13.1769
ENSMUSG00000023007	Prpf40b	-0.348215	6.99402e-06	9.98482	10.3046	10.202	10.2594	9.83468	9.77811	10.0562	10.0572	9.72665	9.75271	9.77995	9.73159	9.80217	9.73369	9.64489	9.51973
ENSMUSG00000071561	Cstdc5	2.49054	8.16074e-12	12.0923	12.0475	13.7718	13.6908	13.5642	13.5817	11.7014	11.8871	16.0591	15.9258	15.0498	14.8617	14.5528	14.529	15.6269	15.6562
ENSMUSG00000023000	Dhh	-0.0323628	0.920926	6.14693	5.78335	6.20784	6.83951	6.32286	6.48812	5.47854	5.16983	4.51909	5.19884	6.02748	6.56749	6.51635	6.53199	6.23851	6.57831
ENSMUSG00000003452	Bicd1	-0.666717	0.0842508	5.96132	5.62053	6.13954	5.94897	5.92589	5.87526	5.21598	6.09665	5.20491	4.06718	5.96243	5.62319	6.07044	5.85185	4.7247	3.94569
ENSMUSG00000071562	Stfa1	3.21797	8.01749e-14	8.53797	8.64635	10.5412	10.5011	10.08	9.97546	8.11561	8.28406	13.3218	13.1327	12.3614	12.0528	11.4879	11.4696	13.2789	13.3204
ENSMUSG00000026032	Ndufb3	-0.656156	1.58469e-13	11.2154	11.0943	11.0202	11.0701	10.8943	10.8499	11.0448	10.917	10.3617	10.193	10.3496	10.1173	10.2129	10.3351	10.5404	10.7468
ENSMUSG00000026031	Cflar	0.350485	1.31729e-05	10.8401	10.7695	10.7503	10.7452	11.0888	10.9786	10.5115	10.5935	11.0232	11.0337	11.1817	11.0964	11.2962	11.2394	11.1085	11.1022
ENSMUSG00000026037	Orc2	-0.0324187	0.821546	9.56075	9.19581	9.22128	9.08586	9.28138	9.18813	9.50055	9.68777	9.34185	9.14557	9.03198	9.07295	9.32335	9.19685	9.69161	9.65802
ENSMUSG00000026036	Nif3l1	0.0626527	0.65323	8.84129	8.92632	8.74231	9.04885	8.8679	8.92909	9.54958	9.30918	9.17525	9.11308	8.98362	8.84612	8.83487	8.77963	9.56234	9.42084
ENSMUSG00000026035	Ppil3	0.109073	0.341049	8.32999	8.39247	8.47764	8.74776	8.71624	8.55985	8.85435	8.99363	8.95534	8.80948	8.57951	8.6798	8.67569	8.73383	8.67583	8.83504
ENSMUSG00000026034	Clk1	0.17084	0.0123201	12.9355	12.9566	12.9876	12.9196	12.975	12.9199	12.9394	12.9395	13.3253	13.3167	12.8471	12.9239	13.2417	13.254	12.987	13.0443
ENSMUSG00000026039	Sgo2a	0.78214	0.000747822	7.43892	7.05162	7.802	7.81862	7.46215	7.47287	8.37938	8.64253	8.97833	8.92003	7.93935	8.15617	8.47321	8.54521	8.64669	8.66622
ENSMUSG00000082127	Gm13577	-0.136017	0.43315	5.74826	5.81382	5.5763	6.21703	5.69137	5.83095	6.7124	6.52881	6.37042	5.82515	5.55508	5.26137	6.24725	5.80538	5.88633	6.07982
ENSMUSG00000034285	Nipsnap1	-0.116215	0.394514	7.53077	7.30857	8.14748	8.2412	8.00793	8.05753	9.09354	8.85955	8.33519	8.56321	7.61184	7.56682	8.03831	8.11607	8.01199	8.07342
ENSMUSG00000000957	Mmp14	0.567252	0.00211287	11.5456	11.6256	10.8711	10.8295	11.358	11.4698	11.6289	11.5702	11.4372	11.4086	12.6529	12.7249	11.895	11.9636	11.6452	11.7092
ENSMUSG00000087333	Gm13652	-0.96284	0.00608107	4.28797	4.30808	5.08919	3.99161	5.41118	4.00813	5.8	5.42043	2.58107	4.82385	3.26724	4.57155	3.42434	3.78821	3.77826	4.37936
ENSMUSG00000073633	Fbxo36	0.169146	0.312496	6.45895	6.98624	6.50791	6.78054	6.1688	6.3379	6.3188	5.98443	6.08286	6.78513	6.75984	7.08582	7.03845	6.8508	6.27282	6.02102
ENSMUSG00000073631	Gm10553	1.09844	0.0239369	0	0	1.71311	1.10213	1.00969	0	0	1.4368	1.58185	0	2.75532	2.69303	1.55931	2.47948	1.49427	1.486
ENSMUSG00000073639	Rab18	-0.320632	3.04074e-06	12.4839	12.5617	12.2623	12.2656	12.4996	12.5127	12.6333	12.5958	11.9701	11.9837	12.2506	12.1647	12.1775	12.1862	12.2281	12.289
ENSMUSG00000082122	Gm11809	-0.729207	0.235456	2.7448	0	0	0	0	0	0.946638	2.14222	0	0	0	0	0	0	0	0
ENSMUSG00000117891	Gm41764	0.0729708	0.937564	1.94542	0	0	0	0	0	0	0	0	0	0.969874	0	1.55931	0	0	0
ENSMUSG00000049553	Polr1a	-0.0698338	0.399754	10.6445	10.6885	10.5323	10.5854	10.2919	10.4066	10.2664	10.3331	10.2877	10.3968	10.2823	10.3536	10.2833	10.3227	10.6259	10.6377
ENSMUSG00000049551	Fzd9	-2.3471	9.72823e-09	8.19612	8.29864	7.30586	7.32547	6.83933	7.88948	5.21598	5.55748	3.45518	4.06718	4.74868	4.62579	4.13345	5.19772	5.79484	5.82869
ENSMUSG00000049550	Clip1	-0.664087	0.000281472	13.6033	13.5462	13.3734	13.3959	13.3567	13.3887	12.5418	12.5467	11.9822	11.9978	12.8004	12.8401	12.9125	12.8865	12.5191	12.5013
ENSMUSG00000049556	Lingo1	0.163746	0.729594	4.17863	4.61537	4.17712	4.89083	5.14806	5.15458	5.98035	5.4489	4.75039	5.49619	5.0284	4.39537	4.86954	5.08551	5.44971	5.82869
ENSMUSG00000049555	Tmie	-0.734053	0.00150501	6.7729	6.08761	6.52586	6.78054	5.82633	5.91824	6.63375	6.89235	5.51899	5.46221	6.00612	5.89023	6.19069	6.30027	5.38844	4.80821
ENSMUSG00000069678	Pcgf1	0.0916386	0.405294	8.10194	8.06529	7.85975	8.04845	7.92011	7.69307	8.34276	8.29194	8.03426	8.32871	8.11923	8.0805	8.23294	8.1948	8.06679	7.99919
ENSMUSG00000069670	Nkain2	-2.17564	0.0259794	3.93144	4.46989	5.22723	4.83396	4.9729	4.53554	3.22441	2.39726	0	0	0	2.69303	2.29109	3.46849	4.86626	2.86866
ENSMUSG00000069584	Gm10272	-0.973374	0.0792439	0	0	2.14339	0	2.82393	1.87303	0.946638	0	0	0	0	0	0	0	0	0
ENSMUSG00000069582	Krtap10-4	-1.08441	0.0488422	0	0	0	0	1.59787	1.87303	2.23558	2.96879	0	0	0	0	0	0	0	0
ENSMUSG00000069583	Krtap12-1	-1.19201	0.031702	0	2.17845	0	0	3.33933	2.18608	0	1.8322	0	0	0	0	0	0	0	0
ENSMUSG00000069581	Tspear	-0.328526	0.331097	6.11761	6.08761	5.73902	5.23629	5.85187	6.18788	6.46227	6.61927	6.45481	6.28006	6.12978	6.17126	5.00693	5.87454	4.99515	4.76107
ENSMUSG00000069588	Gm11733	0.0203432	0.79326	0	0	0	2.75137	0	0	2.23558	2.61391	2.31819	2.054	0	0	0	1.90542	0	1.486
ENSMUSG00000046269	Usp27x	0.675916	0.00786162	5.25056	5.31446	6.06784	4.99825	6.34101	6.58468	6.10221	6.25014	6.68187	6.96578	6.10989	6.52531	6.43752	6.26636	6.9713	6.35843
ENSMUSG00000030816	Rnf40	0.032997	0.569917	11.3554	11.4076	11.4816	11.4828	11.4565	11.4643	11.2847	11.3065	11.6073	11.7023	11.306	11.4054	11.1866	11.3916	11.4902	11.414
ENSMUSG00000022353	Mtss1	0.713852	2.83208e-08	10.1712	10.2583	10.5921	10.5604	10.5172	10.6251	10.9754	11.0089	11.4937	11.4601	11.4229	11.376	10.9865	10.9587	11.425	11.2965
ENSMUSG00000022350	Washc5	0.103181	0.297913	10.4121	10.4043	10.1437	10.063	10.2672	10.158	10.0774	10.1016	9.94516	9.88526	10.6534	10.7003	10.5025	10.5476	10.0355	10.1833
ENSMUSG00000022351	Sqle	0.585392	0.00232448	10.8311	10.8341	11.5424	11.5801	11.9404	11.8915	11.7535	11.7875	12.3927	12.3699	11.7979	11.8412	11.7643	11.651	12.5117	12.5149
ENSMUSG00000074346	Kcnd3os	-0.111291	0.866673	0	0	0	0	0	0	0	0.890331	0	0	0	0	0	0	0	0
ENSMUSG00000022357	Klhl38	-2.06634	0.0016716	10.5895	10.5708	10.1696	10.2225	10.2202	10.3321	6.67361	6.55524	4.80285	5.27912	8.25218	8.11883	9.01127	9.02751	7.16643	7.14452
ENSMUSG00000022354	Ndufb9	-0.790502	1.14726e-19	11.8909	12.041	11.9071	12.0593	11.5858	11.5759	11.7174	11.6301	10.984	11.003	11.0581	10.8615	10.9112	10.8907	11.1162	11.2589
ENSMUSG00000076038	Gm22774	0.204056	0.565111	1.27843	1.12139	1.09716	1.10213	1.00969	0.916608	0.946638	0.890331	0.997666	1.03622	1.54465	1.49683	1.55931	1.5012	0.93252	0.926419
ENSMUSG00000022359	Wdyhv1	-0.117656	0.256626	8.64974	8.50878	8.60974	8.6021	8.68461	8.41354	9.20202	9.27381	8.73005	8.76835	8.5466	8.55254	8.75585	8.63432	8.68223	8.33314
ENSMUSG00000089371	Mir1938	-0.0272361	0.861787	1.27843	0	0	1.71959	1.59787	0.916608	0.946638	0	0	0	0.969874	0.934413	0.980803	0.937638	0.93252	1.486
ENSMUSG00000105770	Mir664	0.445405	0.657017	0	0	0	0	0	0	0	0	0.997666	1.63306	0	0	0	0	0.93252	0
ENSMUSG00000105774	Gm43006	-0.798545	0.0528717	3.63296	3.00959	1.71311	2.48203	1.59787	3.54251	2.23558	1.8322	1.9965	2.054	1.95457	1.49683	1.55931	2.69874	1.89756	0
ENSMUSG00000105775	Gm10290	-0.260801	0.640666	0	0	0	2.1506	0	0.916608	0	0	0	0	0	0	0.980803	0	0	0
ENSMUSG00000105779	Gm6439	0.632533	0.335401	1.94542	0	0	2.1506	1.59787	1.47267	2.71463	1.4368	1.9965	2.64483	1.54465	1.90047	1.97111	2.22081	1.89756	2.20233
ENSMUSG00000086946	Gm15527	-0.214033	0.76049	0	1.74464	0	0	0	1.87303	0	0	0	0	0	0	0	1.90542	0	0
ENSMUSG00000039384	Dusp10	-1.21802	0.00168884	9.10306	9.16955	9.66165	9.70306	8.66313	8.5045	8.76491	8.3759	6.54997	6.78513	9.06075	8.94278	8.14139	7.86733	7.56978	7.28443
ENSMUSG00000097706	E030037K01Rik	-0.17897	0.921088	1.27843	2.17845	2.14339	0	1.59787	0	0	0	0	0	0.969874	2.88319	0.980803	0	0.93252	0
ENSMUSG00000008540	Mgst1	1.25006	4.51621e-10	11.1243	10.9645	12.3042	12.3392	11.8011	11.7921	11.9098	11.9609	13.5121	13.5478	12.7779	12.7028	12.8919	12.8702	12.9629	12.9311
ENSMUSG00000034863	Ano8	-0.787582	1.79731e-08	10.7533	10.7849	10.6434	10.6236	10.9126	10.9043	11.4823	11.3855	9.96112	10.0673	9.97671	10.0407	10.0234	10.0562	10.5102	10.5537
ENSMUSG00000088027	Gm22144	0.18575	0.852705	0	0	0	0	0	0	0	0	0	0	0	0	0	0	0	1.486
ENSMUSG00000034867	Ankrd27	-0.292555	1.12513e-06	10.814	10.8303	11.0019	10.9714	10.9596	10.8698	11.1279	11.1948	10.6265	10.6649	10.6378	10.6868	10.6487	10.5851	10.8087	10.7708
ENSMUSG00000088022	Gm49799	-0.140173	0.866673	0	1.12139	0	0	0	0	0	0	0	0	0	0	0	0	0	0
ENSMUSG00000037960	Card19	-0.144897	0.56532	10.3661	10.3364	10.0429	10.0207	9.66676	9.62272	8.99996	9.05048	9.20235	9.17209	10.094	10.2784	10.0355	10.0463	9.11935	8.99891
ENSMUSG00000077637	Gm22771	0.424379	0.226354	1.94542	1.74464	1.71311	2.75137	2.33741	2.18608	2.23558	1.4368	2.31819	3.0628	2.94686	2.47393	2.29109	2.47948	1.49427	2.67882
ENSMUSG00000077635	Gm22150	0.129528	0.945932	0	0	0	0	0	0	0	0	0	1.03622	0	0	0	0	0	0
ENSMUSG00000045795	Whamm	0.334543	0.00145541	9.25891	9.22161	9.41671	9.23332	9.13823	9.26507	8.79835	8.64253	9.5803	9.47446	9.29895	9.51154	9.51215	9.33413	9.55713	9.38243
ENSMUSG00000045790	Ccdc149	-0.561322	0.0154841	7.27594	6.83104	7.24214	6.96399	6.91398	6.9169	6.93648	6.47445	5.63928	5.62466	6.81	6.9542	6.83205	6.79242	6.22105	6.1907
ENSMUSG00000048154	Kmt2d	-0.062549	0.169827	12.0762	12.1117	12.0788	12.11	12.1518	12.2056	12.2576	12.2645	12.1448	12.2108	11.9629	12.0369	12.0666	12.0465	12.1817	12.1057
ENSMUSG00000116118	Gm49511	-0.11833	0.866673	0	0	0	0	0	0	0.946638	0	0	0	0	0	0	0	0	0
ENSMUSG00000079685	Ulbp1	1.20065	3.81046e-11	7.64821	7.37137	6.66194	6.5528	7.33208	7.07723	7.15875	7.53432	8.66776	8.34745	8.5466	8.52783	8.63387	8.61424	7.98637	7.6178
ENSMUSG00000102202	Gm33280	-0.366548	0.35937	0	3.53357	1.71311	0	0	3.4282	2.23558	2.80224	1.9965	0	1.54465	2.47393	2.55282	0	2.21239	0
ENSMUSG00000102204	Gm36958	0.170967	0.436635	1.27843	1.12139	1.71311	1.10213	1.59787	1.47267	1.51337	1.4368	2.31819	3.0628	1.54465	1.90047	0.980803	0.937638	0.93252	0.926419
ENSMUSG00000102207	Gm10344	0.0552749	0.785162	3.45683	0	1.71311	0	0	1.47267	0	0	0	0	2.5344	1.49683	1.55931	0	1.49427	0
ENSMUSG00000102206	Pcdha11	0.124708	0.945932	0	0	0	0	0	0	0	0	0.997666	0	0	0	0	0	0	0
ENSMUSG00000116114	Gm35853	0.188437	0.672086	6.65538	6.70666	3.98289	6.12521	5.74688	6.67518	6.85791	5.33148	4.31749	6.64067	6.68115	6.79759	6.7166	6.9609	6.1304	5.34427
ENSMUSG00000089959	Gm16268	0.286189	0.841728	0	0	0	0	1.00969	2.85074	0	0	0	0	2.27342	0	1.97111	1.90542	0	0
ENSMUSG00000089958	Gm16165	-0.315441	0.190995	2.7448	3.20616	4.34828	3.88367	4.26624	4.00813	4.06741	3.87358	3.99562	3.0628	3.11593	2.88319	4.13345	3.58312	3.33429	3.76636
ENSMUSG00000089953	Rnf224	-0.788254	0.000943586	6.99877	7.28701	8.49141	8.46837	8.67748	8.35607	7.33482	7.39494	7.32627	7.11542	6.64014	6.8441	6.78187	6.71911	7.5135	7.76243
ENSMUSG00000089952	4933413C19Rik	0.18765	0.852705	0	0	0	0	0	0	0	0	0	0	0	0	0	1.5012	0	0
ENSMUSG00000089951	Zfp968-ps	0.1803	0.324529	4.88337	4.02523	4.4268	4.18592	4.54205	4.53554	4.53959	4.30591	4.51909	4.2376	4.6963	4.57155	4.71768	4.92089	4.51138	4.71235
ENSMUSG00000089957	A830011K09Rik	0.193082	0.852705	0	0	0	0	0	0	0	0	0	0	1.54465	0	0	0	0	0
ENSMUSG00000092251	Trav9n-1	0.194914	0.852705	0	0	0	0	0	0	0	0	0	0	0	0	1.55931	0	0	0
ENSMUSG00000006241	Ccdc159	0.83639	0.00694239	5.01642	4.68295	5.70791	5.92194	4.41072	4.83379	3.80563	4.5878	5.28085	5.23954	6.29742	6.03758	5.57686	6.15957	5.72221	5.34427
ENSMUSG00000027401	Tgm3	0.85699	1.35274e-06	9.72044	9.75466	9.54987	9.59169	9.84267	9.97419	8.96825	8.90906	10.6082	10.6658	9.90062	10.0357	10.2328	10.1134	10.7437	10.8665
ENSMUSG00000042211	Fbxo38	-0.0771306	0.18599	10.8645	10.8589	10.7175	10.7472	11.0256	11.0093	10.7663	10.7483	10.6482	10.6433	10.7979	10.8951	10.8501	10.759	10.8225	10.7046
ENSMUSG00000042210	Abhd14a	-0.277287	5.90208e-05	8.37405	8.3306	8.2803	8.35673	8.20413	8.31242	8.17699	8.49332	8.0881	7.96	8.24764	8.0461	7.8744	8.03783	8.05698	7.99919
ENSMUSG00000042213	Zfand4	0.315333	0.0588209	6.23148	6.18407	6.33545	5.94897	6.24788	6.23964	6.75018	6.11453	6.3877	6.49701	6.43165	6.9542	7.20001	7.02314	6.18547	5.89569
ENSMUSG00000042212	Sprr2d	2.72108	2.06922e-29	7.12202	6.90366	8.10632	8.41605	7.92613	8.10481	6.78699	7.26486	10.3206	10.3253	10.0346	10.1443	9.9458	9.92787	10.829	10.872
ENSMUSG00000042215	Bag2	-0.0666096	0.519226	8.9617	9.12164	8.57568	8.95863	8.19916	8.1551	7.96846	7.94242	8.44242	8.43766	8.41096	8.44727	8.1163	8.07748	8.70439	8.71341
ENSMUSG00000042216	Sgsm1	0.624948	0.000603381	5.25056	5.6546	5.64361	6.00156	5.47832	5.91824	5.62128	4.77934	6.40477	5.90322	6.06928	6.17126	6.45363	6.54619	5.99308	5.80565
ENSMUSG00000039878	Slc39a5	0.00391101	0.960095	0	0	0	0	0	0	1.51337	0	0	0	1.54465	0	0	0	0	0
ENSMUSG00000045248	Med26	-0.105768	0.518061	8.40472	8.21549	8.75758	8.65641	8.61546	8.32446	8.2403	8.55027	8.03974	8.41119	8.39871	8.01594	8.2879	8.17666	8.92539	8.66302
ENSMUSG00000114267	Gm48600	-0.226397	0.640098	4.48454	3.37913	4.17712	3.99161	3.33933	4.42065	3.22441	3.78702	3.69613	4.87641	3.85014	2.21551	3.42434	3.58312	3.67941	3.66757
ENSMUSG00000032425	Zfp949	-0.233974	0.0583033	9.59573	9.6572	9.44057	9.36209	9.14341	9.55112	9.45362	9.14051	9.65176	9.35453	8.91651	8.77888	9.29008	9.15576	9.19734	9.12759
ENSMUSG00000032420	Nt5e	0.119473	0.495946	9.85757	9.78573	10.3987	10.4828	10.0975	10.1206	9.61246	9.4194	10.6571	10.6232	9.77365	9.75002	9.86074	9.93867	10.023	10.104
ENSMUSG00000032423	Syncrip	0.0341631	0.682978	12.1336	12.0678	12.159	12.1252	12.2113	12.2282	12.4694	12.4799	12.317	12.2056	12.1268	12.1343	12.1604	12.1671	12.5092	12.5273
ENSMUSG00000032422	Snx14	0.157791	0.00360868	9.5165	9.62535	9.67377	9.57444	9.67751	9.64528	9.69871	9.81763	9.83611	9.6583	9.76095	9.78917	9.98236	9.8513	9.8291	9.78421
ENSMUSG00000084828	Gm12367	-0.12852	0.950158	0	2.78195	2.47439	2.48203	2.60108	1.47267	0	2.14222	2.99591	3.0628	0	0	2.29109	0	1.89756	2.67882
ENSMUSG00000039396	Neil3	-0.0557935	0.979264	8.16062	7.77135	8.76893	8.58927	8.41158	8.07188	8.90547	8.89878	9.28535	8.9783	7.6605	7.91063	8.64444	8.62096	8.01199	8.01936
ENSMUSG00000084822	Myadml2os	-0.191118	0.461953	0	2.51153	2.97012	0	0	0	0	0	0	0	0.969874	1.49683	0	0	0	1.486
ENSMUSG00000084823	Gm17216	0.116565	0.945932	0	0	0	0	0	0	0	0	0	0	0	0	0	0	0.93252	0
ENSMUSG00000084826	AI847159	0.123555	0.771524	4.06032	0	0	0	0	1.47267	0	0	0	2.054	0	0	2.96624	1.5012	0	0
ENSMUSG00000105558	Gm5855	0.781188	0.141082	0	0	1.09716	1.71959	0	0	0.946638	0	0.997666	1.63306	0.969874	1.49683	1.55931	0.937638	0.93252	1.486
ENSMUSG00000034432	Cops8	-0.251249	2.0916e-05	11.0212	11.0693	11.0051	11.0678	10.8048	10.8862	10.8146	10.6839	10.5906	10.6009	10.7473	10.6844	10.6609	10.7414	10.6788	10.6385
ENSMUSG00000090272	Mndal	0.611505	0.0144008	10.0753	9.88413	9.63295	9.50555	10.0623	10.0007	9.57961	9.43372	9.10908	9.28332	11.9335	11.9657	10.9199	11.0292	9.44312	9.38243
ENSMUSG00000079575	Rbpj-ps3	0.496519	0.00873206	6.71534	6.18407	6.09214	5.89439	6.39413	6.59796	5.8703	5.86273	6.28079	6.17907	6.95082	7.25025	7.09091	7.07304	6.4482	6.31012
ENSMUSG00000031143	Ccdc22	-0.102405	0.277788	8.80956	9.21592	9.29901	8.84809	8.82341	8.75921	9.4498	9.35316	8.96688	8.82294	9.13151	8.99008	8.93584	8.86707	8.85353	9.17106
ENSMUSG00000031142	Cacna1f	0.557983	0.286224	0	2.78195	2.14339	2.75137	0	0	2.4949	1.4368	0	2.37945	3.7509	3.46235	3.13562	3.34396	0	0
ENSMUSG00000044117	Bmerb1	-0.725771	0.251387	0	0	0	1.71959	0	1.47267	0	2.61391	0	0	0	0	0	0	0	0
ENSMUSG00000083483	Gm14044	0.737592	0.242425	1.27843	0	1.09716	0	0	0	0.946638	2.14222	1.58185	1.03622	1.54465	1.90047	0.980803	0.937638	1.89756	1.486
ENSMUSG00000041548	Hspb8	-1.05502	0.00104914	13.3916	13.387	12.6917	12.6938	12.8985	12.936	12.4418	12.4634	10.5784	10.6223	12.7227	12.7089	12.1705	12.1814	11.729	11.7505
ENSMUSG00000114702	Gm40828	0.513805	0.523613	0	2.78195	0	0	1.59787	0	0	0	2.31819	0	3.11593	1.49683	1.55931	0	0	0
ENSMUSG00000041544	Disp3	0.12378	0.900374	0	0	3.16597	0	2.82393	0	0	1.4368	0	0	1.54465	2.69303	2.29109	0	0	1.88817
ENSMUSG00000058093	Zfp729b	0.233901	0.0184485	8.3864	8.37214	8.10035	8.23572	8.30003	8.30029	8.5099	8.31533	8.46702	8.42449	8.60104	8.80557	8.87432	8.74926	8.32566	8.14401
ENSMUSG00000041540	Sox5	-0.111918	0.528152	6.52744	6.6402	6.39526	6.79551	7.16893	6.64989	7.84588	7.79495	5.80277	6.60996	6.8938	7.17947	7.09091	7.34894	7.09151	6.90536
ENSMUSG00000024598	Fbn2	-0.185416	0.133695	5.40417	6.42022	4.76578	3.64006	6.42849	5.78524	8.99209	9.03413	5.35299	5.74261	7.42327	7.22411	5.60599	4.96384	6.4482	6.22584
ENSMUSG00000050640	Tmem150c	-0.203482	0.297904	5.99396	5.58564	5.22723	5.77861	5.97321	6.04002	5.32012	4.94842	5.28085	5.68484	5.2261	4.87009	5.57686	5.98291	5.15085	5.46684
ENSMUSG00000024592	C330018D20Rik	-0.399379	5.22984e-05	8.46999	8.56807	8.32712	8.32613	8.38558	8.20369	8.33863	8.33071	7.65356	7.61808	8.05827	7.94837	8.05425	8.00222	8.1614	8.25874
ENSMUSG00000024593	Megf10	-2.19994	7.23122e-10	8.66502	8.70442	6.09214	5.80844	6.66299	6.81822	5.7006	6.41796	4.38787	4.46054	5.0284	4.9573	4.28523	4.68457	5.15085	4.31554
ENSMUSG00000024590	Lmnb1	0.375818	0.593914	9.02229	9.05305	9.86921	9.76901	9.69172	9.72614	11.2389	11.281	10.851	10.6668	10.1253	9.88682	10.4602	10.4771	10.0517	10.139
ENSMUSG00000000168	Dlat	-0.564304	4.2844e-06	11.9807	12.0236	11.9342	11.8914	11.4869	11.335	11.2002	11.2429	11.0581	11.1152	10.9566	11.066	10.9408	10.9487	11.2319	11.2631
ENSMUSG00000024594	Prrc1	-0.212341	0.0146853	11.0651	11.0606	10.8605	10.9159	11.0312	11.0879	10.8491	10.7562	10.5091	10.4334	10.949	10.9019	10.7607	10.6266	10.8862	10.8609
ENSMUSG00000070960	Gm19680	0.312047	0.0105708	7.04623	6.55258	6.78628	7.01605	6.98495	6.72445	7.19572	7.30435	7.27148	7.17957	7.40706	7.34223	7.13154	7.39674	7.4094	6.96897
ENSMUSG00000019179	Mdh2	-0.817062	1.72681e-08	13.6993	13.7718	13.6637	13.6755	13.226	13.3012	12.761	12.7876	12.5922	12.5931	12.4737	12.5253	12.317	12.305	12.7255	12.8177
ENSMUSG00000032301	Psma4	0.0408867	0.495053	12.081	12.0917	11.8786	11.8857	11.8101	11.7736	11.9866	12.0137	12.1185	12.0026	12.0116	11.986	11.8321	11.9097	11.9901	11.9974
ENSMUSG00000114709	Gm47920	-0.465965	0.302246	4.73679	4.86856	4.88183	3.99161	4.01812	4.0856	3.89827	3.1181	3.99562	2.37945	3.7509	3.96142	4.42256	4.78379	4.11727	2.46016
ENSMUSG00000057531	Dtnbp1	0.0141327	0.914701	10.442	10.5675	10.0351	10.1236	10.1486	10.0903	9.80124	9.69373	9.93491	9.74212	10.4548	10.5391	10.272	10.2519	9.9782	9.84198
ENSMUSG00000032305	Fam219b	0.0419717	0.76932	8.8811	9.26084	9.22403	9.10401	8.87415	8.99081	9.4498	9.46368	9.18269	9.14824	9.27012	9.14438	9.06471	9.0376	9.38353	9.35293
ENSMUSG00000041895	Wipi1	-0.327123	0.156441	11.0641	11.1098	10.4193	10.5316	10.4298	10.5269	9.84989	9.91778	9.3898	9.30745	10.7295	10.6098	10.4043	10.303	10.1747	10.3135
ENSMUSG00000041890	Git2	0.208684	0.00913481	10.6185	10.4858	10.4443	10.5811	10.6285	10.5646	10.144	10.3521	10.5257	10.5217	10.7344	10.9013	10.8084	10.7749	10.6578	10.5641
ENSMUSG00000041891	Lman1	0.336291	9.65672e-08	10.9356	10.9654	10.9538	11.016	10.9771	11.0309	10.9607	11.0149	11.1451	11.1159	11.5047	11.4577	11.2566	11.1631	11.4649	11.4367
ENSMUSG00000083887	Gm11930	-0.137145	0.866673	0	0	1.09716	0	0	0	0	0	0	0	0	0	0	0	0	0
ENSMUSG00000083885	Gm13213	0.363406	0.300769	0	1.12139	0	1.10213	1.00969	0	0	0	0	1.63306	1.95457	0	2.55282	0	0	0
ENSMUSG00000083884	Gm15388	0.277602	0.676515	0	0	0	0	0	0	0	0	0	0	0	0	0	2.22081	0	0
ENSMUSG00000047492	Inhbe	-0.216418	0.623294	0	1.74464	0	0	1.00969	0	0	0.890331	0	0	0	0	0.980803	0	0.93252	0
ENSMUSG00000047495	Dlgap2	-0.179055	0.987918	2.39978	1.74464	0	1.71959	0	1.47267	2.4949	0	1.58185	0	1.54465	2.21551	0	3.05712	0	0
ENSMUSG00000047496	Rnf152	0.490816	0.00560494	8.0793	8.10279	8.57998	8.48693	8.20908	8.00366	7.95774	8.30368	9.2145	9.20329	8.20609	8.22368	8.08561	8.17209	9.26069	9.28374
ENSMUSG00000047497	Adamts12	-0.410451	0.524976	9.34998	9.06577	8.59706	8.44007	9.35245	9.34602	9.17681	9.15571	6.94956	7.00172	9.33794	9.41664	9.23521	9.26497	9.04437	8.94984
ENSMUSG00000051118	Olfr77	-0.591724	1	0	0	0	0	0	0	0	4.73379	0	0	0	0	0	0	0	0
ENSMUSG00000051113	Fam71e1	-0.469209	0.186926	4.88337	4.54447	5.08919	4.99825	4.9729	4.74106	3.80563	5.23668	5.45487	4.1549	4.1903	4.39537	3.87085	3.20766	4.99515	4.24877
ENSMUSG00000051111	Sv2c	-0.362192	0.476584	4.65751	2.78195	3.75837	3.50085	3.71828	3.83946	3.80563	2.80224	4.08307	2.37945	2.75532	3.33787	3.28719	1.90542	4.03969	4.17875
ENSMUSG00000056724	Nbeal2	0.412922	0.000259042	10.7652	10.9012	11.1247	11.0554	11.2104	11.4056	10.9601	11.0426	11.7262	11.799	11.2123	11.3571	11.2502	11.1275	11.6711	11.625
ENSMUSG00000014837	4931428F04Rik	0.576264	0.0135906	6.20385	6.80094	6.6291	5.80844	6.86464	6.57127	7.52842	7.18248	7.26214	7.71506	6.90539	7.1334	6.97288	7.41233	7.38608	7.41197
ENSMUSG00000000838	Fmr1	0.224617	0.114435	10.2493	10.3816	10.5456	10.5461	10.6713	10.6713	11.1032	11.0548	10.7036	10.8297	10.7537	10.6828	10.6927	10.7996	11.2319	11.3262
ENSMUSG00000105550	Gm35585	0.0312641	0.723536	3.02303	2.51153	0	0	2.01451	0	1.51337	3.59655	1.58185	0	0	2.47393	2.77429	1.5012	2.68967	1.88817
ENSMUSG00000066113	Adamtsl1	0.0455671	0.30212	8.8898	8.74846	7.57084	7.87608	8.65952	8.54278	7.91957	7.89664	6.76356	6.57858	9.71232	9.62075	9.21408	9.29472	7.72033	7.56389
ENSMUSG00000024266	Adad2	-1.99719	0.000371911	0	3.00959	2.47439	3.50085	3.01692	3.92626	3.80563	3.95524	0	0	1.54465	1.49683	1.97111	2.69874	0	0
ENSMUSG00000066116	Gm10154	0.227305	0.125697	6.08768	6.35955	5.99239	6.53507	6.54267	6.54408	6.72511	6.63175	7.10389	6.77132	6.83445	6.69983	6.48533	6.56025	6.20337	6.57831
ENSMUSG00000079604	Gm13219	0.388837	0.0239646	7.10718	6.70666	7.15256	7.2514	6.98495	6.7721	6.66045	6.50189	8.02877	7.75772	7.39889	7.35834	6.98402	7.2483	6.84016	6.63169
ENSMUSG00000057455	Rit2	-0.343921	0.504948	0	0	0	2.75137	0	0	0	0	0	0	0	0	0	0	0	0
ENSMUSG00000057454	Lypd3	0.34327	0.0620126	12.3266	12.3021	12.8875	12.8191	13.3644	13.4127	12.8249	12.7958	13.3697	13.4381	13.0398	13.1297	12.798	12.7643	13.4813	13.4584
ENSMUSG00000057457	Phex	-2.35849	1.5209e-05	4.57361	3.91712	3.49237	3.767	4.60348	4.35958	1.9192	2.96879	0	0	2.75532	1.49683	2.77429	2.22081	0	1.486
ENSMUSG00000024261	Syt4	-2.12543	1.73194e-06	5.25056	4.98024	5.67612	5.44056	6.08512	6.13419	8.48023	8.60823	5.24338	4.1549	4.03022	3.96142	3.13562	3.05712	5.3568	4.71235
ENSMUSG00000085060	E330016L19Rik	0.825999	0.0965277	0	0	0	0	0	0.916608	0	0	0.997666	1.63306	0	0	0	1.5012	0.93252	2.46016
ENSMUSG00000082289	Gm15596	-0.021678	0.99617	0	0	1.71311	1.71959	2.33741	0.916608	1.51337	1.8322	1.58185	0	1.95457	0.934413	2.55282	0.937638	1.89756	0
ENSMUSG00000082286	Pisd-ps1	1.64757	1.14887e-21	10.4669	10.5232	10.967	10.9975	10.4266	10.5217	11.4035	11.3915	12.8481	12.8397	12.25	12.287	12.1592	12.2333	12.6503	12.6109
ENSMUSG00000098824	Mir7006	0.339562	0.331853	1.94542	1.74464	1.71311	2.1506	2.33741	1.47267	1.51337	2.14222	2.31819	2.37945	1.54465	2.21551	2.29109	2.22081	1.89756	2.86866
ENSMUSG00000098826	Mir7677	0.121234	0.945932	0	0	0	0	0	0	0	0	0	0	0.969874	0	0	0	0	0
ENSMUSG00000080610	Snord110	0.494749	0.261639	0	0	1.09716	1.10213	1.00969	0	0.946638	0	1.58185	1.63306	0	0	0.980803	0.937638	1.49427	1.486
ENSMUSG00000080615	Snord99	-0.0808526	0.86213	1.27843	1.12139	1.09716	1.10213	1.00969	0.916608	0.946638	0.890331	0.997666	1.03622	0.969874	0.934413	0.980803	0.937638	0.93252	0.926419
ENSMUSG00000105552	Gm19710	-0.807477	0.310597	0	3.53357	0	3.34677	0	2.6613	3.48557	0	0	0	3.11593	0	0.980803	0	2.47068	0
ENSMUSG00000085395	Gm13056	-0.236238	0.603633	3.25618	1.74464	2.47439	3.34677	3.47701	3.01817	2.23558	2.14222	2.31819	1.63306	3.11593	2.69303	4.86954	3.68931	0	1.486
ENSMUSG00000085397	Gm13524	0.732913	0.289179	0	0	0	0	0	0	0	0	0	0	0	2.47393	0	1.5012	0	1.88817
ENSMUSG00000085396	Firre	0.0752232	0.358149	11.6142	11.6261	11.8216	11.8282	11.5594	11.6527	11.5419	11.473	12.0607	12.017	11.4812	11.5315	11.7328	11.7034	11.5846	11.6076
ENSMUSG00000085391	Gm16150	-0.654647	0.106099	2.7448	3.20616	3.49237	2.75137	2.33741	3.01817	2.71463	0	0	1.63306	2.5344	2.88319	1.97111	1.90542	2.21239	1.88817
ENSMUSG00000085399	Foxd2os	0.342361	0.967482	3.78991	3.67306	4.82497	4.27407	3.71828	4.53554	5.98035	6.46053	4.31749	4.59208	5.11076	5.19114	4.54794	5.26795	5.38844	5.57981
ENSMUSG00000105454	Gm43830	0.129528	0.945932	0	0	0	0	0	0	0	0	0	1.03622	0	0	0	0	0	0
ENSMUSG00000098790	Mir6942	0.353274	0.338813	1.94542	2.17845	1.71311	1.71959	2.01451	1.87303	2.4949	0.890331	2.58107	3.0628	1.95457	1.90047	2.55282	1.90542	2.21239	1.486
ENSMUSG00000098795	Gm27403	-0.137766	0.866673	0	0	0	1.10213	0	0	0	0	0	0	0	0	0	0	0	0
ENSMUSG00000098799	Trgj4	-0.399785	0.255152	1.27843	1.74464	0	2.1506	0	0.916608	2.23558	2.39726	0	1.63306	1.54465	0.934413	0.980803	0.937638	1.49427	0
ENSMUSG00000098798	Gm27288	-0.0808526	0.86213	1.27843	1.12139	1.09716	1.10213	1.00969	0.916608	0.946638	0.890331	0.997666	1.03622	0.969874	0.934413	0.980803	0.937638	0.93252	0.926419
ENSMUSG00000065778	Gm22154	0.235708	0.571638	0	1.12139	1.09716	0	1.00969	0	0.946638	0	0.997666	1.03622	1.54465	0	0.980803	1.5012	0	0
ENSMUSG00000065771	n-R5s54	0.0715196	0.945931	0	0	0	0	1.00969	0	0	0	1.58185	0	0	0	0	0	0	0
ENSMUSG00000065773	Rnu1b6	0.214157	0.484399	1.27843	0	1.09716	0	2.01451	0.916608	0	0	0.997666	1.03622	3.11593	0	0	0.937638	0.93252	0
ENSMUSG00000057181	5730455P16Rik	-0.60376	0.0029012	10.464	10.5483	10.2874	10.3982	9.98509	9.97292	9.20202	8.98637	8.82506	8.77529	9.63962	9.62742	9.74766	9.69597	9.26921	9.43405
ENSMUSG00000106061	Gm43773	0.256749	0.761494	0	0	0	0	0	0	0	0	0	2.054	0	0	0	0	0	0
ENSMUSG00000106062	Gm43820	-1.32187	2.30616e-05	5.01642	4.80931	5.22723	4.09203	4.54205	5.15458	4.53959	4.53566	1.9965	2.64483	3.64432	3.68308	3.42434	3.46849	4.45272	4.02763
ENSMUSG00000106067	Gm7902	0.480564	0.100961	2.39978	3.67306	3.16597	2.75137	2.60108	3.01817	2.71463	2.61391	4.16551	3.76661	3.7509	3.20164	2.77429	2.88903	3.19809	3.0364
ENSMUSG00000094743	Mup-ps7	-0.111291	0.866673	0	0	0	0	0	0	0	0.890331	0	0	0	0	0	0	0	0
ENSMUSG00000061461	Smim20	-0.278396	0.00230462	9.26894	9.5345	9.58667	9.49871	9.17411	9.15031	9.05884	8.95445	8.94662	8.97227	9.03725	8.93474	8.99209	9.16038	9.09559	8.86042
ENSMUSG00000061462	Obscn	-2.10615	0.00401405	15.3004	15.3503	15.1098	15.1107	14.5702	14.6315	12.1472	12.1927	8.97548	9.03142	13.5014	13.6043	13.2284	13.2709	12.9831	12.9685
ENSMUSG00000093918	Gm21677	0.250762	0.852705	0	0	0	0	0	0	0	0	0	1.03622	0.969874	0	0	0	0	0
ENSMUSG00000093916	Gm379	0.903411	0.0773906	0	0	1.71311	2.1506	2.60108	1.47267	0	1.4368	0	0	2.27342	2.21551	2.29109	3.58312	3.77826	2.46016
ENSMUSG00000093910	Zfp853	1.08326	0.105287	0	1.74464	1.71311	3.17424	2.60108	0	1.9192	3.49098	3.90253	2.8689	1.95457	2.21551	3.96379	3.05712	3.45873	1.88817
ENSMUSG00000016528	Mapkapk2	-0.0923059	0.379061	12.2962	12.4051	12.3801	12.3267	12.2239	12.3099	11.8168	11.8864	11.8981	11.7969	12.3693	12.3755	12.169	12.157	12.1017	12.0394
ENSMUSG00000016529	Il10	1.7732	1.07728e-06	3.45683	4.21982	2.47439	3.34677	3.8253	4.00813	3.07365	3.78702	4.31749	4.1549	6.85848	6.7617	4.96257	5.12389	4.95345	5.24499
ENSMUSG00000016526	Dyrk3	0.756621	0.0411239	4.88337	4.74751	6.78628	5.9755	6.1065	6.02042	7.08182	6.60669	7.7096	6.85228	6.81	6.7249	5.82	6.58797	6.9289	6.82743
ENSMUSG00000016524	Il19	3.27945	2.28751e-06	0	2.17845	1.71311	3.34677	0	0	3.70663	2.39726	6.37042	6.07046	3.40418	3.33787	2.77429	3.46849	6.9713	7.18079
ENSMUSG00000016520	Lnx2	0.113351	0.149301	9.62728	9.72891	9.3223	9.27398	9.40084	9.43936	9.41886	9.33992	9.61555	9.51647	9.43505	9.66514	9.37292	9.43869	9.71831	9.69611
ENSMUSG00000081221	Gm14760	-0.940604	1.58991e-06	11.1481	11.2055	11.1321	11.2044	10.5517	10.5671	9.75088	9.66671	9.3014	9.34989	9.90206	9.97566	9.89655	9.81657	9.78074	9.67878
ENSMUSG00000081223	Gm12247	0.0999832	0.908366	1.94542	2.78195	0	0	0	0	0.946638	1.4368	1.58185	0	0	0	1.97111	0	1.89756	2.46016
ENSMUSG00000081222	Gm15173	0.129528	0.945932	0	0	0	0	0	0	0	0	0	1.03622	0	0	0	0	0	0
ENSMUSG00000081225	Cyp2j12	2.78697	1.04852e-12	4.17863	4.61537	7.29543	6.92368	6.20888	5.44653	6.19644	6.35917	9.34406	9.45299	8.29685	8.48077	7.99492	7.97098	8.96528	9.01407
ENSMUSG00000081227	Gm13082	-0.39039	0.404202	0	2.51153	0	2.1506	0	1.47267	1.51337	1.4368	1.58185	0	0	0	1.55931	0	0.93252	1.88817
ENSMUSG00000081226	Gm8802	-0.141938	0.866674	0	1.12139	0	0	0	0	0.946638	0	0	0	0	0	0	0	0.93252	0
ENSMUSG00000081228	Gm16089	-0.825689	1.03495e-10	6.43537	6.45929	6.66194	6.81033	6.51096	6.3379	6.41602	6.40349	5.69586	5.31764	5.74757	5.64962	5.42167	5.98291	5.69716	5.91735
ENSMUSG00000085931	Gm12648	-0.184083	0.77508	0	0	0	0	0	1.47267	0	0	0	0	0	0	0	0	0	0
ENSMUSG00000085933	Tmem61	-0.636759	0.250682	0	2.17845	0	1.71959	2.82393	3.16817	3.36089	2.96879	2.31819	2.8689	0	2.47393	1.55931	1.90542	0	0
ENSMUSG00000085936	2610307P16Rik	-0.266838	0.0901468	3.25618	0	4.08327	3.99161	4.01812	3.54251	5.53734	5.23668	3.99562	3.76661	2.94686	3.57693	4.05111	2.69874	3.45873	3.0364
ENSMUSG00000053600	Zfp472	0.160719	0.167365	7.46243	7.44135	7.14096	7.33574	7.51906	7.57714	7.70551	7.83326	7.40475	7.81942	7.59763	7.46634	7.92151	7.58734	7.82809	7.67613
ENSMUSG00000053603	4930442H23Rik	0.455313	0.509494	0	0	0	0	0	0	0	0	0.997666	2.64483	0	0	0	0	0	0
ENSMUSG00000053604	Rpia	0.0297743	0.933678	8.69014	8.65479	9.052	9.09496	8.97638	9.05722	9.6971	9.76764	9.48919	9.37978	9.03988	8.91036	9.10862	9.0148	9.0294	9.25639
ENSMUSG00000083579	Gm15538	0.0773056	0.916266	3.02303	1.74464	1.09716	2.1506	2.01451	0.916608	2.23558	3.25339	2.58107	2.054	2.27342	2.69303	2.55282	2.22081	0	2.67882
ENSMUSG00000091212	Krtap11-1	-3.34214	1.02567e-05	1.94542	2.51153	3.33838	1.71959	7.59665	7.57714	4.14509	3.87358	1.58185	1.63306	2.75532	0	0	0	0	0
ENSMUSG00000046101	Mcmdc2	0.361698	0.351323	5.13824	5.13304	5.5057	4.94554	4.87664	4.74106	4.06741	2.39726	4.45497	6.11489	5.43234	5.07895	5.86889	4.96384	3.67941	4.10517
ENSMUSG00000105452	Gm5276	-1.15055	0.0260963	0	1.74464	1.71311	1.71959	2.60108	2.18608	1.9192	1.8322	0.997666	0	1.95457	0	1.55931	0	0	0
ENSMUSG00000110952	Gm18226	-0.159803	0.866673	1.27843	0	0	0	0	0	0	0	0	0	0	0	0	0	0	0
ENSMUSG00000036139	Hoxc9	-1.71119	0.211878	6.33703	5.78335	4.93653	5.3215	6.12757	6.18788	4.7531	4.98776	1.58185	0	4.84807	4.82443	2.77429	4.20104	6.28968	6.22584
ENSMUSG00000036138	Acaa1a	0.475727	9.00942e-06	10.7569	10.8994	11.1937	11.1639	10.8935	10.9478	10.9688	10.9094	11.8584	11.8088	11.5689	11.3893	11.158	11.2185	11.2357	11.3017
ENSMUSG00000099041	Gm28035	0.0414408	0.50346	7.93547	7.74787	7.48169	6.95068	6.81356	6.47378	6.44702	5.16983	6.43833	3.65069	7.09941	6.49648	7.72308	7.45811	7.82231	8.66302
ENSMUSG00000099043	Mir7022	0.346691	0.421986	1.27843	1.12139	1.09716	0	1.00969	0.916608	0.946638	0.890331	1.58185	1.63306	1.54465	1.49683	0.980803	0.937638	0.93252	0.926419
ENSMUSG00000036131	Frmd7	-1.13779	0.0715071	4.3896	3.37913	3.33838	4.581	4.01812	3.74711	4.06741	2.80224	2.99591	0	2.27342	2.21551	4.48661	3.88077	2.68967	2.67882
ENSMUSG00000110959	Gm47198	-0.0949708	0.805118	0	0	1.71311	0	0	0	1.51337	0	0	0	0.969874	1.49683	0	0	0	0
ENSMUSG00000106990	Gm42547	0.145263	0.401318	8.25117	7.71596	8.19313	8.04845	8.49094	8.48676	8.82515	8.62704	8.29912	8.54303	8.40689	8.45478	8.63387	8.45024	8.69177	8.32101
ENSMUSG00000088302	Zakit	-0.214948	0.77508	0	0	0	1.71959	0	0	0	0	0	0	0	0	0	0	0	0
ENSMUSG00000103999	Gm38026	-0.313941	0.563114	0	2.51153	0	0	0	0	0	0	0	0	0	0	0	0	0	0
ENSMUSG00000107005	9030607J07Rik	0.0445898	0.871744	0	0	2.14339	1.71959	2.01451	2.6613	1.51337	0	0	0	2.75532	1.49683	2.77429	0	1.49427	1.88817
ENSMUSG00000107008	Gm2762	-0.622314	0.100302	4.48454	3.53357	4.26524	4.27407	4.87664	3.54251	5.21598	5.47682	3.99562	3.97378	2.94686	3.20164	3.13562	3.68931	5.03568	4.71235
ENSMUSG00000078307	AI593442	0.110237	0.992421	2.39978	0	0	0	0	1.87303	0	2.39726	0	0	1.95457	1.49683	0	0	2.21239	1.88817
ENSMUSG00000078302	Foxd1	-0.37783	0.193486	3.45683	3.20616	3.33838	2.75137	3.60268	1.87303	5.53734	5.60886	4.63937	3.38648	3.11593	3.05118	3.42434	4.20104	3.04769	1.486
ENSMUSG00000078300	Gm2606	-0.94823	6.22957e-06	10.5014	10.5232	10.4241	10.5057	9.90347	9.8957	9.06884	8.93948	8.43828	8.59493	9.27682	9.31917	9.32116	9.21029	9.0369	8.97845
ENSMUSG00000051934	Spats2	0.211707	0.273603	8.89845	8.65479	8.50052	8.61903	8.60423	8.62293	9.44788	9.4689	9.3812	9.39563	9.10663	8.99008	8.54641	8.80347	9.2018	9.08516
ENSMUSG00000049038	Mterf2	-0.796111	1.56441e-06	8.39253	8.02028	8.18185	8.02324	7.44547	7.63627	7.30128	7.48018	6.78979	6.92893	6.74702	7.07611	7.3539	7.42007	6.99205	6.80436
ENSMUSG00000096633	Gm22170	0.212427	0.808667	0	0	1.09716	0	0	0	0	0	0	0	0	0	0	0.937638	0.93252	0.926419
ENSMUSG00000096630	Vmn2r26	0.484117	0.527013	0	0	0	0	0	0	0	0	1.58185	0	0	0	2.29109	0	0	0
ENSMUSG00000096635	Gm22174	-0.189171	0.77508	0	0	0	0	0	0	1.51337	0	0	0	0	0	0	0	0	0
ENSMUSG00000037669	Ldah	0.627862	3.11076e-05	9.92894	9.91784	10.4711	10.492	10.2116	10.3606	10.6694	10.7604	10.8954	10.9565	10.8377	10.7697	10.8029	10.6572	11.4316	11.4837
ENSMUSG00000097328	Tnfsf12	0.043093	0.402297	8.2579	7.94657	7.6548	7.88311	7.98503	8.32446	7.70551	7.84937	7.02879	7.00172	8.78786	9.13973	8.61608	8.45401	7.3055	7.6178
ENSMUSG00000037664	Cdkn1c	-2.17979	4.07568e-05	10.8129	10.8266	9.39734	9.21117	9.66855	9.61621	8.11077	8.36099	5.69586	5.62466	8.86405	8.50268	7.88632	8.13028	7.12946	6.73288
ENSMUSG00000097326	A330048O09Rik	-0.0373378	0.898046	0	0	0	0	1.59787	2.18608	2.23558	2.80224	1.9965	0	0	0	2.55282	2.47948	1.49427	0
ENSMUSG00000097325	Gm16897	-1.21446	0.391225	0	4.80931	3.98289	4.51017	4.87664	3.92626	3.98532	4.17569	3.80302	0	4.64194	4.57155	4.21133	0	0	3.32273
ENSMUSG00000097324	Carmn	-0.84698	0.0233947	6.02588	5.13304	6.52586	6.28225	6.01902	5.80827	4.14509	4.53566	3.99562	4.71262	5.55508	5.22668	4.42256	5.30182	3.04769	5.43716
ENSMUSG00000037661	Gpr160	0.26702	0.0202394	9.03802	9.11554	9.0917	8.94862	9.55068	9.6113	9.0763	9.29161	9.43413	9.45299	9.37382	9.40505	9.45526	9.28628	9.84344	9.60895
ENSMUSG00000097321	1700028E10Rik	0.0754057	0.942704	5.74826	5.4756	4.82497	5.89439	6.32286	5.93927	5.02373	4.36687	5.61013	5.46221	5.69515	5.36068	5.71696	5.98291	5.38844	4.98271
ENSMUSG00000097320	Tmem147os	-0.0786246	0.535461	7.62755	7.38158	7.64662	7.64766	7.61168	7.48006	7.79257	7.17398	7.68884	7.44617	7.42327	7.18851	7.36246	7.29109	7.89019	7.44217
ENSMUSG00000092748	Gm22175	-0.0195768	0.863833	1.27843	1.12139	1.71311	1.10213	1.00969	0.916608	0.946638	0.890331	0	1.03622	0.969874	0.934413	1.55931	1.5012	0.93252	1.88817
ENSMUSG00000015476	Prrt1	0.210329	0.441715	4.3896	3.91712	5.35321	4.581	5.26674	5.55946	5.6482	4.68675	6.03979	5.46221	4.94105	3.68308	5.79492	5.33492	4.39159	5.43716
ENSMUSG00000092746	Rn7s6	-1.24726	0.806354	5.99396	3.91712	5.13668	3.88367	5.80033	5.68922	4.35578	4.82351	3.45518	3.38648	7.74674	2.21551	1.97111	1.90542	6.07314	2.86866
ENSMUSG00000092745	Mir5122	-0.0808526	0.86213	1.27843	1.12139	1.09716	1.10213	1.00969	0.916608	0.946638	0.890331	0.997666	1.03622	0.969874	0.934413	0.980803	0.937638	0.93252	0.926419
ENSMUSG00000111339	AC139579.1	0.190242	0.763308	0	1.12139	1.09716	1.10213	1.00969	0.916608	0.946638	0	0.997666	1.03622	0.969874	0.934413	0.980803	0.937638	0.93252	0.926419
ENSMUSG00000096988	A930029G22Rik	-0.063792	0.908407	2.7448	3.37913	2.14339	4.27407	3.60268	2.6613	3.22441	1.8322	3.31772	3.2337	0	2.47393	3.6648	3.34396	3.45873	3.85881
ENSMUSG00000111330	Gm19790	-0.593494	0.272785	1.94542	1.74464	1.09716	0	0	1.47267	0.946638	2.14222	0	0	1.54465	1.49683	1.55931	0	0	0
ENSMUSG00000111335	Gm39375	-0.058366	0.866674	0	0	0	0	0	0	0	1.4368	0	0	0.969874	0	0	0	0	0
ENSMUSG00000096981	Gm16845	-0.526563	0.506918	6.81003	6.45929	6.31495	6.67116	4.26624	5.95999	5.77578	4.98776	3.90253	6.46304	6.39924	6.51097	4.28523	6.48853	3.45873	5.52443
ENSMUSG00000096982	Redrum	-0.00342113	0.960095	0	0	0	0	0	0	1.51337	0	0	0	0	0	0	0	0	1.486
ENSMUSG00000111336	Aldoa-ps4	-0.32093	0.421143	1.94542	2.17845	0	0	0	1.87303	0	0	0	0	0	0	1.55931	0.937638	0.93252	0
ENSMUSG00000039716	Dock3	0.635829	0.0792112	4.28797	5.58564	5.79929	6.14872	5.10622	6.02042	6.55056	6.8179	6.82826	6.78513	5.91737	6.24244	6.61995	6.54619	6.46314	6.00087
ENSMUSG00000039714	Cplx3	-0.731387	0.263843	2.39978	0	0	0	2.01451	0	0	1.4368	0	0	0	0	0	0	0	0
ENSMUSG00000039715	Wdr34	0.0921189	0.569033	7.48557	7.80965	7.84553	7.50922	7.43706	7.87864	8.25351	8.14742	8.41319	8.23118	7.54676	7.77918	7.8257	7.54554	7.8957	7.86631
ENSMUSG00000039713	Plekhg5	0.0352824	0.582773	10.397	10.261	10.1039	10.2431	10.0746	10.149	10.179	10.2137	10.0301	10.1787	10.1437	10.1419	10.2069	10.2102	10.6234	10.3686
ENSMUSG00000090674	Gm17082	-0.046158	0.841249	4.17863	4.12581	4.50127	4.18592	4.7735	4.74106	4.80188	4.63812	3.99562	4.3158	4.33438	4.12102	4.48661	4.40181	5.11347	4.80821
ENSMUSG00000090675	Olfr111	0.156979	0.906445	0	0	0	0	0	0	2.23558	1.4368	0	0	1.54465	0	0	0	1.89756	1.486
ENSMUSG00000101092	Gm21796	-0.159803	0.866673	1.27843	0	0	0	0	0	0	0	0	0	0	0	0	0	0	0
ENSMUSG00000113798	Gm47385	0.360392	0.617458	0	0	0	0	1.00969	0	0	0	0.997666	1.03622	0	0	0	0	0.93252	0.926419
ENSMUSG00000113792	Gm10933	-0.331598	0.964097	1.94542	2.17845	2.47439	2.97824	2.33741	2.6613	1.9192	1.4368	2.99591	2.054	1.54465	0	0	3.34396	2.87975	2.46016
ENSMUSG00000115829	Gm48960	-0.303983	0.99711	2.39978	0	1.71311	0	2.01451	1.87303	1.51337	2.39726	0	3.2337	0	2.21551	1.55931	0	2.47068	0
ENSMUSG00000023247	Guca2a	-0.770167	0.00224874	6.17567	7.16232	6.99397	6.63832	6.47853	6.11584	6.17808	6.52881	5.69586	6.64067	5.29817	5.15471	6.20979	6.17793	5.15085	5.78223
ENSMUSG00000015766	Eps8	0.719229	8.69339e-05	9.11794	9.22445	8.83521	8.96526	9.3878	9.18593	9.48009	9.47929	9.27842	9.12399	10.5603	10.5619	10.3633	10.2766	9.65631	9.60895
ENSMUSG00000067049	Unc93a	0.130998	0.546905	3.93144	4.12581	4.82497	3.99161	4.66241	4.42065	3.98532	4.17569	3.80302	4.38999	4.6963	4.51518	4.48661	4.87662	3.9577	4.44047
ENSMUSG00000023249	Parp3	-0.693341	0.0455224	11.8475	11.6824	11.3142	11.3421	11.0002	11.0161	10.0537	10.0269	8.88103	9.06577	11.0226	11.1523	10.6178	10.7914	10.62	10.5854
ENSMUSG00000019433	Gipc1	-0.122035	0.208233	10.6875	10.736	11.0131	10.927	11.12	11.0137	11.0321	11.0368	10.9334	11.0184	10.6594	10.6723	10.5807	10.6299	11.0185	11.0772
ENSMUSG00000115793	Gm48961	0.0498615	0.966021	1.94542	3.20616	3.63149	4.09203	3.92493	3.01817	2.90528	4.24227	2.99591	3.38648	4.11248	4.45652	3.28719	2.88903	2.47068	3.76636
ENSMUSG00000115796	Gm48970	-0.114576	0.866673	0	0	0	0	0	0.916608	0	0	0	0	0	0	0	0	0	0
ENSMUSG00000115794	Gm49101	-0.218081	0.77508	0	1.74464	0	0	0	0	0	0	0	0	0	0	0	0	0	0
ENSMUSG00000115798	AC140267.1	-0.0808526	0.86213	1.27843	1.12139	1.09716	1.10213	1.00969	0.916608	0.946638	0.890331	0.997666	1.03622	0.969874	0.934413	0.980803	0.937638	0.93252	0.926419
ENSMUSG00000073207	Ccdc160	-0.763241	0.220895	3.02303	3.37913	3.16597	1.71959	0	3.92626	0	2.61391	0	0	2.27342	2.69303	0	3.05712	2.21239	1.486
ENSMUSG00000056043	Rgs9bp	-0.287051	0.0873576	5.07862	5.54988	5.22723	5.83766	5.34077	5.78524	5.959	5.60886	4.99547	5.0235	5.3329	5.26137	5.57686	5.5475	4.77345	5.57981
ENSMUSG00000112449	Srp54b	-0.157518	0.0204592	10.9882	10.9998	11.0115	10.8231	10.892	10.824	10.7531	10.739	10.5384	10.5268	10.7189	10.7591	10.7037	10.7696	10.8269	10.9271
ENSMUSG00000112442	Gm47992	1.11908	0.257024	4.06032	3.37913	0	2.48203	1.59787	1.47267	0	0	2.31819	3.52463	4.52666	3.05118	3.13562	2.69874	2.68967	0
ENSMUSG00000112440	Gm47722	-0.614403	0.339381	0	2.51153	0	0	0	0	1.51337	0.890331	0	0	0	0	0	0	0	0
ENSMUSG00000112441	Gm48898	1.45496	0.0679932	3.02303	0	0	0	0	0	1.9192	0	1.9965	1.63306	0	0	4.05111	2.69874	2.87975	3.32273
ENSMUSG00000031543	Ank1	-2.14799	0.00168115	11.9929	12.0052	12.2898	12.2872	11.3157	11.377	10.9952	10.9945	6.86573	6.57858	10.9186	10.9081	10.6106	10.552	9.75062	9.88932
ENSMUSG00000050323	Ndufaf6	-0.673175	1.43068e-05	7.13671	7.06435	7.6548	7.37614	7.2576	6.58468	6.97952	7.61192	6.28079	6.91644	6.24367	6.49648	6.46957	6.39747	6.80542	6.67047
ENSMUSG00000000440	Pparg	1.16929	4.87096e-06	7.82189	7.87613	9.46403	9.45694	9.11204	9.14354	9.01296	9.30918	10.2492	10.4422	9.47057	9.59038	9.84403	9.84987	10.5923	10.5125
ENSMUSG00000031540	Kat6a	0.0260061	0.774175	10.98	11.0146	11.0523	11.0263	11.2017	11.2789	11.269	11.4214	11.1285	11.0416	11.2088	11.2112	11.0673	11.1323	11.3309	11.3317
ENSMUSG00000055134	9130017K11Rik	0.233599	0.859195	0	1.12139	0	3.34677	1.59787	2.18608	1.9192	3.37707	1.58185	2.054	1.54465	1.49683	2.29109	3.46849	1.49427	1.486
ENSMUSG00000031546	Gins4	0.0355798	0.70844	8.92408	9.11248	9.05509	9.19996	9.04719	8.92909	9.37318	9.33229	9.34627	9.35221	9.06334	8.90763	8.96424	9.0797	9.28611	9.25851
ENSMUSG00000031545	Gpat4	-0.162854	0.0162411	10.6674	10.804	10.8065	10.7852	10.8097	10.8733	10.8287	10.9354	10.41	10.4269	10.7172	10.7238	10.6356	10.6718	10.829	10.7929
ENSMUSG00000055137	Sugct	-0.0297358	0.660412	5.13824	4.92548	3.98289	5.14573	4.34029	4.53554	4.41969	5.13521	2.58107	4.06718	5.29817	5.26137	4.96257	4.83095	4.67426	5.70961
ENSMUSG00000055138	Gm4861	-1.30508	0.00426901	3.25618	4.21982	5.39287	5.0491	4.34029	5.00309	2.23558	2.61391	2.58107	3.65069	2.75532	3.33787	2.96624	3.68931	2.68967	0
ENSMUSG00000031549	Ido2	1.55053	0.0416858	0	0	2.47439	2.1506	0	2.85074	0	0	2.80335	2.054	1.95457	2.47393	2.77429	2.88903	2.47068	2.46016
ENSMUSG00000031548	Sfrp1	0.718628	0.0116597	9.77311	9.96611	10.7617	10.8047	10.6917	10.8098	11.647	11.599	11.8159	11.8096	11.018	11.0338	11.1003	10.9319	12.0307	12.062
ENSMUSG00000071591	Gm10339	-0.137145	0.866673	0	0	1.09716	0	0	0	0	0	0	0	0	0	0	0	0	0
ENSMUSG00000097589	Dleu2	0.293142	0.0249984	9.01833	8.8658	8.90201	8.94862	8.95592	9.03298	9.59699	9.58087	9.37904	9.48508	9.20599	9.56631	9.51407	9.43488	9.42416	9.23714
ENSMUSG00000106843	Gm42458	0.0928408	0.945931	0	0	0	0	0	0	0	0.890331	0	1.63306	0	0	0	0	0	0
ENSMUSG00000106841	Gm42656	0.121234	0.945932	0	0	0	0	0	0	0	0	0	0	0.969874	0	0	0	0	0
ENSMUSG00000097580	---	-0.0802742	0.866674	0	0	2.14339	0	0	0	0	0	0	0	0	0	0	1.5012	0	0
ENSMUSG00000097587	4930578M01Rik	-0.480955	0.137614	4.28797	4.98024	3.75837	4.09203	4.26624	4.0856	4.89475	4.94842	3.16577	4.2376	3.64432	4.26471	2.96624	3.88077	4.45272	4.85385
ENSMUSG00000097585	E230029C05Rik	0.519688	0.309662	5.543	1.74464	3.63149	3.88367	4.47788	4.15913	4.53959	4.10588	3.45518	4.2376	5.11076	4.45652	5.00693	5.75736	4.03969	4.17875
ENSMUSG00000062175	Tgif2	0.0195501	0.738913	5.35476	5.2266	7.00681	3.767	6.01902	6.39987	7.86322	7.69746	6.22421	7.86566	6.59793	6.59495	4.91681	4.68457	6.73333	5.8737
ENSMUSG00000091989	Ndufab1-ps	-0.449647	0.112601	4.17863	4.21982	4.17712	4.27407	3.47701	3.92626	4.14509	4.5878	4.2435	4.2376	2.94686	3.46235	2.96624	3.96774	4.11727	3.44706
ENSMUSG00000025979	Mob4	-0.277718	3.28949e-08	11.3795	11.3333	11.1539	11.3491	11.2342	11.2988	11.5229	11.4228	11.1387	11.1254	11.0838	10.9931	11.0673	10.9791	11.0348	11.0505
ENSMUSG00000025978	Rftn2	-0.335445	0.173039	7.69859	7.80207	6.95475	7.02877	7.79402	7.65545	7.8342	7.95736	6.85335	6.72907	7.88187	8.02101	7.46141	7.30786	6.67038	7.1167
ENSMUSG00000025977	Boll	-0.184083	0.77508	0	0	0	0	0	1.47267	0	0	0	0	0	0	0	0	0	0
ENSMUSG00000091987	Gm10352	0.250762	0.852705	0	0	0	0	0	0	0	0	0	1.03622	0.969874	0	0	0	0	0
ENSMUSG00000030209	Grin2b	0.501009	0.429029	1.94542	2.17845	0	0	0	2.85074	0	2.14222	0	2.64483	0	0	1.55931	2.47948	2.87975	3.56153
ENSMUSG00000025971	Maip1	-0.205361	0.00880749	9.09931	9.0626	8.79507	8.78198	8.70927	8.5967	8.70846	8.72342	8.77342	8.56722	8.54289	8.70521	8.5908	8.48751	8.56943	8.59745
ENSMUSG00000056445	Hoxaas2	-0.13302	0.352004	4.81194	4.80931	4.26524	5.80844	4.82599	4.2958	6.15948	6.32885	5.35299	5.5936	4.26414	5.32833	5.04996	4.87662	4.67426	5.101
ENSMUSG00000021087	Rtn1	0.0566251	0.689321	4.06032	5.31446	5.5763	5.65273	4.92557	5.5041	5.82381	6.0602	4.31749	4.06718	5.36682	5.70106	6.17133	6.26636	5.4794	6.00087
ENSMUSG00000082197	Gm8577	-0.13554	0.866674	0	0	0	1.10213	0	0.916608	0	0	0	0	0	0.934413	0	0	0	0
ENSMUSG00000099757	BE692007	3.86612	4.23491e-06	4.06032	0	0	0	0	0	2.71463	1.4368	3.45518	2.8689	5.52536	6.01743	5.3546	6.14098	5.22281	4.55544
ENSMUSG00000022191	Drosha	-0.419769	1.0014e-05	11.0103	10.9948	10.904	10.8909	10.6441	10.6893	10.5324	10.5416	10.1653	10.1063	10.5694	10.6207	10.3591	10.3371	10.3587	10.3328
ENSMUSG00000022193	Psmb5	-0.0107673	0.950539	10.9585	11.0406	10.8065	10.8883	10.6118	10.6234	10.6378	10.6704	11.017	11.0221	10.7704	10.716	10.5169	10.449	10.8391	10.8205
ENSMUSG00000022194	Pabpn1	0.118892	0.158524	11.4244	11.3593	11.6091	11.5914	11.4602	11.3937	11.6881	11.6312	11.8947	11.9897	11.4666	11.4846	11.4064	11.5155	11.7333	11.6179
ENSMUSG00000022195	6030458C11Rik	-0.0758962	0.291958	10.1387	10.1946	10.0491	10.0238	9.97785	9.8353	9.98541	10.0339	9.74855	9.76844	9.98492	9.92653	9.94295	10.0337	10.1426	10.0838
ENSMUSG00000022197	Pdzd2	-0.735302	7.49317e-07	12.0468	12.0366	12.159	12.0938	12.4599	12.4823	12.9898	13.0285	11.5718	11.5838	11.4734	11.5155	11.6535	11.6758	11.9788	11.9617
ENSMUSG00000022199	Slc22a17	0.315349	0.0227915	8.53797	8.46145	9.13035	8.90096	8.42866	8.705	8.78931	8.97418	9.48719	9.46162	8.69079	8.7908	8.89512	8.76148	9.20846	9.1552
ENSMUSG00000093167	Mir5131	0.35637	0.761494	0	0	0	0	0	0	0	0	0	0	0	0	0.980803	0.937638	0.93252	0
ENSMUSG00000105574	Gm43648	-0.2399	0.686516	0	0	0	0	0	0	1.9192	0	0	0	0	0	0	0	0	0
ENSMUSG00000105572	Gm43300	0.0255667	0.935242	3.78991	5.13304	4.57208	4.09203	3.71828	4.22908	3.98532	3.59655	3.69613	4.71262	3.85014	4.19465	4.82068	4.46297	4.26094	3.32273
ENSMUSG00000110173	Gm6929	0.0226099	0.945931	0	0	0	1.71959	0	0	0	0	0	0	0	1.90047	0	0	0	0
ENSMUSG00000110176	Gm35520	0.244322	0.761494	0	0	0	0	0	0	0	0	0	0	1.95457	0	0	0	0	0
ENSMUSG00000110177	Gm6524	-0.392119	0.605869	1.94542	0	0	0	3.01692	2.44317	0	0	0	0	0	0	2.77429	0	1.49427	0
ENSMUSG00000118365	Gm41724	1.47964	0.00799668	0	0	0	0	0	0	0	1.4368	0	0	3.7509	3.20164	0	2.22081	2.21239	1.88817
ENSMUSG00000097738	4930445N18Rik	1.21164	0.0365068	0	0	0	2.1506	0	0	0	0	1.9965	1.63306	1.95457	0	2.55282	2.22081	0	1.486
ENSMUSG00000118367	Gm50277	0.373329	0.676732	3.02303	0	0	0	0	0	0	0	0	3.0628	2.94686	0	0	0	0	0
ENSMUSG00000103933	Gm36964	0.482241	0.424452	0	0	0	0	0	0	0.946638	0	0	1.03622	0.969874	0.934413	0	0.937638	0	0.926419
ENSMUSG00000065601	Mir146	-0.00761757	0.960095	0	0	1.09716	0	0	0	0	0	0	1.03622	0	0	0	0	0	0
ENSMUSG00000059142	Zfp945	0.0201902	0.820503	9.12533	9.00435	8.95266	8.87653	8.69875	8.78557	8.64638	8.61766	8.84083	8.74734	8.81882	8.82888	9.03823	9.04011	8.80747	8.74706
ENSMUSG00000029679	Hyal6	0.413558	0.654882	0	0	0	2.48203	0	0	0	0	2.31819	0	0	0	1.97111	1.5012	0	0
ENSMUSG00000029670	Ing3	0.192613	0.13758	8.4288	8.59464	8.05162	8.23022	8.38558	8.41354	8.83104	8.79448	8.47916	8.45505	8.69079	8.72087	8.85625	9.04512	8.54858	8.475
ENSMUSG00000029671	Wnt16	1.52091	3.84081e-18	5.40417	5.75222	5.99239	6.28225	5.69137	5.87526	6.46227	6.63175	7.48721	7.67111	7.74674	7.77918	7.20001	7.13072	7.54893	7.69507
ENSMUSG00000029672	Fam3c	0.664156	7.42994e-11	9.06899	9.15772	9.34016	9.22505	9.14082	8.95513	9.38923	9.38666	10.0681	9.97687	10.0503	10.1866	9.80059	9.77648	9.53256	9.58547
ENSMUSG00000029673	Auts2	-0.000929152	0.976864	9.7082	9.72089	9.74254	9.86083	9.81696	9.83109	9.9439	9.80804	10.0121	10.0007	9.83247	9.85736	9.65488	9.71495	9.65793	9.69455
ENSMUSG00000029674	Limk1	0.714493	6.81964e-08	7.7757	8.17499	7.67102	8.2136	7.95588	8.17296	7.93605	8.30368	8.56139	8.26607	8.64661	9.04834	8.59807	8.65412	8.98093	9.16428
ENSMUSG00000029675	Eln	-0.690097	0.340407	11.1353	11.1713	10.6829	10.6299	10.9058	11.0606	10.494	10.4903	8.29912	8.40225	11.1228	11.2255	10.0194	9.96666	11.0348	10.9789
ENSMUSG00000029676	Pot1a	-0.058857	0.344965	8.84577	8.83642	9.11561	8.69684	8.93217	9.02317	9.07877	9.14705	8.97833	8.82628	8.75942	8.90763	8.83487	8.95485	8.99898	8.94457
ENSMUSG00000038145	Snrk	0.0351141	0.911558	11.4086	11.4524	11.4163	11.5692	11.6614	11.7207	10.8736	10.8439	11.2691	11.3459	11.4744	11.5128	11.6635	11.6097	11.227	11.1245
ENSMUSG00000038146	Notch3	0.0188123	0.781245	11.0535	11.0574	11.4343	11.4256	11.2595	11.3918	11.3118	11.2869	11.3352	11.4214	10.9518	11.2315	11.1493	11.1275	11.5867	11.5679
ENSMUSG00000038147	Cd84	1.34867	0.000202238	9.19717	9.29094	8.44028	8.32613	8.93217	9.03053	7.6533	7.76129	9.28305	9.20586	11.0882	11.0326	10.8772	10.9101	8.53097	8.49314
ENSMUSG00000038141	Tmem181a	0.189226	0.000799591	9.92683	10.088	9.94787	9.9218	9.99228	10.0774	9.83386	9.9629	10.3161	10.2736	10.1351	10.122	9.95998	10.0698	10.1793	10.2088
ENSMUSG00000038143	Stox2	-0.307195	0.000302137	10.0406	9.83299	10.2283	10.2072	10.1147	10.0702	10.4246	10.3139	9.67833	9.89166	9.66199	9.69558	9.95998	9.89357	10.0467	9.94706
ENSMUSG00000072847	A530017D24Rik	0.109541	0.245165	8.20312	8.05258	8.14748	7.79646	8.13819	8.1506	7.97379	7.74989	8.15522	8.25619	7.90514	8.28397	8.1163	8.42356	8.02714	7.92094
ENSMUSG00000072845	Tmprss11a	0.770699	0.000654031	4.65751	4.68295	5.08919	5.19172	4.7735	5.38657	4.41969	5.09973	6.06149	6.56263	5.77309	5.03953	5.2103	5.23326	6.14899	5.43716
ENSMUSG00000072844	G530011O06Rik	1.267	0.150863	3.78991	3.20616	4.70406	5.27953	3.33933	4.0856	6.7124	7.11301	5.16538	6.28006	7.41519	7.07611	5.79492	6.08371	5.11347	5.43716
ENSMUSG00000072849	Serpina1e	1.34603	0.135478	0	2.78195	3.49237	2.1506	0	3.16817	0	0	3.58068	2.8689	2.5344	3.78195	3.7715	4.33794	0	1.486
ENSMUSG00000028108	Ecm1	-0.270947	0.0329447	12.3441	12.359	12.0496	12.0092	12.3533	12.4159	12.5331	12.545	11.7439	11.8537	12.3955	12.4619	12.1989	12.1366	11.8203	11.8308
ENSMUSG00000025359	Pmel	-1.34656	0.000819233	6.59283	6.40028	7.8947	7.93135	7.82659	7.93205	10.4109	10.54	6.56523	6.39261	6.39924	6.55357	6.60559	6.38172	7.98637	7.87186
ENSMUSG00000025358	Cdk2	0.0283446	0.970995	10.0942	10.0723	10.4548	10.4688	10.1942	10.311	10.9452	10.8965	10.8235	10.6593	10.1835	10.3385	10.3834	10.3784	10.3436	10.5537
ENSMUSG00000028101	Pias3	0.0297143	0.649964	10.0619	10.0942	9.85153	9.81932	9.82182	10.0181	10.0051	10.0653	9.91569	9.9201	9.92501	9.98607	10.0462	9.78698	10.2161	10.1788
ENSMUSG00000028100	Nudt17	0.25106	0.121192	8.90275	8.67567	9.49625	9.59169	9.26484	9.28984	9.31975	9.32655	10.1765	10.2477	9.1966	9.11386	9.03823	9.13242	9.45437	9.51619
ENSMUSG00000025351	Cd63	0.678931	5.1244e-06	11.9431	11.9342	11.4331	11.3717	11.6211	11.6523	11.59	11.6191	11.863	11.7986	12.8574	12.8172	12.5324	12.528	12.1129	12.0864
ENSMUSG00000028102	Pex11b	-0.0971908	0.0804681	9.30841	9.50913	9.33508	9.3316	9.26246	9.20558	9.27941	9.16217	9.21208	9.28818	9.24982	9.26252	9.18541	9.17417	9.19287	9.05128
ENSMUSG00000025357	Dgka	0.105468	0.327715	11.4048	11.3632	11.7945	11.7549	11.7447	11.7921	11.367	11.4687	12.0167	12.15	11.5996	11.6364	11.5515	11.6665	11.4966	11.4164
ENSMUSG00000028104	Polr3gl	-0.843527	6.43371e-07	10.6001	10.4475	10.4072	10.4334	10.1563	10.1354	9.75863	9.8149	8.9437	8.66756	9.62918	9.50612	9.8147	9.71495	9.2217	9.50729
ENSMUSG00000028107	Tars2	-0.0470812	0.642487	10.1765	10.2133	10.0949	10.1413	9.88658	9.98434	10.0525	10.2023	10.2796	10.323	9.90784	9.88682	9.77997	9.94538	10.1157	10.1367
ENSMUSG00000025354	Dnajc14	0.198158	0.0161602	11.0438	11.1581	11.1247	11.1704	11.3553	11.2444	11.5606	11.5787	11.5609	11.4925	11.4305	11.4535	11.5121	11.4771	11.4677	11.4268
ENSMUSG00000109090	Gm45088	-0.0846111	0.866674	0	0	1.71311	0	0	0	0	0	0	1.03622	0	0	0	0	0	0
ENSMUSG00000109093	Gm19950	-3.47051	4.72244e-07	5.66962	5.51322	6.33545	5.92194	5.41118	3.92626	5.21598	5.60886	2.31819	0	2.75532	2.69303	3.87085	4.20104	0	0
ENSMUSG00000109095	Gm44799	-0.2399	0.686516	0	0	0	0	0	0	1.9192	0	0	0	0	0	0	0	0	0
ENSMUSG00000109097	Gm29683	0.465355	0.967284	0	0	3.16597	1.71959	2.33741	0	0	2.96879	1.58185	2.37945	1.95457	2.47393	1.55931	2.47948	0	1.486
ENSMUSG00000109096	Gm44888	0.204132	0.852705	0	0	0	0	0	0	0	0	0	1.63306	0	0	0	0	0	0
ENSMUSG00000062825	Actg1	0.441415	9.4518e-05	14.0381	14.1333	14.4062	14.4063	14.6102	14.6434	14.6686	14.6697	15.1017	15.1376	14.8117	14.8245	14.6606	14.6801	14.9539	14.937
ENSMUSG00000062826	Ces2f	0.527184	0.000131375	8.5708	8.50412	7.97529	7.92455	8.74037	8.75032	8.27094	8.23586	8.90223	8.80271	8.70412	8.70521	9.21408	9.14647	8.74162	8.97329
ENSMUSG00000062822	4833420G17Rik	0.169489	0.0370347	10.6483	10.6426	10.5021	10.5091	10.5221	10.4151	10.6694	10.5896	10.9393	10.9694	10.6387	10.5645	10.9501	10.8577	10.4894	10.4452
ENSMUSG00000111495	Gm5366	0.09004	0.834731	0	0	0	0	1.59787	0	0	0	2.31819	0	0	0	0	0	0	0
ENSMUSG00000111496	Gm47483	0.339243	0.443606	2.39978	1.74464	0	1.71959	3.01692	0	1.51337	1.8322	0	0	2.5344	1.49683	2.55282	2.47948	3.19809	2.67882
ENSMUSG00000114469	C730002L08Rik	-0.157468	0.720161	4.57361	4.54447	3.33838	2.1506	0	3.30403	3.07365	2.39726	2.99591	1.63306	4.11248	3.33787	4.28523	2.88903	0	2.86866
ENSMUSG00000111490	Gm47159	0.563774	0.250259	0	1.12139	0	1.71959	2.01451	0	0	1.4368	2.99591	1.63306	0.969874	1.49683	2.77429	0	0.93252	0
ENSMUSG00000111491	Gm47503	-0.0264887	0.960095	0	0	1.71311	0	0	0	0	0	0	0	0	0	0	1.5012	0	0
ENSMUSG00000049957	Ccdc137	0.365306	0.0226771	8.3616	8.68806	8.62231	8.72448	8.69523	8.8143	9.17218	9.37372	9.37904	9.57925	9.11164	9.16055	8.70963	8.70564	9.5219	9.20668
ENSMUSG00000085812	Gm15843	-0.480976	0.191306	0	1.12139	1.71311	1.10213	2.01451	0.916608	2.4949	0.890331	0.997666	1.63306	0.969874	0.934413	0	0.937638	0.93252	0
ENSMUSG00000114460	Gm10779	0.18765	0.852705	0	0	0	0	0	0	0	0	0	0	0	0	0	1.5012	0	0
ENSMUSG00000042148	Cox10	-0.637326	1.01049e-06	9.57431	9.49744	9.5952	9.59383	9.13563	9.00583	8.72436	8.9065	8.56139	8.33811	8.76897	8.64081	8.57247	8.48751	8.74162	8.82361
ENSMUSG00000052212	Cd177	3.55634	4.40995e-10	3.02303	2.17845	0	2.97824	3.60268	3.01817	0	2.80224	7.14511	7.23094	5.94008	5.95523	6.80718	6.36579	3.04769	3.56153
ENSMUSG00000052214	Opa3	-0.437533	7.82461e-05	10.5	10.563	10.2675	10.4874	10.2625	10.2794	10.1628	10.1283	9.68533	9.61836	9.76413	10.0395	9.76713	9.78249	10.2194	10.2742
ENSMUSG00000106676	Gm42895	-0.214139	0.77508	0	0	1.71311	0	0	0	0	0	0	0	0	0	0	0	0	0
ENSMUSG00000085811	Cep112it	-0.532592	0.410872	0	0	0	0	2.82393	0	0	1.4368	0	0	0	0	0	0	0	0
ENSMUSG00000087644	Gm14703	-0.78508	0.0108581	4.65751	5.13304	4.76578	5.09823	4.92557	4.15913	2.71463	3.69493	3.31772	4.38999	2.5344	4.19465	3.42434	3.88077	3.45873	3.66757
ENSMUSG00000087646	Gm1667	-0.595961	0.337924	0	1.74464	0	0	2.82393	0	2.23558	1.8322	0	0	0	0	1.97111	0	1.89756	0
ENSMUSG00000087641	Gm12811	-0.214139	0.77508	0	0	1.71311	0	0	0	0	0	0	0	0	0	0	0	0	0
ENSMUSG00000087640	Gm14798	-0.567897	0.419684	2.39978	0	2.14339	0	0	0	0	0	0	0	0	0	0	0	0	0
ENSMUSG00000087642	Ighe	1.3059	0.0629022	0	0	2.97012	1.71959	1.59787	0	0	0	3.80302	0	1.54465	3.46235	2.55282	1.5012	3.87077	0
ENSMUSG00000103065	Gm20236	1.0125	0.0258478	0	1.12139	0	0	1.00969	0.916608	0	0.890331	1.58185	0	1.54465	1.49683	0.980803	2.47948	1.49427	2.46016
ENSMUSG00000103061	Gm36970	0.18575	0.852705	0	0	0	0	0	0	0	0	0	0	0	0	0	0	0	1.486
ENSMUSG00000109232	---	-1.01725	0.146812	2.39978	3.00959	1.09716	0	2.01451	2.44317	0	2.39726	0	1.03622	0	2.69303	0	0	1.49427	0
ENSMUSG00000060081	H2ac1	-0.137145	0.866673	0	0	1.09716	0	0	0	0	0	0	0	0	0	0	0	0	0
ENSMUSG00000052681	Rap1b	0.601339	6.53454e-05	11.8724	11.9048	11.6825	11.6263	12.1035	12.0814	11.9074	11.9609	12.111	12.2028	13.0059	12.9567	12.8421	12.8476	12.0137	11.9701
ENSMUSG00000097610	A930012L18Rik	0.000689848	0.982196	5.19549	5.4756	4.82497	5.44056	5.06313	4.2958	5.7006	5.16983	5.66784	5.87766	4.58545	4.72853	5.13236	5.16128	5.03568	4.98271
ENSMUSG00000071303	Rps8-ps1	-0.00479562	0.897983	5.13824	5.43697	5.35321	5.61947	5.66279	5.78524	5.62128	5.75284	5.97268	5.65506	5.7216	5.56885	5.3546	5.23326	5.44971	5.3759
ENSMUSG00000071302	2610044O15Rik8	-0.256636	0.0210139	8.93673	8.96076	8.56704	8.98172	8.57769	8.52898	8.54972	8.73213	8.35729	8.38875	8.14389	8.24117	8.73622	8.68333	8.61361	8.61743
ENSMUSG00000068706	Gm10250	-0.275832	0.00109478	9.29864	9.28279	9.25125	9.352	8.95297	8.81714	9.11783	9.14051	8.94662	9.09101	8.89052	8.72087	8.93297	8.72761	8.7629	8.93398
ENSMUSG00000105231	Iglj3	0.473877	0.590124	0	0	0	0	0	0	0	0	0.997666	0	0	0.934413	0	0	0.93252	0.926419
ENSMUSG00000019880	Rspo3	-1.1598	7.3944e-05	6.99877	6.78565	6.6291	6.19462	6.18898	6.30588	8.06654	7.9524	5.97268	5.15696	6.27972	6.37504	6.20979	5.42988	5.3568	5.06264
ENSMUSG00000019883	Echdc1	1.17716	2.99478e-08	11.3043	11.1677	12.445	12.4017	11.8609	11.8101	11.5769	11.6597	13.4766	13.5632	12.7098	12.8036	12.4022	12.46	13.1304	13.0976
ENSMUSG00000096553	Gm10097	-1.39935	0.0358364	3.02303	1.74464	2.14339	2.48203	1.59787	0	2.4949	0	0	0	0	0	2.29109	0	0	0
ENSMUSG00000019888	Mgat4c	-0.907702	0.08012	3.25618	1.12139	0	1.71959	0	2.6613	0	0	0	0	0	1.49683	0	0	0	0
ENSMUSG00000019889	Ptprk	0.44355	0.0099556	9.35313	9.1987	10.1378	9.932	9.46638	9.46857	9.47821	9.57926	10.611	10.6145	9.6671	9.56977	9.63028	9.65069	10.2325	10.1866
ENSMUSG00000053161	Daw1	0.328236	0.444134	0	0	1.71311	1.71959	0	0	0	1.8322	0	2.37945	0	3.05118	0	0	0	2.46016
ENSMUSG00000088442	Gm23553	-0.0500954	0.960095	1.94542	0	0	0	0	0	0	0	0	0	1.54465	0	0	0	0	0
ENSMUSG00000047721	Bola2	0.0173462	0.760528	8.62911	8.59902	8.3575	8.44956	8.37681	8.42848	8.863	8.72633	9.16776	8.94485	8.5167	8.54904	8.26068	8.12556	8.56598	8.43801
ENSMUSG00000053164	Gpr21	0.0424327	0.4499	3.02303	2.17845	3.63149	2.75137	3.8253	2.6613	2.23558	3.1181	2.58107	0	3.64432	2.69303	2.96624	4.12739	3.57329	4.17875
ENSMUSG00000053166	Cdh22	-1.38951	0.018155	0	0	3.63149	2.97824	0	3.30403	3.07365	3.49098	0	0	0	0	1.55931	1.90542	1.89756	0
ENSMUSG00000053168	9030619P08Rik	1.67056	2.53923e-05	1.94542	1.74464	4.4268	3.99161	3.18711	2.6613	3.22441	3.95524	5.03986	5.77065	4.26414	4.33152	4.71768	4.20104	5.0751	5.101
ENSMUSG00000083412	Gm12268	-0.0020028	0.960095	0	0	0	0	1.59787	0	0	0	1.58185	0	0	0	0	0	0	0
ENSMUSG00000018287	Spag7	-0.425579	2.24783e-06	11.2863	11.3207	10.9825	11.02	10.7784	10.794	10.9192	10.7858	10.354	10.4595	10.662	10.7361	10.6258	10.6399	10.5111	10.4937
ENSMUSG00000018286	Psmb6	-0.0794759	0.367061	11.6914	11.8276	11.7646	11.6813	11.5977	11.5822	11.5392	11.5386	11.9172	11.7576	11.5432	11.4441	11.3934	11.3956	11.5186	11.6171
ENSMUSG00000024758	Rtn3	0.202894	0.035248	12.4446	12.3963	12.5621	12.6515	12.7646	12.7583	12.9953	12.916	13.074	13.1087	12.7657	12.8123	12.8029	12.8001	12.8751	12.8732
ENSMUSG00000024759	Atl3	0.393133	4.10293e-05	12.0356	12.0228	12.2133	12.1647	12.3815	12.4166	12.3476	12.3866	12.7798	12.8445	12.3993	12.4308	12.4741	12.4544	12.8653	12.8657
ENSMUSG00000021508	Cxcl14	-0.120606	0.621679	8.98218	9.09087	10.0475	10.1442	10.3276	10.3019	10.3921	10.467	10.4079	10.3511	9.03725	9.12332	8.54641	8.49118	11.3716	11.46
ENSMUSG00000117966	1700061A03Rik	0.374754	0.677014	0	0	0	0	0	0	0	0	0	0	0	1.49683	0	1.5012	0	0
ENSMUSG00000021500	Ddx46	0.14949	0.000988201	11.6128	11.6891	11.5767	11.6015	11.6708	11.5264	11.5575	11.577	11.8341	11.9384	11.6534	11.6422	11.7091	11.749	11.7201	11.7614
ENSMUSG00000021501	Caml	0.216872	0.0396013	8.89413	8.91933	8.80979	8.95863	8.99942	8.8999	9.3364	9.46542	9.38335	9.37522	9.29235	9.16742	9.14381	9.11823	9.24349	9.29413
ENSMUSG00000074874	Ctla2b	0.613519	0.000342748	7.497	7.24291	7.56217	7.07858	7.64128	7.36824	7.4154	7.66142	7.98403	7.46346	8.6046	8.50991	8.45331	8.40809	7.40167	7.55009
ENSMUSG00000060550	H2-Q7	0.512186	0.00391225	10.9626	11.0333	11.5637	11.5768	11.1187	11.095	11.4119	11.5237	12.3293	12.2952	11.367	11.4633	12.3415	12.3273	11.1466	11.1128
ENSMUSG00000086118	Gm14169	-0.0419211	0.866674	0	0	0	0	0	0	0	1.8322	0	0	0	1.49683	0	0	0	0
ENSMUSG00000086119	Gm2415	-0.211022	0.275294	6.50497	6.86053	7.24214	7.09077	6.88952	6.7721	7.18657	7.43107	7.06145	6.79882	6.02748	6.73727	6.40474	7.00269	7.33015	6.92688
ENSMUSG00000086111	Gm15326	0.112054	0.704553	3.93144	3.91712	0	3.64006	2.33741	3.74711	3.89827	3.78702	3.58068	0	4.33438	4.77728	3.96379	2.88903	3.57329	3.0364
ENSMUSG00000096551	Trav10	0.0775104	0.797643	0	0	0	0	3.33933	0	0	0	0	2.054	0	0	0	1.90542	0	0
ENSMUSG00000036275	9530068E07Rik	0.0508022	0.601769	12.0464	12.0151	11.692	11.619	11.582	11.6499	11.6353	11.5673	11.514	11.5462	12.0674	12.0885	11.9422	11.9563	11.5982	11.5004
ENSMUSG00000036270	Edc4	-0.00944307	0.849833	10.4785	10.5209	10.5985	10.5439	10.3713	10.4585	10.3842	10.412	10.5071	10.6116	10.4159	10.4768	10.431	10.4641	10.4449	10.3408
ENSMUSG00000036273	Lrrk2	0.180394	0.214949	8.34272	7.9188	7.63012	7.8548	7.93213	7.87864	7.49914	7.57364	7.59526	7.52237	8.40281	8.34588	8.35807	8.37665	7.6568	7.8153
ENSMUSG00000036278	Macrod1	-1.37795	4.81974e-08	11.273	11.2831	11.3283	11.4817	10.6659	10.6194	10.1428	10.1194	8.63558	8.5018	9.96845	9.99253	9.96138	9.85985	9.45063	9.51973
ENSMUSG00000022972	Cfap298	-0.451597	1.0814e-06	9.03018	9.18128	9.38756	9.38454	9.2263	8.97817	9.21108	9.16432	8.72666	8.82294	8.4823	8.66368	8.7848	8.4985	8.92539	9.04637
ENSMUSG00000022973	Synj1	0.582232	0.000140857	9.6834	9.75073	9.53665	9.89251	9.90804	9.9197	9.47634	9.62209	9.95967	10.0052	10.8714	10.8388	10.6169	10.5782	9.7567	9.82059
ENSMUSG00000022971	Ifnar2	0.914628	3.38885e-07	9.45042	9.29364	9.00478	9.21395	9.27903	9.35191	9.25553	9.26583	9.63014	9.80279	10.6898	10.7779	10.7533	10.6855	9.53786	9.55471
ENSMUSG00000022974	Paxbp1	0.261778	0.0104424	10.87	10.8905	11.2284	11.08	11.0908	11.0967	11.168	11.1511	11.6975	11.6895	11.3298	11.3118	11.3845	11.3624	10.9252	10.9692
ENSMUSG00000076655	Ighv4-1	0.358583	0.50358	0	0	0	0	0	0	0	0	0	0	0	0	0	0	0	2.86866
ENSMUSG00000022978	Mis18a	0.406827	0.0188939	8.01714	8.50412	8.49141	8.2629	8.38121	8.34823	9.16287	9.05743	9.18021	9.16682	9.008	8.67337	8.87132	9.11823	8.84786	8.61412
ENSMUSG00000041130	Zfp598	-0.0731664	0.498327	11.236	11.1491	11.3915	11.4619	11.4229	11.5578	11.3327	11.3157	11.4977	11.5788	11.0684	11.1598	11.0395	11.0654	11.4737	11.3987
ENSMUSG00000112022	Gm2436	-0.0717672	0.610555	6.02588	6.11234	6.22991	6.02715	5.94974	6.02042	5.7006	6.11453	6.22421	6.00115	5.96243	5.91223	5.96196	6.06411	6.01352	5.46684
ENSMUSG00000041132	N4bp2l1	0.182073	0.102999	9.42071	9.10941	9.20187	9.02046	9.30238	9.32021	9.20429	9.05743	9.34848	9.17209	9.68737	9.55762	9.72958	9.74451	8.90913	8.94457
ENSMUSG00000027221	Chst1	-0.418057	0.0693888	8.0563	8.05258	8.93597	8.95196	8.83946	8.84526	8.36728	8.39797	7.35291	7.23094	8.28359	8.23245	8.46528	8.65412	8.3935	8.48953
ENSMUSG00000041135	Ripk2	0.255949	0.0552893	8.7439	8.5636	8.64712	8.45429	8.81369	8.87284	9.11058	9.29357	9.2145	9.25879	8.91937	9.12803	8.77842	8.74619	9.23916	9.26274
ENSMUSG00000027222	Pex16	0.32385	0.00743275	9.43267	9.63604	9.81368	9.84473	9.57963	9.7708	9.60561	9.52848	10.464	10.4202	9.63093	9.73776	9.77357	9.57998	10.1038	10.0922
ENSMUSG00000027225	Duoxa2	0.279495	0.560206	0	0	0	0	1.59787	2.6613	0	0	0	0	0	0	0	0	3.45873	3.0364
ENSMUSG00000027224	Duoxa1	0.817678	0.00294171	6.96624	7.23167	8.09434	8.07323	7.66308	7.90024	6.83466	6.83957	8.95244	9.08544	7.47082	7.55289	7.23772	7.91188	8.98869	8.94457
ENSMUSG00000027227	Sord	-0.582791	1.11242e-05	10.9993	11.0881	10.8046	10.8952	10.5604	10.6412	10.464	10.5662	9.964	9.94953	10.3131	10.3344	10.4849	10.5876	9.7852	9.93782
ENSMUSG00000098608	Mir6981	0.0337234	0.964229	1.27843	1.12139	1.09716	1.10213	1.00969	0	0.946638	0.890331	0.997666	1.03622	0.969874	0.934413	0.980803	0.937638	0.93252	0.926419
ENSMUSG00000109172	Gm21035	-0.126212	0.866673	0	0	0	0	1.00969	0	0	0	0	0	0	0	0	0	0	0
ENSMUSG00000004730	Adgre1	0.890091	0.00504352	10.2289	10.2679	9.08264	9.23881	9.90347	10.0156	9.23791	9.21286	9.65711	9.51854	11.8791	11.871	11.6531	11.627	9.04933	9.05372
ENSMUSG00000040928	S100pbp	0.263148	0.000431578	9.55803	9.71283	9.71151	9.6045	9.66676	9.59152	9.67271	9.8869	10.0907	10.0213	10.0864	10.0079	9.99205	9.95207	9.76727	9.59222
ENSMUSG00000094382	Gm22192	-0.0451023	0.929387	1.27843	1.74464	2.14339	1.10213	1.59787	1.47267	0	0.890331	0	2.054	1.95457	1.49683	0.980803	0	1.49427	1.88817
ENSMUSG00000098602	Mir6946	0.25875	0.514975	1.94542	1.74464	2.47439	1.71959	1.00969	0.916608	1.51337	1.4368	1.58185	2.054	1.54465	1.49683	2.29109	1.90542	2.47068	1.486
ENSMUSG00000029994	Anxa4	0.230424	0.0285658	11.8073	11.8897	11.4018	11.5086	11.5375	11.542	11.5374	11.514	11.6571	11.5877	12.1598	12.2086	11.9163	11.8924	11.6116	11.5481
ENSMUSG00000029993	Nfu1	-0.277224	0.0312393	10.4136	10.2857	9.97099	9.8537	9.74892	9.60638	9.46502	9.51676	9.29454	9.31461	9.86695	9.68284	9.65314	9.69756	9.49672	9.63697
ENSMUSG00000029992	Gfpt1	0.333009	0.000703671	10.1314	10.0644	10.0034	9.89945	9.84585	9.8198	9.80423	9.84734	9.94078	9.93412	10.552	10.6578	10.2375	10.332	10.2039	10.2219
ENSMUSG00000029999	Tgfa	-0.106238	0.821895	9.62988	9.59277	9.87097	9.88203	10.3401	10.3251	9.83532	9.99101	9.89318	9.96326	9.50143	9.57668	9.20696	9.34025	10.5518	10.5837
ENSMUSG00000029998	Pcyox1	0.379627	5.36625e-07	12.3068	12.3438	12.2226	12.3135	12.4752	12.4854	12.2725	12.2362	12.9054	12.8809	12.643	12.6489	12.4751	12.4619	12.8552	12.8226
ENSMUSG00000070166	Gm25821	0.3859	0.473139	0	0	0	0	1.00969	0	1.51337	0.890331	0	1.03622	1.54465	0	0	1.5012	0.93252	1.486
ENSMUSG00000006464	Bbs1	-0.0591326	0.506668	7.55284	7.50808	7.96875	7.71219	7.59665	7.45108	7.9791	7.72683	7.71645	7.62577	7.51686	7.32593	7.6054	7.72478	7.73886	7.7684
ENSMUSG00000006462	A530013C23Rik	-0.66818	0.0019936	7.31522	7.29783	7.41583	7.50922	6.98495	7.19553	5.41724	6.25014	5.97268	5.77065	6.29742	6.34302	6.78187	6.26636	6.20337	6.40517
ENSMUSG00000006463	Zdhhc24	0.522377	7.47444e-05	7.497	7.64147	7.2637	7.31511	6.81356	7.39131	7.63994	7.56066	7.66069	7.69325	7.79736	8.21486	7.69624	7.94442	8.24587	8.0491
ENSMUSG00000117440	Gm50087	0.514487	0.492559	2.7448	2.17845	3.49237	3.50085	2.01451	0	3.60033	0	3.80302	4.3158	0	2.69303	3.13562	2.47948	1.89756	3.32273
ENSMUSG00000022309	Angpt1	0.124134	0.291329	8.18203	8.12726	8.07619	7.8332	8.03606	7.9268	7.29277	7.60561	6.58034	6.59436	8.38637	8.27126	8.46925	8.35665	8.78089	8.63388
ENSMUSG00000006469	Slc34a3	-0.975563	0.152421	3.45683	0	4.26524	4.09203	2.33741	3.4282	1.9192	2.14222	0	2.8689	0	2.47393	0	3.34396	2.68967	2.46016
ENSMUSG00000117442	1810073O08Rik	0.153094	0.51271	3.93144	2.17845	4.17712	3.34677	4.01812	4.2958	6.64716	6.54209	4.16551	5.19884	4.33438	3.96142	3.54957	3.88077	5.537	5.73422
ENSMUSG00000104309	Gm5846	0.526027	0.115273	3.63296	3.91712	4.08327	4.43568	4.66241	5.04248	5.10373	5.5311	5.31737	4.97612	4.94105	5.39232	5.24775	4.68457	4.99515	5.06264
ENSMUSG00000104302	Gm36975	-0.122604	0.739482	0	0	0	2.48203	0	0	0	0	0	0	0	0	0	1.5012	0	0
ENSMUSG00000104303	Gm36976	-0.217403	0.713839	0	1.12139	1.09716	1.10213	0	0.916608	0	0.890331	0	0	0.969874	0	0	0	0.93252	1.486
ENSMUSG00000117446	Gm35551	1.51897	4.7988e-05	3.02303	4.80931	5.22723	3.50085	4.34029	3.4282	5.25153	5.33148	6.26218	6.33743	5.0284	5.75073	5.69001	5.39892	6.07314	6.52287
ENSMUSG00000022307	Oxr1	-0.00788992	0.971494	11.0945	11.055	11.0897	11.02	11.0115	10.9652	10.8892	10.8365	10.7511	10.7315	11.0774	11.0338	11.0308	11.0543	11.1103	11.1093
ENSMUSG00000080518	Gm22193	0.095862	0.945931	0	0	1.09716	0	0	0	0	0	0	0	0	0	0	0.937638	0	0.926419
ENSMUSG00000073771	Btbd19	0.853242	8.02976e-08	8.27128	8.32002	8.69946	8.42089	8.79077	8.68336	8.65636	8.8165	9.92607	10.0199	9.07107	8.96136	8.99484	9.18782	9.77925	9.5443
ENSMUSG00000096559	Gm23567	-0.00761757	0.960095	0	0	1.09716	0	0	0	0	0	0	1.03622	0	0	0	0	0	0
ENSMUSG00000073774	Kncn	-0.532054	0.418089	1.94542	2.78195	0	0	0	3.01817	2.23558	0	0	0	1.54465	0	0	1.5012	0	2.67882
ENSMUSG00000073775	Kti12	-0.150289	0.260565	9.17243	9.03053	9.15073	9.07669	9.15884	8.98324	9.33847	9.35504	9.26212	9.0487	8.87587	9.0607	8.65493	8.53812	9.2903	9.33292
ENSMUSG00000073778	Faddos	-0.976329	0.347526	0	0	0	3.34677	2.33741	1.47267	2.90528	2.96879	0	0	0	0	0	0	1.89756	3.32273
ENSMUSG00000073779	Lrp8os2	-0.214948	0.77508	0	0	0	1.71959	0	0	0	0	0	0	0	0	0	0	0	0
ENSMUSG00000089239	Gm22200	0.442308	0.200563	1.27843	1.74464	1.09716	1.71959	1.00969	1.47267	0.946638	1.4368	2.80335	1.63306	1.54465	0.934413	2.29109	0.937638	1.89756	2.20233
ENSMUSG00000084601	Gm23111	0.237745	0.566696	1.27843	1.12139	0	0	1.00969	0	0.946638	0	0.997666	0	0.969874	0.934413	0	0.937638	0.93252	1.486
ENSMUSG00000084603	Gm22204	0.115802	0.945932	0	0	0	0	0	0	0	0	0	0	0	0	0	0	0	0.926419
ENSMUSG00000084604	Gm22205	-0.114576	0.866673	0	0	0	0	0	0.916608	0	0	0	0	0	0	0	0	0	0
ENSMUSG00000089235	Gm23119	-0.753536	0.209629	1.27843	0	1.71311	2.1506	0	0.916608	1.9192	1.4368	0	0	0	1.90047	0	0	0	1.486
ENSMUSG00000094807	Gm24975	0.115802	0.945932	0	0	0	0	0	0	0	0	0	0	0	0	0	0	0	0.926419
ENSMUSG00000034120	Srsf2	0.290701	0.00123746	12.7625	12.675	12.7391	12.7335	12.7271	12.7905	13.0351	13.0895	13.3921	13.4214	13.0475	12.9464	12.9999	13.0019	13.0424	13.0263
ENSMUSG00000034121	Mks1	0.119124	0.111283	7.89284	7.81719	7.78719	7.6722	7.63393	7.57714	7.69909	7.8547	7.90224	7.83278	7.79736	7.84354	8.11123	7.86733	7.85665	7.67613
ENSMUSG00000034126	Pomt2	-0.121811	0.152448	8.68515	8.34631	8.53638	8.52336	8.45389	8.56999	8.56039	8.58596	8.21451	8.49762	8.49002	8.63421	8.13141	8.36868	8.59339	8.35712
ENSMUSG00000034127	Tspan8	-1.29762	1.0305e-38	10.4553	10.7469	10.6382	10.595	10.5041	10.4989	10.6277	10.6243	8.87185	8.84947	9.53724	9.44143	9.34727	9.45571	9.39331	9.41324
ENSMUSG00000074092	Gm6181	-0.422816	0.00859553	5.13824	4.92548	5.46906	5.51481	5.10622	5.1901	5.38559	5.30056	5.16538	4.87641	5.11076	4.72853	4.91681	4.68457	4.45272	4.71235
ENSMUSG00000074093	Svip	-1.31151	3.79921e-05	9.06131	8.95394	8.96257	9.21952	8.38121	8.5967	8.03628	8.02037	6.12468	5.74261	7.85823	7.76716	7.92729	7.82719	7.81651	7.67613
ENSMUSG00000029330	Cds1	0.401274	0.000511562	11.116	11.1273	11.5324	11.4989	11.3322	11.4295	11.4401	11.3529	12.1561	12.2669	11.4831	11.6393	11.5421	11.4593	11.7679	11.7247
ENSMUSG00000029335	Bmp3	-0.736003	0.00194155	8.27792	8.48057	8.46839	8.68884	8.81369	8.81714	8.86012	9.11187	7.27148	7.04828	7.96725	7.93769	8.70291	8.62765	8.27155	7.80372
ENSMUSG00000029334	Prkg2	-0.865267	0.00338031	7.97689	7.77909	7.49996	7.2073	8.29538	8.09548	5.44822	5.75284	6.08286	5.23954	6.55445	7.23288	6.46957	6.74396	6.27282	6.53693
ENSMUSG00000029337	Fgf5	-0.0923811	0.898961	3.78991	3.53357	4.76578	3.99161	3.60268	4.58973	2.23558	4.03253	3.90253	4.06718	4.84807	4.45652	3.96379	3.34396	1.89756	3.32273
ENSMUSG00000029338	Antxr2	0.538106	3.02316e-06	10.164	10.105	9.64121	9.70107	10.0881	10.0462	9.56908	9.60795	10.4476	10.3878	10.3986	10.3556	10.6653	10.6629	10.131	10.1788
ENSMUSG00000083378	Gm13196	0.0861681	0.90351	0	2.17845	1.71311	0	1.00969	0.916608	2.23558	0.890331	0	1.63306	1.95457	0.934413	1.97111	0.937638	0	2.20233
ENSMUSG00000046434	Hnrnpa1	0.0834046	0.267018	13.4229	13.447	13.4234	13.461	13.5722	13.5689	13.7156	13.7221	13.848	13.8261	13.5263	13.4779	13.6905	13.6981	13.4498	13.4838
ENSMUSG00000083373	Gm13392	-0.165197	0.701392	1.94542	1.12139	1.71311	1.10213	1.00969	0.916608	1.51337	1.4368	1.58185	1.03622	1.54465	1.49683	0.980803	0.937638	0.93252	0.926419
ENSMUSG00000083372	Gm11235	0.167491	0.750647	0	0	1.09716	0	1.00969	1.47267	0	0	0	0	0	0	1.55931	1.5012	0.93252	0.926419
ENSMUSG00000083375	Gm15057	0.309647	0.761494	0	0	0	0	0	0	0	0	0	0	1.54465	0	0	0	0.93252	0
ENSMUSG00000083374	Gm11449	0.0488689	0.859809	3.25618	3.00959	3.75837	3.17424	3.33933	3.64844	3.48557	3.59655	3.80302	3.0628	4.03022	3.33787	3.42434	3.34396	3.33429	3.32273
ENSMUSG00000088185	Scarna2	0.889153	0.124089	0	2.17845	0	1.71959	0	2.18608	1.51337	0	0	2.64483	2.5344	0	1.55931	1.90542	3.19809	2.86866
ENSMUSG00000046432	Bex3	0.103321	0.586495	8.5708	8.57254	8.90545	8.77445	8.38121	8.70193	9.47446	9.28372	9.55184	9.40012	8.59031	8.77289	8.81005	9.00969	8.73548	8.62074
ENSMUSG00000035299	Mid1	0.759376	0.000128898	8.66502	8.63359	8.57998	8.48231	8.53497	8.45061	9.46313	9.57604	9.46701	9.65455	9.96015	10.0015	9.35587	9.37448	9.2882	9.35888
ENSMUSG00000035298	Klhl35	1.66734	0.00818645	3.45683	1.74464	1.71311	0	3.71828	1.87303	2.4949	0	1.9965	3.97378	4.40136	4.39537	3.7715	3.34396	3.77826	2.67882
ENSMUSG00000035293	G2e3	0.314091	0.0841937	9.07282	8.80264	9.13912	8.90442	8.97057	8.9159	9.79673	9.79146	9.76682	9.76321	9.13151	9.24962	9.61065	9.50562	9.43367	9.44528
ENSMUSG00000035297	Cops4	-0.389458	0.000179243	11.2738	11.4354	11.2868	11.2749	11.0403	11.0358	10.958	10.8665	10.5633	10.3123	10.9455	10.9292	10.9075	10.8534	10.7792	10.7656
ENSMUSG00000035296	Sgcg	-2.54656	0.000237476	12.1946	12.2287	12.0916	12.1509	11.5473	11.5889	9.98673	10.1183	5.48728	6.15799	10.1166	10.1616	10.1549	10.04	9.75821	9.65802
ENSMUSG00000035295	Wdr38	0.0846586	0.668321	4.3896	3.37913	2.47439	4.27407	3.92493	3.74711	3.89827	2.80224	4.63937	3.2337	4.33438	4.26471	3.96379	2.88903	4.03969	2.20233
ENSMUSG00000042532	Golga7b	-1.8373	2.45842e-07	6.41141	6.57054	7.18681	7.06629	6.77403	6.32198	9.546	9.63299	5.48728	5.4274	5.43234	5.59628	6.38807	5.70769	5.11347	5.65908
ENSMUSG00000059939	9430015G10Rik	0.122483	0.820128	8.21008	8.56807	9.01117	8.97516	8.66313	8.66455	9.88428	9.8882	9.65533	9.76844	8.77213	8.53493	8.95011	8.97336	9.11463	9.07556
ENSMUSG00000007415	Gatad1	-0.115335	0.0522304	10.7281	10.7519	10.6769	10.545	10.4849	10.4328	10.4266	10.4521	10.3671	10.3123	10.4889	10.5024	10.4918	10.4434	10.4421	10.5276
ENSMUSG00000007411	Mark3	0.0763521	0.153188	11.1688	11.3127	11.3816	11.3491	11.396	11.4243	11.2669	11.2469	11.5011	11.5508	11.2884	11.3134	11.2554	11.3608	11.4533	11.4339
ENSMUSG00000048347	Pcdhb18	0.351042	0.0529023	4.17863	5.2266	5.04007	5.0491	5.14806	5.00309	5.02373	4.77934	5.12474	5.23954	5.26259	5.03953	5.60599	4.83095	5.4194	5.73422
ENSMUSG00000035745	Grin3b	-0.249589	0.576167	3.45683	0	2.14339	0	0	0	1.51337	1.4368	0	0	0	2.47393	0	2.22081	0.93252	0.926419
ENSMUSG00000078546	Zfp995	0.303156	0.0181304	7.70845	7.62438	7.14096	7.50922	7.3046	7.4215	7.78652	7.86001	8.03974	7.96608	7.85225	7.54587	8.12639	8.06274	7.57666	7.61117
ENSMUSG00000113184	Gm49654	-0.665444	0.0122614	7.8578	8.10895	7.70292	7.75111	8.64498	8.64549	9.26861	9.08036	7.07218	7.16908	7.69428	7.53882	7.48512	7.72478	8.51314	8.53927
ENSMUSG00000082762	Gm12366	-0.100601	0.527193	6.11761	6.11234	6.27306	6.5528	6.1688	6.38463	6.28489	6.7044	6.70962	6.57858	6.33216	6.27675	6.09119	5.87454	6.01352	5.91735
ENSMUSG00000075327	Zbtb2	-0.0307504	0.8187	8.90275	8.80643	8.58427	8.7127	8.92917	9.02317	8.80135	8.80001	8.964	8.93868	8.87881	9.09235	8.71966	8.75232	8.54508	8.42295
ENSMUSG00000075324	Fign	-0.330559	0.377604	5.58645	6.29622	6.35566	6.46189	5.97321	5.38657	5.02373	5.23668	4.51909	4.1549	6.12978	5.36068	5.51677	6.00364	5.81826	6.1728
ENSMUSG00000045160	Bola3	-1.08216	2.23579e-12	10.1496	9.92658	10.2173	10.1206	9.43503	9.56471	9.31135	9.40312	8.38336	8.33342	8.73041	8.60074	8.77842	8.65412	9.13576	8.85482
ENSMUSG00000058600	Rpl30	-0.0209631	0.791398	13.2043	13.3068	13.4992	13.4743	13.4322	13.3997	13.5587	13.504	13.6408	13.5482	13.4785	13.3724	13.3523	13.3217	13.204	13.2937
ENSMUSG00000100733	4932411K12Rik	0.0567956	0.904403	0	3.67306	1.71311	2.48203	2.60108	0	2.4949	0	1.58185	0	1.54465	2.21551	2.29109	3.58312	0	2.20233
ENSMUSG00000064921	Gm22229	0.00578128	0.951717	0	0	0	0	1.00969	0.916608	0.946638	1.4368	0.997666	0	0	0	0	0.937638	1.49427	0.926419
ENSMUSG00000064925	Snora62	0.272143	0.72834	0	3.00959	3.16597	1.71959	3.33933	2.18608	2.23558	2.14222	2.80335	3.52463	2.94686	1.90047	0.980803	2.47948	2.87975	2.46016
ENSMUSG00000078896	Zfp965	0.336658	0.0210485	5.49819	5.4756	5.5763	5.71705	5.51075	5.00309	5.10373	5.26897	5.31737	5.65506	5.64074	5.82217	5.74342	6.08371	5.95132	5.63314
ENSMUSG00000078897	Gm4724	0.315237	0.0134071	5.96132	5.90154	6.09214	6.12521	5.94974	6.04002	6.06272	6.43229	5.97268	6.17907	6.56909	6.52531	6.45363	6.57418	6.60455	6.20838
ENSMUSG00000001151	Pcnt	-0.675213	1.27131e-05	12.0009	11.9718	11.8079	11.7668	11.5887	11.5125	10.7952	10.6734	10.6607	10.6724	10.7704	10.82	10.9989	11.0216	10.8297	10.9417
ENSMUSG00000001157	Gmcl1	0.0220207	0.688107	8.63946	8.55911	8.79507	8.81542	8.92617	8.57672	9.88144	9.94927	9.13489	9.09656	8.97814	8.78486	9.06208	8.91437	9.16117	9.18675
ENSMUSG00000001156	Mxd1	0.768281	0.000182016	10.5028	10.4377	10.5911	10.6424	11.4612	11.4117	11.6158	11.6203	11.9967	12.0897	11.6322	11.6593	11.8516	11.8415	11.6501	11.7081
ENSMUSG00000001155	Ftcd	-0.214948	0.77508	0	0	0	1.71959	0	0	0	0	0	0	0	0	0	0	0	0
ENSMUSG00000078891	Gm11008	0.130849	0.679603	1.94542	2.17845	2.14339	2.1506	1.59787	1.87303	1.9192	2.14222	2.31819	2.054	1.95457	1.90047	1.97111	2.22081	2.68967	1.88817
ENSMUSG00000097906	Gm9625	-0.114043	0.192255	8.51003	8.28782	8.78019	8.64406	8.81044	8.97817	8.89707	8.84891	8.53062	8.45505	8.83708	8.7517	8.53888	8.61424	8.47312	8.64366
ENSMUSG00000001158	Snrnp27	-0.511566	2.34127e-12	10.4929	10.4535	10.3173	10.4141	10.1395	10.2216	10.1593	10.3893	9.69577	9.60284	9.90639	9.90886	9.8862	10.0096	9.743	9.74235
ENSMUSG00000078898	Zfp968	0.4337	0.0238272	4.17863	4.54447	4.70406	4.71302	4.10565	4.22908	4.14509	3.95524	4.63937	4.6536	4.64194	4.45652	4.60677	4.68457	5.18728	5.17479
ENSMUSG00000010277	2610507B11Rik	-0.300875	0.00246265	13.2548	13.3485	13.3852	13.3788	13.1093	13.1689	12.8692	12.8118	12.634	12.5786	12.9617	13.0024	12.8718	12.8472	13.0226	13.0013
ENSMUSG00000087321	Gm5353	-0.270769	0.488008	0	0	2.14339	0	0	2.44317	0	0	0	0	0	0.934413	0	0	0	1.486
ENSMUSG00000087326	Gm12503	0.638203	0.292565	0	2.17845	0	0	2.33741	0	1.51337	0	1.9965	0	0	3.20164	0	2.88903	3.04769	0
ENSMUSG00000087327	Gm15884	1.58462	0.193955	0	0	0	0	0	3.16817	3.07365	3.78702	4.75039	5.19884	4.11248	4.26471	0	0	0	4.37936
ENSMUSG00000051839	Gypa	1.86118	0.0229342	0	0	0	0	2.60108	2.6613	0	0	0	0	2.75532	2.88319	2.55282	3.34396	4.51138	4.10517
ENSMUSG00000038188	Scarf1	0.273874	0.25122	7.9687	8.17499	8.15327	7.9582	7.80714	8.04303	6.84633	6.90268	7.5576	7.5469	8.55397	8.77289	8.16605	8.27799	7.46239	7.70755
ENSMUSG00000032212	Sltm	0.311701	0.00332237	11.9044	11.8937	12.2441	12.1964	12.346	12.1882	12.0034	12.0261	12.7676	12.8071	12.27	12.2489	12.4832	12.3963	12.1618	12.1609
ENSMUSG00000032216	Nedd4	-0.186532	0.22715	14.363	14.3409	14.0473	14.055	14.0156	14.0687	13.7752	13.8181	13.3345	13.3385	14.1244	14.1659	14.089	14.068	13.9489	13.9224
ENSMUSG00000032217	Rnf111	0.362804	8.37519e-06	9.98278	10.2992	10.1964	10.0921	10.5438	10.43	10.405	10.3158	10.701	10.7519	10.7744	10.5514	10.667	10.729	10.5066	10.4865
ENSMUSG00000032215	Rsl24d1	-0.0828857	0.144995	10.4669	10.4402	10.3492	10.3318	10.3736	10.399	10.6767	10.5799	10.3627	10.2564	10.3914	10.3627	10.3178	10.3124	10.5387	10.4122
ENSMUSG00000032218	Ccnb2	0.670273	0.0103035	8.53243	8.41748	8.94267	9.01087	8.73352	8.61641	9.79673	9.98251	10.1975	10.1656	9.30552	9.23224	9.86225	9.74604	9.55887	9.32686
ENSMUSG00000084986	Gm16224	0.384835	0.672788	0	0	0	0	0	0	0	0	1.58185	0	0	1.49683	0	0	0	0
ENSMUSG00000084985	Gm16135	-0.0367084	0.942343	0	0	0	0	1.59787	0.916608	0	0	0	0	0	0	0	2.22081	0	0
ENSMUSG00000084980	Slc36a1os	-0.710594	0.276002	0	0	2.97012	0	0	0	2.71463	0	0	0	0	0	0	0	0	0
ENSMUSG00000084989	Crocc2	2.88868	4.33231e-17	4.57361	2.51153	3.98289	3.767	4.34029	4.87801	4.28891	4.53566	6.01777	6.42825	7.32318	7.09546	7.9615	8.21272	6.75776	6.1907
ENSMUSG00000040264	Gbp2b	-2.96883	0.000195951	5.07862	5.68788	5.35321	5.40196	5.18871	4.22908	0	2.96879	0	0	3.11593	3.57693	1.55931	1.90542	0	0
ENSMUSG00000040265	Dnm3	-0.0819402	0.697137	7.62755	7.41177	7.58802	7.5451	7.49495	7.80037	7.04177	7.09511	7.05065	6.6254	7.6605	7.30945	7.53898	7.73101	7.46239	7.57074
ENSMUSG00000040263	Klhdc4	0.289448	0.0167762	9.34049	9.6403	9.80819	9.53037	9.456	9.55453	9.88428	9.98251	10.3127	10.3719	9.72054	9.64886	9.82248	9.92651	9.87868	9.83061
ENSMUSG00000040260	Daam2	-0.731263	1.01929e-05	9.37807	9.52302	8.94267	9.13964	8.78083	8.96541	8.67612	8.53375	7.97263	7.63343	8.43912	8.55604	8.62678	8.52742	8.06679	8.2672
ENSMUSG00000040268	Plekha1	0.0356517	0.548028	11.597	11.6175	11.3902	11.3879	11.6441	11.6238	11.6574	11.7058	11.535	11.5294	11.6903	11.6231	11.5852	11.5962	11.6366	11.7131
ENSMUSG00000040269	Mrps28	-0.437957	7.15548e-05	8.59759	8.64211	8.6553	8.7127	8.12778	8.10481	8.5815	8.52375	8.31727	8.16933	8.18724	8.05106	7.80701	7.93904	8.1614	7.80952
ENSMUSG00000048534	Jaml	0.858188	0.000131074	7.54185	7.56293	6.95475	6.89617	7.37676	7.90024	7.85746	7.216	8.26681	7.91045	8.81268	8.53493	8.91562	8.94417	7.52778	7.25921
ENSMUSG00000010797	Wnt2	-1.2263	0.27526	7.53077	8.29324	5.46906	4.99825	6.83933	6.30588	3.80563	4.30591	2.99591	0	7.10946	7.18851	5.48576	5.19772	4.62198	5.13836
ENSMUSG00000081170	Gm12922	0.0741669	0.499645	6.8989	6.99956	7.19805	7.19606	6.9499	7.28035	7.20482	7.30435	7.63921	7.56302	7.34035	7.17037	6.97288	6.82773	7.08187	7.02989
ENSMUSG00000058685	Vmn2r51	0.244322	0.761494	0	0	0	0	0	0	0	0	0	0	1.95457	0	0	0	0	0
ENSMUSG00000024251	Thada	-0.0294724	0.93617	8.16779	8.52728	8.40677	8.23572	8.14854	8.1818	8.45758	8.24401	8.21935	8.14276	8.00004	8.03612	8.31902	8.02774	8.66295	8.72574
ENSMUSG00000024253	Dync2li1	-0.341537	0.142373	7.01477	7.56293	6.8011	7.65588	7.14847	7.36824	7.74969	7.89664	6.97264	6.96578	7.60475	7.60107	7.3539	7.29109	6.25577	6.42041
ENSMUSG00000024254	Abcg8	0.0135724	0.945931	1.94542	0	0	0	0	0	0	0	0	2.054	0	0	0	0	0	0
ENSMUSG00000024259	Slc25a46	-0.150391	0.0395642	11.211	11.0219	10.8711	10.9262	10.8331	10.794	10.6277	10.6243	10.65	10.5911	10.7408	10.7869	10.7895	10.7406	10.7073	10.6999
ENSMUSG00000024258	Polr2d	0.113956	0.352268	8.53797	8.48531	8.56704	8.56327	8.6266	8.67085	9.02328	9.01997	9.14762	9.19296	8.50913	8.5734	8.44124	8.43886	9.03441	9.06832
ENSMUSG00000059486	Kbtbd2	0.00293668	0.913556	9.62207	9.77803	9.4263	9.48029	10.0094	10.0007	9.88569	9.9592	9.72835	9.55124	9.97121	9.86443	9.73123	9.78549	9.7384	9.81483
ENSMUSG00000059481	Plg	-0.091797	0.787458	0	0	0	0	0	0	2.23558	0	0	0	0	0	0	1.5012	0	0
ENSMUSG00000059482	2610301B20Rik	-0.0322759	0.786847	8.46417	8.78737	7.95556	8.25751	7.83302	8.22525	8.08637	8.0439	8.24801	8.22613	8.54289	8.43972	8.09077	8.20379	7.73886	7.90476
ENSMUSG00000059483	Gm5528	0.117205	0.945932	0	0	0	0	0	0	0	0	0	0	0	0	0	0.937638	0	0
ENSMUSG00000107389	Gm43124	-0.0550878	0.815435	0	0	0	0	2.01451	0	0	0.890331	0	0	0.969874	0	0	0	1.49427	0
ENSMUSG00000056687	Gm11696	0.771899	0.333498	5.40417	6.33875	3.63149	2.97824	5.30423	2.85074	5.21598	5.06337	5.16538	5.0235	5.6682	5.64962	5.69001	5.78157	5.22281	4.76107
ENSMUSG00000027551	Zfp64	0.040193	0.568243	8.65995	8.50878	8.71127	8.73228	8.66313	8.59339	8.53897	8.54369	9.06411	8.96623	8.49769	8.48077	8.3365	8.69293	8.74162	8.49314
ENSMUSG00000027550	Lrrcc1	-0.0196763	0.894019	9.33094	9.13377	8.30129	9.13671	9.01081	8.98829	9.24234	9.33992	8.92903	8.81286	9.20833	8.99524	9.46721	9.46882	8.6981	8.74706
ENSMUSG00000055489	Ano5	-2.09782	0.00060724	11.3491	11.4439	11.6684	11.7525	10.8648	10.8387	10.1321	10.1801	6.48723	6.29944	10.0173	10.0015	10.1175	10.0832	9.19734	9.24358
ENSMUSG00000005107	Slc2a9	0.973353	5.89541e-06	6.81003	6.95924	6.6291	7.13852	7.00785	7.16015	5.8	6.35917	7.57278	7.7647	8.13408	8.06585	8.04895	8.01759	6.93962	7.10731
ENSMUSG00000005102	Eif2ak4	0.128941	0.140792	8.68515	8.78352	8.73461	8.29486	8.53497	8.40601	8.51722	8.4899	8.48318	8.37511	8.67734	8.86033	8.83487	8.74926	8.73855	8.75911
ENSMUSG00000005103	Wdr1	0.310993	6.3126e-10	12.1286	12.1769	12.1167	12.1571	12.1808	12.2333	12.2185	12.1443	12.4884	12.4447	12.5033	12.5557	12.3279	12.2974	12.5865	12.6401
ENSMUSG00000055480	Zfp458	0.597896	0.000688182	5.74826	5.68788	5.39287	5.51481	5.44514	5.89691	6.26763	6.00375	6.29917	6.07046	6.66761	6.11548	6.48533	6.78046	5.77103	6.55085
ENSMUSG00000055485	Soga1	0.55206	9.97207e-05	7.61712	7.73201	7.43496	6.99025	7.67744	7.86771	7.61968	7.83326	7.81553	7.80594	8.47455	8.50991	8.01678	7.92824	8.29678	8.34118
ENSMUSG00000081441	Gm6161	0.256513	0.0557487	6.69563	6.75457	6.98102	6.95068	7.01917	6.89555	7.36759	7.27285	7.40475	7.18999	7.05849	6.88915	7.20001	7.11175	7.48452	7.6505
ENSMUSG00000081445	Rpl23a-ps4	-0.058554	0.948125	0	1.12139	0	0	1.59787	0	0	0.890331	1.58185	0	0	0	1.55931	0	0	0
ENSMUSG00000059159	Gm8129	0.144735	0.27559	7.6066	7.55393	7.93556	7.8901	7.85213	7.84003	8.01057	8.25614	8.64998	8.33811	8.13899	7.92151	7.84416	7.87298	7.61729	7.71993
ENSMUSG00000015354	Pcolce2	-1.20709	0.0227037	10.1747	10.0958	9.0674	8.87301	10.1278	10.0107	9.60389	9.62988	6.65359	6.42825	8.84613	8.70521	9.63205	9.58342	8.97833	9.09944
ENSMUSG00000015355	Cd48	0.870152	0.000532446	8.12423	7.9188	7.49085	7.62269	7.72659	7.89487	8.00016	8.03453	7.69579	7.49741	9.84456	9.92112	9.78794	9.58686	7.73271	7.70755
ENSMUSG00000015357	Clpx	-0.0193943	0.835512	11.1786	11.1655	11.0312	11.0747	11.0589	11.0155	10.937	10.8331	11.0246	11.1098	11.0032	10.9067	10.8116	10.8541	11.1769	11.2525
ENSMUSG00000040482	Dxo	0.204285	0.0347338	8.77241	8.99108	9.08567	8.83003	9.04719	9.05722	9.20429	9.37372	9.54608	9.39112	9.25435	9.21906	9.01941	9.12534	9.26495	9.17556
ENSMUSG00000040483	Xaf1	0.885973	0.000386277	8.17493	8.05258	8.3575	7.77396	8.36799	8.24226	7.71191	7.89664	8.09863	8.03128	10.4108	10.2763	9.34511	9.25852	8.14759	8.09733
ENSMUSG00000040481	Bptf	0.0355183	0.479445	11.0083	10.9056	10.9817	10.9287	11.052	11.1928	10.9801	10.9189	10.9883	10.9442	11.1116	11.1018	11.0173	10.9366	11.0755	11.0772
ENSMUSG00000040488	Ltbp4	-0.614479	4.3095e-07	11.6883	11.5963	11.7787	11.7997	11.8962	11.908	11.5747	11.6547	11.0059	11.1241	10.8415	10.8937	10.9336	11.0254	11.6683	11.4883
ENSMUSG00000040489	Sox30	-0.0311891	0.640536	0	1.74464	0	2.48203	2.01451	2.18608	2.71463	2.96879	1.9965	2.054	1.54465	1.49683	2.96624	1.90542	1.89756	0
ENSMUSG00000051306	Usp42	0.083919	0.308549	9.23521	8.95735	9.15073	9.17728	9.01364	9.09518	9.37922	9.45142	9.27611	9.18517	9.37591	9.40892	9.2282	9.20358	9.19287	9.26063
ENSMUSG00000095478	Gm9824	-0.403987	0.0264011	5.85872	5.6546	5.22723	5.14573	5.47832	5.53205	4.98201	4.68675	5.12474	4.82385	4.89531	5.29524	5.00693	4.73503	4.51138	4.94102
ENSMUSG00000108878	Gm49493	0.2864	0.220943	5.40417	5.4756	5.64361	4.71302	5.06313	5.08082	4.06741	5.09973	5.20491	5.23954	5.58421	6.13432	5.82	4.92089	5.6193	4.31554
ENSMUSG00000108871	Gm45102	-0.919937	0.0376232	2.7448	3.53357	1.09716	1.71959	1.00969	2.6613	1.51337	0.890331	0	0	1.54465	0.934413	1.97111	1.5012	0.93252	0.926419
ENSMUSG00000108873	Gm44609	-0.0425987	0.960095	1.27843	0	0	0	0	0	0	0	0	0	0	0	0	0.937638	0	0
ENSMUSG00000108874	Gm9711	0.375045	0.575587	0	0	0	0	1.59787	0	0	0	0	0	1.54465	0	1.55931	0	1.49427	0
ENSMUSG00000081176	H3f3a-ps2	0.0841992	0.610726	7.13671	7.25406	6.98102	7.15021	7.44547	7.55006	7.69909	7.70928	7.47917	7.16908	7.66732	7.30945	7.55401	7.48785	7.42474	7.50788
ENSMUSG00000085211	B430219N15Rik	-0.033133	0.868798	2.39978	3.00959	5.18267	5.14573	4.18818	5.04248	4.59601	4.77934	3.45518	3.87391	2.75532	3.33787	5.38852	4.04977	5.72221	5.49592
ENSMUSG00000085213	Gm13091	-0.113113	0.370664	4.88337	5.18058	3.63149	4.64852	4.26624	4.42065	1.9192	2.80224	3.45518	2.8689	4.26414	4.19465	4.28523	3.88077	4.03969	3.85881
ENSMUSG00000098618	Gm27299	-0.0432385	0.960095	1.27843	0	0	0	0	0	0	0	0	0	0	0	0	0	0.93252	0
ENSMUSG00000085218	BB218582	-2.44834	0.000411794	5.89374	6.01079	6.57841	6.6873	5.63364	5.41686	5.17952	4.90797	0	0	4.11248	4.82443	4.86954	4.57802	3.9577	4.37936
ENSMUSG00000098617	Gm27300	-0.0808526	0.86213	1.27843	1.12139	1.09716	1.10213	1.00969	0.916608	0.946638	0.890331	0.997666	1.03622	0.969874	0.934413	0.980803	0.937638	0.93252	0.926419
ENSMUSG00000098614	Gm27301	0.170578	0.758808	0	0	1.09716	0	0	0	0.946638	0	0	0	0	0	0.980803	1.5012	0	0.926419
ENSMUSG00000098613	Mir6931	-0.486757	0.36683	0	1.12139	1.09716	1.71959	0	0	0	0.890331	0	0	0	0.934413	0	0	0	0
ENSMUSG00000081932	Gm12331	0.115802	0.945932	0	0	0	0	0	0	0	0	0	0	0	0	0	0	0	0.926419
ENSMUSG00000116797	2600002D14Rik	-0.810166	0.0762769	0	1.74464	0	1.10213	0	0.916608	1.51337	2.14222	0	0	0	0	0	0.937638	0	0
ENSMUSG00000047281	Sfn	0.40777	0.054565	14.2227	14.2447	15.02	15.0074	15.3599	15.3782	14.7583	14.7814	15.6406	15.7016	15.0213	15.0892	14.5846	14.6119	15.6974	15.6881
ENSMUSG00000047284	Neurl4	0.00893296	0.90266	10.2306	10.3612	10.3289	10.4189	9.95741	10.2732	10.2836	10.2726	10.1925	10.4681	10.1583	10.2234	10.1524	10.2001	10.4374	10.3657
ENSMUSG00000116795	Gm49600	0.116962	0.648386	1.94542	1.74464	1.09716	1.10213	1.00969	0.916608	0.946638	0.890331	0.997666	2.37945	0.969874	0.934413	0.980803	1.90542	1.49427	0.926419
ENSMUSG00000091471	Gm20538	0.211443	0.726767	0	1.12139	1.09716	0	1.00969	0.916608	0.946638	0	0.997666	1.03622	0.969874	0.934413	0.980803	0.937638	0	0.926419
ENSMUSG00000057228	Aadat	0.18765	0.852705	0	0	0	0	0	0	0	0	0	0	0	0	0	1.5012	0	0
ENSMUSG00000057229	Dmac2	-0.245759	0.0425583	10.0445	9.81991	9.82278	9.83571	9.56426	9.41518	9.27726	9.19826	9.63196	9.47659	9.34859	9.42622	9.5179	9.46882	9.10514	9.03651
ENSMUSG00000116792	D16Ertd519e	0.18765	0.852705	0	0	0	0	0	0	0	0	0	0	0	0	0	1.5012	0	0
ENSMUSG00000092966	Gm22240	0.045359	0.957523	1.27843	1.12139	1.09716	1.10213	0	0.916608	0.946638	0.890331	0.997666	1.03622	0.969874	0.934413	0.980803	0.937638	0.93252	0.926419
ENSMUSG00000057223	Gm6578	0.354123	0.67766	0	0	0	0	0	0	0	0	0	0	0	1.90047	0	0	0.93252	0
ENSMUSG00000100843	Gm8307	1.87257	0.000629026	0	0	0	0	2.01451	1.47267	0.946638	1.8322	1.9965	1.03622	4.33438	3.33787	1.55931	3.05712	1.89756	4.02763
ENSMUSG00000029092	D5Ertd615e	0.493556	0.432567	0	0	0	0	0	0	0	2.14222	0	0	0	3.20164	0	2.88903	0	0
ENSMUSG00000066705	Fxyd6	-1.13641	4.3251e-05	11.5318	11.5709	11.1144	11.1013	10.8039	10.7983	9.90675	9.9292	8.94662	8.7959	9.64481	9.75459	9.74111	9.72435	10.512	10.5459
ENSMUSG00000066704	Cyp2b19	0.227291	0.0167405	12.2501	12.1182	12.4599	12.3463	12.1528	12.1719	12.3971	12.4274	12.8073	12.8971	12.3381	12.4462	12.5659	12.5623	12.2935	12.2315
ENSMUSG00000084166	Gm6451	0.201827	0.215475	6.2586	5.4756	5.93981	5.23629	5.85187	5.55946	5.6482	5.75284	5.66784	5.71401	6.41554	6.13432	6.00633	6.02408	5.90832	5.46684
ENSMUSG00000084169	Gm12240	1.19651	0.0313191	0	0	0	0	0	0	0	0	0	0	1.54465	1.49683	4.05111	2.47948	0	0
ENSMUSG00000095464	Gm21987	-1.15357	0.0940936	1.94542	2.78195	2.97012	0	2.01451	1.87303	0	1.8322	0	0	0	0	2.29109	0	1.89756	0
ENSMUSG00000095465	Gm6214	0.197731	0.852705	0	0	0	0	0	0	0	0	1.58185	0	0	0	0	0	0	0
ENSMUSG00000095463	Entpd4	-0.0450911	0.563938	11.1188	11.1059	11.1825	11.1281	10.7058	10.7418	10.3134	10.2647	10.8525	10.9115	10.8377	10.9625	10.5102	10.649	10.7112	10.7656
ENSMUSG00000095460	Vmn2r-ps16	-0.114576	0.866673	0	0	0	0	0	0.916608	0	0	0	0	0	0	0	0	0	0
ENSMUSG00000103260	Gm8146	0.357693	0.315061	1.27843	0	2.14339	2.1506	2.01451	1.47267	0	1.8322	3.31772	1.03622	2.27342	2.21551	0	2.22081	2.68967	0
ENSMUSG00000103261	Gm36981	-0.138309	0.859755	2.7448	2.51153	2.47439	3.50085	2.33741	2.6613	1.51337	1.8322	1.58185	3.2337	1.95457	2.47393	1.97111	3.46849	1.89756	1.88817
ENSMUSG00000111968	Gm8873	0.197731	0.852705	0	0	0	0	0	0	0	0	1.58185	0	0	0	0	0	0	0
ENSMUSG00000111964	Gm8942	-0.0510776	0.547767	7.89284	7.45107	7.85975	7.95153	8.01925	8.03329	8.00538	7.99163	8.12977	7.75069	7.93935	7.80291	7.89224	7.91736	7.58351	7.78027
ENSMUSG00000111966	Gm5781	-0.366657	0.149676	1.27843	2.78195	2.47439	2.97824	2.33741	3.4282	3.48557	2.80224	2.99591	2.37945	2.27342	1.90047	1.97111	2.22081	2.68967	2.20233
ENSMUSG00000111967	Gm3678	0.18765	0.852705	0	0	0	0	0	0	0	0	0	0	0	0	0	1.5012	0	0
ENSMUSG00000111960	Gm46349	0.02611	0.757549	2.39978	2.17845	2.47439	2.1506	1.59787	1.87303	2.23558	2.39726	1.58185	1.63306	1.54465	2.21551	2.55282	3.05712	2.47068	2.46016
ENSMUSG00000052769	Gm9889	-0.021309	0.87242	3.45683	3.00959	3.98289	4.77475	3.01692	4.47924	2.4949	3.49098	2.31819	4.2376	3.40418	4.33152	4.21133	2.88903	3.19809	3.94569
ENSMUSG00000052760	A630001G21Rik	1.20913	9.95865e-06	6.17567	6.11234	5.88523	5.83766	6.49484	6.72445	5.959	5.75284	6.40477	6.04773	8.42712	8.20599	8.05425	7.90639	6.95026	6.61853
ENSMUSG00000052763	Zfp212	0.0267583	0.730437	9.23521	8.89816	8.76516	8.94862	9.15628	9.12531	9.01037	9.13176	9.37688	9.23634	8.99451	8.55604	9.13384	9.14647	9.0394	9.00145
ENSMUSG00000025658	Cnksr2	-0.398323	0.211093	2.39978	4.74751	4.17712	4.83396	4.26624	3.64844	3.98532	3.37707	3.99562	4.3158	3.64432	3.05118	4.21133	3.88077	2.68967	2.46016
ENSMUSG00000052767	Gm12703	0.250762	0.852705	0	0	0	0	0	0	0	0	0	1.03622	0.969874	0	0	0	0	0
ENSMUSG00000112649	Gm47647	1.67968	0.128283	3.78991	0	0	0	0	0	0	1.4368	2.80335	4.06718	2.94686	3.20164	3.42434	2.22081	0	0
ENSMUSG00000065608	Mirlet7c-2	-0.0808526	0.86213	1.27843	1.12139	1.09716	1.10213	1.00969	0.916608	0.946638	0.890331	0.997666	1.03622	0.969874	0.934413	0.980803	0.937638	0.93252	0.926419
ENSMUSG00000064412	Gm22246	-0.352556	0.37961	0	1.12139	1.09716	1.71959	0	0	0.946638	0.890331	0	1.03622	0	0	0.980803	0.937638	0	0
ENSMUSG00000064410	Gm22247	-0.111291	0.866673	0	0	0	0	0	0	0	0.890331	0	0	0	0	0	0	0	0
ENSMUSG00000064417	DQ267102	-0.0475527	0.909532	1.27843	1.12139	0	0	1.00969	0	0	0.890331	0	1.03622	0.969874	0	0.980803	0	0.93252	0
ENSMUSG00000064414	n-R5s215	0.156386	0.754418	1.27843	1.12139	0	1.10213	1.00969	0.916608	0	0	0.997666	0	0.969874	0.934413	0.980803	0.937638	0.93252	0.926419
ENSMUSG00000018040	Rrp7a	0.0622736	0.271845	10.9123	10.9738	10.8174	10.8813	10.8403	10.9406	11.0952	10.8466	11.008	11.139	11.0059	11.0697	10.8092	10.8128	11.0122	10.949
ENSMUSG00000050947	Amigo1	-0.340551	0.000371823	9.53048	9.38018	9.36031	9.28992	9.2263	9.24411	9.13934	9.0528	8.5878	8.96623	9.01871	8.92936	8.78798	8.85572	9.08838	9.26486
ENSMUSG00000050944	Efcab5	0.358041	0.0821297	4.88337	4.61537	4.63958	4.35714	4.41072	4.47924	3.80563	3.95524	4.99547	5.23954	5.36682	4.77728	4.28523	4.57802	4.45272	4.31554
ENSMUSG00000050945	Zfp438	-0.499751	0.0325555	6.81003	7.22034	6.98102	6.95068	6.69156	6.84074	6.69959	6.31345	5.72334	5.4274	6.72103	6.42179	7.0491	6.66807	6.27282	6.22584
ENSMUSG00000102275	Gm37144	-0.188173	0.816135	5.07862	4.21982	3.98289	4.43568	4.87664	4.0856	4.84906	4.42535	5.58039	3.87391	4.6963	4.82443	4.13345	4.33794	3.33429	3.66757
ENSMUSG00000100794	Gm29667	-0.953911	0.0498442	2.39978	0	2.14339	1.71959	1.59787	1.47267	1.51337	1.8322	0	1.63306	0	0	0.980803	1.5012	0.93252	0
ENSMUSG00000062713	Sim2	-1.41533	0.0265708	3.25618	3.20616	3.33838	3.50085	4.34029	4.35958	2.4949	2.61391	0	0	2.75532	3.68308	1.97111	1.5012	3.19809	2.67882
ENSMUSG00000106560	Gm43119	0.261247	0.77277	1.94542	0	1.09716	0	1.59787	2.6613	0	0	0	0	0	1.49683	2.29109	1.90542	2.21239	1.486
ENSMUSG00000036078	Sigmar1	0.515456	0.000305009	9.48527	9.74283	9.95948	10.0238	10.1589	10.1423	10.2445	10.2064	10.6748	10.7536	10.3358	10.3486	10.0751	10.0759	10.9736	10.8497
ENSMUSG00000106563	Mir6962	-0.0435155	0.922299	1.27843	0	0	0	1.00969	0.916608	0	0	0.997666	0	0	0	0	0	0.93252	0.926419
ENSMUSG00000106564	Gm8969	-0.0139844	0.960095	0	0	0	0	1.59787	0	0	0	0	0	0	0	0	0	0	1.486
ENSMUSG00000106565	Gm43582	0.353283	0.742605	3.02303	1.74464	1.09716	1.71959	0	0.916608	0	0	1.9965	0	1.95457	1.49683	1.55931	0.937638	1.49427	1.88817
ENSMUSG00000053411	Cbx7	-0.834227	1.1111e-12	10.6458	10.6373	10.4572	10.5327	10.4095	10.4576	10.2793	10.4057	9.51103	9.46377	9.47835	9.70033	10.0868	10.0966	9.40302	9.41134
ENSMUSG00000036073	Galt	0.0205963	0.923158	9.96437	9.77416	9.77855	9.82845	9.30931	9.41518	8.97358	9.07581	9.66599	9.70264	9.50334	9.67482	9.55385	9.40012	9.41074	9.37266
ENSMUSG00000002341	Ncan	0.5133	0.360948	0	0	0	0	2.01451	0	2.23558	0	0	0	0	1.90047	0	0	2.68967	3.76636
ENSMUSG00000053414	Hunk	-0.917669	0.00234148	5.13824	6.01079	5.61035	5.77861	5.82633	6.00056	7.95774	7.87057	6.10392	5.90322	4.58545	5.56885	4.82068	5.26795	5.2575	5.34427
ENSMUSG00000002345	Borcs8	0.113448	0.221008	8.81413	8.68806	8.6389	9.08586	8.97928	9.21639	8.91658	8.96188	9.12204	9.02561	8.98088	9.1186	8.85321	8.95219	8.97833	9.17781
ENSMUSG00000071528	Atp5md	-0.60106	5.12685e-12	11.3772	11.3696	11.4169	11.477	11.0172	11.0808	11.2126	11.1619	10.932	10.6508	10.5147	10.5213	10.6223	10.4669	10.7543	10.8426
ENSMUSG00000055817	Mta3	0.139559	0.110573	10.4494	10.4402	10.4454	10.5713	10.6757	10.6838	10.7853	10.8141	10.8932	10.9115	10.438	10.6731	10.5407	10.6791	10.9191	10.9271
ENSMUSG00000060419	Rps16-ps2	0.0542021	0.555998	10.9841	10.8986	11.3187	11.2762	11.1311	11.2365	11.3012	11.4147	11.7368	11.5862	11.3395	11.2017	11.0874	10.944	11.0596	11.0394
ENSMUSG00000108093	Gm44102	-0.234129	0.686516	0	0	0	0	0	1.87303	0	0	0	0	0	0	0	0	0	0
ENSMUSG00000108090	Gm6637	-0.650851	0.485572	1.27843	0	1.71311	0	2.01451	0.916608	0.946638	0.890331	0	0	0	0	2.55282	0	0	0
ENSMUSG00000108094	Gm31108	1.04823	0.060453	0	0	0	0	0	0	0	0	1.58185	1.63306	2.27342	0	1.97111	0	0	0.926419
ENSMUSG00000108095	Gm44067	-0.210041	0.616569	0	2.78195	1.71311	2.97824	3.01692	1.47267	0	2.80224	2.58107	2.64483	1.95457	0.934413	2.29109	0	0	2.67882
ENSMUSG00000100247	A530053M12Rik	0.213178	0.737524	0	1.74464	0	0	0	0	0	0	0	0	1.54465	0	0	1.90542	0	0
ENSMUSG00000107216	2210412B16Rik	0.16433	0.421283	3.25618	3.00959	3.87499	2.97824	3.71828	2.44317	1.9192	2.96879	3.16577	2.054	4.03022	1.49683	2.96624	3.88077	4.32774	3.56153
ENSMUSG00000107218	Gm42530	-0.200005	0.572622	1.94542	2.78195	0	0	0	0	0	0	0	1.63306	0	0	0	0	1.49427	0
ENSMUSG00000096284	Tcstv1	-0.234129	0.686516	0	0	0	0	0	1.87303	0	0	0	0	0	0	0	0	0	0
ENSMUSG00000096280	Gm23287	-0.159803	0.866673	1.27843	0	0	0	0	0	0	0	0	0	0	0	0	0	0	0
ENSMUSG00000111218	Gm46999	-0.189171	0.77508	0	0	0	0	0	0	1.51337	0	0	0	0	0	0	0	0	0
ENSMUSG00000073759	4933407E24Rik	-0.675616	0.321712	0	2.17845	1.71311	0	0	0	1.51337	0	0	0	0	0	0	0	0	0
ENSMUSG00000099858	Gm6652	-0.519188	0.0522329	6.31136	6.6402	6.41465	6.30335	6.28586	6.39987	5.75115	6.04163	4.90237	5.5936	5.6682	6.64834	6.30168	6.12214	5.4794	5.27885
ENSMUSG00000032633	Flcn	-0.124968	0.425418	11.0506	11.1067	10.6929	10.7012	10.8186	10.8062	9.90536	9.82715	10.3352	10.1145	10.8772	10.853	10.7501	10.7359	10.2028	10.0401
ENSMUSG00000115084	Gm49246	-0.083169	0.866674	0	0	0	0	1.59787	0	0	0	0	0	0	0	0	0	0.93252	0
ENSMUSG00000113617	Gm8655	0.0904307	0.912531	0	0	0	1.71959	0	0.916608	0	1.4368	0	1.03622	0	0.934413	0	0.937638	0	1.88817
ENSMUSG00000113610	Gm47132	0.254203	0.751299	0	0	0	0	0	0	0.946638	0	0	0	0	0	0	0	1.49427	1.486
ENSMUSG00000113611	Gm47750	0.0177955	0.983294	1.27843	2.51153	1.71311	0	2.33741	2.18608	2.4949	2.80224	0	2.37945	2.5344	2.21551	3.13562	2.22081	1.49427	1.486
ENSMUSG00000037035	Inhbb	1.42265	6.49523e-07	7.17991	7.5266	7.57946	7.21845	7.88342	8.22952	8.70846	8.79725	9.43828	9.54313	8.86997	8.81143	8.84407	8.72761	10.1871	10.0826
ENSMUSG00000037034	Pax1	-2.04663	0.000324921	0	0	3.63149	1.71959	2.33741	2.85074	4.14509	4.68675	0	0	0	1.49683	0	1.5012	0	0
ENSMUSG00000113619	Gm47118	-0.893434	0.0835947	1.94542	0	0	0	0	2.85074	1.51337	2.39726	0	0	0	0	1.55931	0	0	0
ENSMUSG00000037033	Clca3b	-0.224782	0.980038	2.7448	3.00959	2.47439	0	2.82393	0	0	2.14222	2.99591	2.37945	0	0	2.55282	3.46849	0	0
ENSMUSG00000037032	Apbb1	-0.660282	0.000102353	8.61868	8.28782	7.96217	8.02324	7.85844	8.00366	7.60601	7.96231	6.9261	6.86534	7.94497	7.61455	7.45342	7.55259	7.21135	7.47174
ENSMUSG00000020923	Ubtf	-0.0291621	0.680911	11.8413	11.9953	11.9534	11.887	12.0098	11.9419	12.2252	12.2461	12.0624	12.1272	11.8897	11.8283	11.8611	11.8622	12.1109	12.125
ENSMUSG00000020922	Lsm12	-0.130406	0.0721083	10.3441	10.2472	10.4781	10.4908	10.2529	10.2938	10.3186	10.2566	10.2621	10.3123	10.2835	10.4069	9.98652	9.95872	10.1995	10.2295
ENSMUSG00000020921	Tmem101	-0.0595403	0.646924	8.13158	8.26043	8.03917	8.30012	8.34569	8.29622	8.64638	8.52375	8.63558	8.57519	8.21543	8.06585	8.24687	8.08236	7.88465	8.36107
ENSMUSG00000014602	Kif1a	-0.410411	0.211442	6.41141	6.6402	7.08152	7.28361	7.0304	6.66259	6.28489	6.35917	6.50317	6.11489	5.94008	5.56885	5.91617	5.96188	7.33015	7.13531
ENSMUSG00000020926	Adam11	-0.202662	0.215213	7.71826	7.83215	7.41583	7.2405	7.43706	7.64269	5.21598	5.7978	6.63923	6.39261	7.10946	7.17947	7.09091	7.25696	6.73333	6.277
ENSMUSG00000020925	Ccdc43	-0.519944	2.39736e-05	10.403	10.3534	10.4513	10.408	10.0361	9.8367	10.0662	9.98737	9.32176	9.34057	9.96707	9.86161	9.93867	9.80923	9.54314	9.60061
ENSMUSG00000014606	Slc25a11	-0.773531	1.79793e-10	11.9241	11.9281	12.0527	12.0763	11.6085	11.6013	11.2428	11.3036	10.7635	10.6981	11.1015	11.0776	10.9422	10.8626	11.1085	10.9949
ENSMUSG00000014609	Chrne	-3.61419	1.66896e-08	7.72799	7.66673	7.46318	7.33574	7.24801	6.84074	4.7531	5.47682	0	0	4.1903	3.57693	4.28523	3.96774	4.7247	4.85385
ENSMUSG00000020929	Eftud2	0.0525698	0.449249	10.8908	10.9722	10.9287	11.0216	10.9873	10.9975	11.1598	11.2317	11.1821	11.1885	10.9114	10.9399	10.9726	10.9196	11.2621	11.2337
ENSMUSG00000020928	Higd1b	0.323834	0.469741	6.28522	5.2266	5.67612	5.83766	5.74688	5.85327	4.21879	4.17569	5.55002	5.39174	5.61275	5.70106	6.07044	5.98291	5.59238	5.70961
ENSMUSG00000099717	Gm9451	-0.111291	0.866673	0	0	0	0	0	0	0	0.890331	0	0	0	0	0	0	0	0
ENSMUSG00000101111	Gm28437	-0.251302	0.0411278	17.8306	17.6814	17.7744	17.7942	17.3578	17.365	16.9773	17.0337	17.4706	17.4229	17.2081	17.2058	17.1716	17.1587	17.0805	17.0859
ENSMUSG00000101118	Gm29034	0.121234	0.945932	0	0	0	0	0	0	0	0	0	0	0.969874	0	0	0	0	0
ENSMUSG00000072553	Gm525	0.264138	0.628288	0	1.74464	2.14339	0	0	0	0	1.8322	0	0	0	1.49683	1.55931	2.88903	0	1.88817
ENSMUSG00000030022	Adamts9	0.687652	0.0213074	8.38024	8.03974	8.12999	8.4353	8.46635	8.45427	9.6971	9.63143	8.54609	8.65633	9.37591	9.40311	9.53505	9.43678	9.93332	9.84904
ENSMUSG00000030020	Prickle2	0.329881	0.0285783	9.09931	9.13074	9.39001	9.44037	9.26008	9.3675	9.22679	9.49132	9.97975	10.0715	9.06334	9.03587	9.14132	9.27567	10.2723	10.2055
ENSMUSG00000045506	A930002H24Rik	0.938565	0.0851144	2.39978	2.78195	1.71311	0	1.00969	1.87303	0	2.61391	2.58107	1.63306	3.94299	3.05118	2.77429	2.22081	1.49427	2.20233
ENSMUSG00000104549	Gm43142	0.0572534	0.933916	0	0	0	0	0	0	1.51337	0.890331	0.997666	0	0	0	0	0.937638	0	0.926419
ENSMUSG00000030029	Lrig1	0.0500056	0.5481	10.9972	11.1189	11.4036	11.3579	11.0712	11.0648	11.2472	11.1917	11.6455	11.5882	10.8941	10.9136	11.1659	11.1978	11.2138	11.2337
ENSMUSG00000104547	Gm43022	0.3168	0.59386	0	0	0	0	0	0	0	0	0	0	2.5344	0	0	0	0	0
ENSMUSG00000104541	Gm43114	0.115802	0.945932	0	0	0	0	0	0	0	0	0	0	0	0	0	0	0	0.926419
ENSMUSG00000109329	Gm33926	-0.661338	0.0440261	4.17863	4.39126	4.26524	4.43568	2.60108	4.53554	4.21879	4.30591	3.45518	2.8689	3.11593	3.78195	3.87085	4.63228	3.04769	2.86866
ENSMUSG00000091736	Yy2	-0.586623	0.819441	4.95143	6.95924	6.8011	6.81033	6.44536	5.2586	6.89211	0	6.99536	6.98984	6.78514	4.62579	2.29109	4.87662	0	6.86134
ENSMUSG00000063145	Bbs5	0.0658599	0.564636	7.48557	7.24291	7.57084	7.28361	6.99645	7.36824	7.3917	7.63688	7.54225	7.67853	7.34035	7.49577	7.36246	7.65442	7.03266	7.39663
ENSMUSG00000063142	Kcnma1	-1.64794	0.0093143	10.2611	10.2133	9.8264	9.77469	9.29309	9.37138	7.18657	7.04935	5.20491	4.87641	8.80033	9.04585	7.83188	8.06767	7.86792	8.09733
ENSMUSG00000109324	Prmt1	-0.251627	0.00749184	11.3523	11.4317	11.1839	11.2635	10.8585	10.9943	11.2948	11.4214	11.1833	11.068	11.0411	10.8791	10.6918	10.7914	11.1455	10.9872
ENSMUSG00000048070	Pirt	-1.65604	0.0192513	4.3896	3.00959	4.98923	4.18592	4.92557	4.0856	0	2.39726	3.45518	3.0628	3.11593	0	0	2.22081	2.87975	0
ENSMUSG00000048076	Arf1	0.160765	9.51862e-05	13.0975	13.1064	13.0756	13.0351	13.205	13.182	13.1729	13.162	13.2675	13.2253	13.372	13.3532	13.2087	13.1837	13.3782	13.334
ENSMUSG00000039501	Znfx1	0.237624	0.0996422	10.3908	10.4414	10.1964	10.1732	10.3965	10.333	10.0712	10.0398	9.61922	9.33354	11.7156	11.7276	10.4918	10.6316	10.1426	10.2815
ENSMUSG00000048078	Tenm4	0.0180085	0.974645	9.61422	10.9772	11.2007	11.1868	11.3139	11.3493	11.3956	11.4682	11.2397	11.281	10.5137	10.7042	10.7566	10.658	11.7615	11.7354
ENSMUSG00000039509	Nup133	-0.126698	0.150986	9.65306	9.61457	9.38265	9.50099	9.50512	9.44672	9.59872	9.57281	9.53837	9.29544	9.1511	9.16742	9.4432	9.38834	9.69002	9.58716
ENSMUSG00000039508	Calhm4	-2.55949	0.00822545	0	0	0	0	7.11721	6.80683	5.10373	5.47682	0	0	2.5344	0	0	0	1.49427	0
ENSMUSG00000115618	Gm49298	-0.399447	0.302998	0	2.17845	2.74344	1.71959	0	0	0	0	1.58185	0	0	0	0	0.937638	0	0.926419
ENSMUSG00000104896	Rnu3b4	-0.135109	0.850566	2.39978	1.12139	1.09716	1.10213	1.00969	1.47267	1.51337	1.8322	0.997666	1.03622	3.11593	0.934413	1.55931	0	1.89756	0.926419
ENSMUSG00000104897	Gm43203	0.692704	0.31377	3.25618	3.80025	2.74344	2.97824	2.01451	4.0856	0	2.14222	2.80335	3.87391	4.1903	3.96142	2.29109	3.20766	3.04769	3.18666
ENSMUSG00000104890	Mir3084-1	0.113793	0.910488	0	1.12139	0	0	0	0.916608	0	0	0.997666	0	0.969874	0	0.980803	0	0	0
ENSMUSG00000104891	2510017J16Rik	-0.463917	0.400869	4.28797	3.53357	2.14339	1.71959	2.82393	1.47267	0	2.14222	2.99591	0	0	3.20164	1.55931	2.47948	2.68967	1.486
ENSMUSG00000111104	Gm8512	0.0387731	0.828261	1.27843	2.17845	2.14339	1.71959	2.01451	1.47267	2.4949	2.14222	1.9965	2.64483	2.27342	0.934413	2.55282	0.937638	2.21239	2.20233
ENSMUSG00000111100	Gm47535	0.237195	0.761494	0	0	0	0	0	0	0	0	0	0	0	0	0	0	1.89756	0
ENSMUSG00000073209	Klf14	-1.52307	0.259642	2.39978	2.78195	1.71311	3.17424	2.60108	1.47267	2.4949	3.95524	0	0	0	0	0	1.5012	3.87077	3.0364
ENSMUSG00000021322	Aoah	1.44013	1.06755e-06	7.43892	7.73201	7.2637	6.93724	7.12771	7.2215	7.01098	6.37409	7.27148	7.07101	9.75776	9.87986	9.18782	9.2714	8.12899	8.05887
ENSMUSG00000102493	Gm8010	1.01907	0.118279	0	0	0	0	0	0	0	0	2.80335	0	0	0	0	2.88903	0	2.46016
ENSMUSG00000021326	Trim27	0.395458	0.00030089	9.55529	9.55494	9.67578	9.8248	9.50512	9.64848	10.0347	10.0198	10.43	10.2797	9.96015	9.94798	9.93723	9.85558	10.2401	10.3318
ENSMUSG00000021327	Zkscan3	0.389961	1.9369e-09	10.3137	10.2721	10.4181	10.5549	10.4191	10.4466	10.5778	10.5831	11.0486	10.9154	10.8018	10.6198	10.7855	10.8304	10.8688	10.8348
ENSMUSG00000102496	Gm36989	1.18159	0.0256076	3.93144	2.78195	0	3.50085	4.01812	1.47267	3.60033	3.69493	4.69595	3.2337	4.1903	3.87447	4.05111	3.96774	4.26094	4.17875
ENSMUSG00000022781	Pak2	0.263336	7.14407e-06	11.2496	11.2041	11.1618	11.0755	11.3862	11.32	11.3796	11.3997	11.4346	11.3633	11.6098	11.6202	11.582	11.515	11.5526	11.6055
ENSMUSG00000022780	Meltf	-0.39003	0.559297	0	0	1.09716	0	0	2.18608	2.23558	1.4368	0	1.63306	0	0	0	0	0	2.20233
ENSMUSG00000031089	Slc6a14	-0.623449	0.000788811	9.94989	10.0628	9.71933	9.74415	10.7982	10.6978	10.8272	10.6958	9.27146	9.40907	9.43105	9.55762	9.82712	9.69119	10.0907	10.2295
ENSMUSG00000022787	Wdr53	-0.0730825	0.381256	8.03293	8.46625	8.30129	8.51885	8.39864	8.34823	8.40724	8.15608	8.09863	8.38422	8.45103	8.15617	8.16605	8.05779	8.37782	8.35315
ENSMUSG00000022789	Dnm1l	-0.104998	0.0271237	11.8575	11.7826	11.69	11.7097	11.6127	11.5747	11.5913	11.6129	11.5826	11.6141	11.4754	11.5522	11.5015	11.5755	11.632	11.6579
ENSMUSG00000022788	Fgd4	0.135719	0.286157	8.92831	8.94364	8.82074	8.8975	8.85533	9.04757	8.62281	8.09883	8.40048	8.30494	9.67896	9.62242	9.47118	9.60563	8.12429	8.09258
ENSMUSG00000031085	Acte1	-0.313941	0.563114	0	2.51153	0	0	0	0	0	0	0	0	0	0	0	0	0	0
ENSMUSG00000106675	Gm43798	-0.111291	0.866673	0	0	0	0	0	0	0	0.890331	0	0	0	0	0	0	0	0
ENSMUSG00000023781	Hes7	0.578227	0.339969	3.02303	2.51153	0	2.75137	0	3.16817	3.36089	2.39726	3.58068	3.87391	0	2.21551	3.7715	3.05712	2.47068	2.86866
ENSMUSG00000070953	Rabepk	0.155803	0.0706046	8.31715	8.28239	8.56704	8.43051	8.44553	8.39082	8.63632	8.68802	8.80269	8.68976	8.50151	8.63421	8.37509	8.50579	8.84501	8.65014
ENSMUSG00000028809	Srrm1	-0.0262429	0.601862	12.572	12.5468	12.6484	12.5484	12.5172	12.4477	12.303	12.3157	12.4409	12.4504	12.4556	12.5388	12.4758	12.5657	12.4151	12.3468
ENSMUSG00000028800	Hdac1	0.164355	0.228957	10.5666	10.5896	10.774	10.7131	10.7941	10.7321	11.29	11.3306	11.1495	11.1969	10.878	10.8366	10.9156	10.9183	11.0996	11.1105
ENSMUSG00000028801	Stpg1	-0.667928	0.36322	3.25618	0	0	2.97824	2.82393	0	2.4949	1.8322	1.9965	2.054	0	0.934413	0	3.05712	0	0
ENSMUSG00000028803	Nipal3	-0.630103	2.74896e-08	8.97402	8.97768	9.0674	9.00445	9.26008	9.38293	9.58311	9.31693	8.35729	8.28564	8.4823	8.61757	8.98933	8.65084	8.55208	8.59072
ENSMUSG00000028804	Csmd2	0.00166622	0.960095	0	0	0	0	0	1.47267	0	0	0	0	0	0	0	0	0	1.486
ENSMUSG00000028807	Zbtb8a	0.0917995	0.669753	7.31522	7.24291	6.85888	7.04139	6.67734	7.1054	7.63322	7.74416	7.35291	7.36573	6.99486	7.21529	7.12149	7.13072	7.82231	7.34961
ENSMUSG00000114056	Gm5668	0.18765	0.852705	0	0	0	0	0	0	0	0	0	0	0	0	0	1.5012	0	0
ENSMUSG00000114055	Gm32089	-1.16832	4.75431e-09	7.87542	7.36109	7.01953	6.90999	8.03047	7.97849	7.90289	7.66749	6.06149	5.62466	6.55445	6.63518	6.57646	6.38172	6.90722	6.65766
ENSMUSG00000111512	Gm17853	0.0701312	0.887598	0	0	0	0	1.00969	0	0	2.39726	0	0	0	0	0.980803	1.5012	0	1.486
ENSMUSG00000114053	Gm35330	0.598991	0.494741	2.7448	4.12581	0	2.1506	3.33933	3.54251	0	1.4368	0	2.37945	3.26724	3.20164	4.21133	4.12739	3.45873	1.486
ENSMUSG00000114051	Gm48008	0.0889406	0.954819	0	0	0	0	0	0	1.9192	0	0.997666	1.63306	0	0	0	0	0	0
ENSMUSG00000022439	Parvg	0.89238	0.00200086	6.20385	6.42022	5.13668	6.10131	6.14833	6.48812	6.7377	6.68058	7.10389	6.42825	8.18724	8.24983	8.04895	8.08723	5.29136	5.65908
ENSMUSG00000022438	Parvb	-0.492505	0.26331	10.7305	10.8322	9.93953	9.95884	9.93816	9.91705	8.73696	8.33453	8.03426	7.72942	10.2452	10.3273	9.78635	9.65233	9.41651	9.25639
ENSMUSG00000022433	Csnk1e	-0.699496	7.77425e-14	11.5511	11.5433	11.6895	11.6681	11.6988	11.7146	11.9681	11.9915	10.8043	10.778	10.9349	11.0831	10.9989	11.0555	11.3021	11.2721
ENSMUSG00000022432	Smc1b	0.631045	0.412	0	2.51153	0	3.17424	0	2.44317	0	1.4368	0	2.64483	2.94686	3.68308	0	0	2.47068	2.86866
ENSMUSG00000022431	Ribc2	0.204132	0.852705	0	0	0	0	0	0	0	0	0	1.63306	0	0	0	0	0	0
ENSMUSG00000022437	Samm50	-0.284144	0.00206923	11.8564	12.0423	12.0099	12.082	11.7093	11.661	11.5847	11.4988	11.7283	11.6541	11.4047	11.5019	11.3755	11.3432	11.5961	11.5675
ENSMUSG00000022436	Sh3bp1	-0.0574106	0.711056	10.6342	10.6436	10.8202	10.8484	10.9604	11.0297	11.1738	11.3382	11.0191	11.0409	10.6169	10.7794	10.6329	10.45	11.3145	11.1355
ENSMUSG00000022434	Fam118a	-0.350905	0.167957	8.08689	8.30937	8.07008	7.89705	7.97344	7.84003	7.9791	8.29587	7.03976	6.51369	8.19198	8.01086	7.95019	7.97098	8.05698	7.91018
ENSMUSG00000111515	Gm5055	-0.0789952	0.88433	1.27843	0	1.71311	1.10213	0	0	0	0	0	0	0.969874	0	1.55931	0	0.93252	0
ENSMUSG00000036854	Hspb6	-1.85174	0.00364801	14.419	14.3601	14.4075	14.3727	13.4893	13.5647	12.2836	12.3465	9.36602	9.24885	12.2903	12.4751	12.222	12.3495	13.2406	13.237
ENSMUSG00000042737	Dpm3	0.0627079	0.709626	7.50835	7.53577	7.37681	7.59729	7.55838	7.70539	8.17236	8.01086	7.97834	7.83942	8.05827	7.79109	7.49294	7.40456	7.73886	7.66337
ENSMUSG00000036856	Wnt4	0.157495	0.191601	11.3764	11.3398	11.69	11.7351	11.5911	11.5316	11.3811	11.3487	12.3617	12.3239	11.5469	11.4946	11.4682	11.3808	11.3319	11.3458
ENSMUSG00000036850	Mrpl41	-0.236228	0.0850756	9.75179	9.6572	9.69376	9.71295	9.45183	9.54256	9.63619	9.49473	9.62469	9.84296	9.14378	9.08511	9.15371	8.98383	9.63503	9.58209
ENSMUSG00000025789	St8sia2	-1.24218	0.000318776	7.69859	7.63295	4.57208	3.88367	6.22851	5.55946	7.00057	7.13069	4.58049	3.76661	4.6963	5.72611	5.60599	4.96384	5.29136	5.13836
ENSMUSG00000036853	Mcoln3	-0.793687	0.00731174	4.95143	4.86856	6.5955	6.48054	5.82633	5.44653	8.00016	7.88627	5.45487	5.31764	5.58421	4.62579	5.2103	5.08551	6.27282	6.15468
ENSMUSG00000025784	Clec3b	-1.97912	0.00359599	11.224	11.2735	10.3031	10.2688	11.0221	11.0093	10.7944	10.7725	6.01777	6.00115	9.72871	9.53476	10.214	10.1394	9.55713	9.64185
ENSMUSG00000025785	Exosc7	0.207304	0.0934768	9.13267	9.07208	9.26735	9.2952	9.20416	9.06919	9.64624	9.39583	9.83454	10.0007	9.21998	9.04834	9.32554	9.21696	9.4581	9.63697
ENSMUSG00000025786	Zdhhc3	-0.114769	0.0769294	12.1208	12.2038	12.1427	12.1047	12.1608	12.1356	11.9018	11.8942	12.0003	11.9205	11.9182	11.9582	11.8321	11.8361	12.1353	12.1455
ENSMUSG00000025787	Tgm4	-0.400892	0.924259	0	0	2.14339	0	1.59787	1.87303	2.71463	3.1181	1.58185	3.2337	0	0	3.42434	0	0	0
ENSMUSG00000025780	Itih5	-1.5379	4.47673e-05	10.7817	10.7907	10.6216	10.4885	10.8718	10.8366	11.5778	11.5178	7.68185	7.81942	9.42703	9.46021	10.2282	10.2798	10.1804	10.1064
ENSMUSG00000025781	Atp5c1	-0.737099	1.42809e-12	13.5509	13.5092	13.5067	13.5095	13.1064	13.1263	12.9687	12.9395	12.3282	12.3509	12.5653	12.5625	12.5998	12.5869	12.6551	12.6719
ENSMUSG00000012609	Ttll5	0.0957266	0.318074	8.0563	8.38741	8.15327	8.40145	8.28135	8.38317	8.59886	8.57309	8.40048	8.57121	8.33161	8.36594	8.39609	8.39638	8.61026	8.52875
ENSMUSG00000025783	4930412O13Rik	0.202165	0.385724	6.67565	6.33875	6.22991	6.2391	5.97321	6.57127	7.26695	7.03064	7.21453	7.13712	6.53966	6.52531	7.05966	6.91786	6.23851	6.31012
ENSMUSG00000049858	Suox	-1.01054	1.93075e-06	10.1676	10.2789	9.68978	9.67095	9.45392	9.53222	8.86587	8.90906	7.92608	7.96608	8.90502	8.95077	8.80692	8.9994	8.48048	8.44921
ENSMUSG00000035506	Slc12a8	-1.10212	0.206418	4.3896	3.67306	4.34828	3.17424	4.47788	4.42065	4.35578	3.59655	1.9965	0	4.79923	4.33152	4.13345	2.22081	3.45873	2.67882
ENSMUSG00000035505	Cox18	0.117752	0.128743	8.00918	7.84696	7.84553	7.86193	7.69165	7.72368	7.79257	7.62445	7.97263	7.84602	8.06345	8.12355	7.64102	7.87298	7.79896	8.01936
ENSMUSG00000035504	Reep6	1.45596	5.51745e-07	8.03293	7.80965	9.55424	9.81013	8.85848	9.00583	8.46895	8.64868	10.9611	11.033	10.0876	10.0606	9.51982	9.65888	10.2797	10.2359
ENSMUSG00000020493	Prr11	0.629535	0.0198963	7.95218	8.08417	8.45908	8.58927	8.14337	7.99866	9.37117	9.45142	9.46701	9.50608	8.6397	8.66692	9.483	9.19685	8.97313	9.15292
ENSMUSG00000020492	Ska2	-0.0511218	0.509429	7.91857	8.00715	8.26969	8.14512	8.09607	7.84003	9.23791	9.33992	8.65712	8.42889	7.85225	7.9695	8.51987	8.29491	8.38176	8.34118
ENSMUSG00000020491	2810021J22Rik	0.21267	0.199464	6.61398	6.11234	6.67808	6.30335	6.24788	6.59796	6.81102	7.03064	6.47111	6.56263	6.69457	6.58129	6.70318	7.15871	6.65745	7.26767
ENSMUSG00000020496	Rnf187	-0.306556	2.80263e-07	11.2529	11.5687	11.3524	11.3209	11.1008	11.1239	11.1674	11.2656	10.9932	10.9186	11.0079	10.9769	10.9192	10.9784	10.9781	10.9278
ENSMUSG00000020495	Smg8	0.0615995	0.413475	8.85469	8.74451	8.4544	8.55888	8.76411	8.73537	8.54614	8.7917	8.67482	8.87553	8.78159	8.86033	8.77201	8.81817	8.56943	8.59072
ENSMUSG00000042087	4933440N22Rik	0.192036	0.363089	6.75396	6.03685	6.96794	5.92194	6.04139	6.11584	6.33547	5.81977	6.6678	6.71471	6.24367	6.34302	6.74306	6.74396	5.74683	6.32641
ENSMUSG00000033904	Ccp110	0.151111	0.653966	8.43475	8.30401	8.60553	8.5098	8.15368	8.40601	9.43441	9.41399	8.95823	9.00805	8.38637	8.55254	9.02481	8.92528	8.77791	8.83788
ENSMUSG00000033906	Zdhhc15	-0.0361703	0.896501	6.79158	7.08947	6.81576	6.82499	6.96168	6.72445	7.54284	7.52098	7.00659	7.58687	6.88213	6.58129	7.41278	7.32443	6.49255	6.69576
ENSMUSG00000033900	Map9	0.326904	0.0738966	6.31136	6.73878	7.18681	7.07858	7.14847	7.15117	7.59913	7.34279	7.88409	7.1585	6.96195	7.21529	7.56888	7.21313	7.66973	7.50073
ENSMUSG00000028378	Ptgr1	0.0539275	0.730556	10.5961	10.7646	10.6678	10.6578	11.0263	11.026	11.4635	11.3965	11.5704	11.4384	10.855	10.8207	11.135	10.9973	10.5466	10.6668
ENSMUSG00000033902	Mapkbp1	0.144379	0.0667959	11.268	11.3201	11.4747	11.3363	11.2761	11.3779	11.3217	11.2224	11.636	11.7203	11.3136	11.4213	11.5921	11.6943	11.1512	11.2234
ENSMUSG00000033909	Usp36	0.0760657	0.345677	10.5516	10.5619	10.6424	10.6362	10.682	10.6145	10.3801	10.2687	10.8494	10.8281	10.5539	10.7253	10.3655	10.3863	10.6716	10.5658
ENSMUSG00000028373	Astn2	-0.528331	0.534546	4.3896	4.21982	3.16597	3.34677	4.47788	3.01817	4.28891	4.03253	0	3.52463	3.7509	4.04343	4.7701	3.34396	3.33429	3.94569
ENSMUSG00000028370	Pappa	-0.74756	0.0035923	6.43537	6.20721	6.66194	7.02877	6.55827	7.14213	8.11077	7.94741	6.26218	6.33743	5.7216	5.91223	5.79492	6.28342	6.85155	6.94808
ENSMUSG00000062704	9430002A10Rik	-0.89882	0.0312141	4.48454	4.02523	4.4268	2.1506	3.47701	3.4282	4.28891	3.1181	2.58107	1.63306	3.64432	3.96142	2.96624	2.88903	3.04769	1.486
ENSMUSG00000025262	Fam120c	-0.196604	0.128853	8.04077	8.0779	7.75712	7.59729	7.81365	7.68064	6.92551	7.14816	7.28076	7.39305	7.4786	7.22411	7.5909	7.46561	7.66973	7.36545
ENSMUSG00000020149	Rab1a	0.228335	0.000725736	12.6614	12.6672	12.7088	12.7198	12.9602	12.9029	12.8394	12.8634	12.8492	12.8287	13.1483	13.1379	12.9896	12.9433	13.1021	13.1507
ENSMUSG00000117509	Gm46606	0.597682	0.35758	0	0	0	0	0	0	0	0	0	0	0	0	3.28719	0	1.49427	0
ENSMUSG00000117505	Gm9993	0.162292	0.315146	3.25618	3.20616	3.63149	2.1506	2.82393	3.16817	2.23558	3.49098	2.80335	1.63306	1.54465	4.33152	3.7715	3.34396	3.33429	4.4991
ENSMUSG00000117507	Gm50045	-0.259418	0.402532	1.27843	1.74464	1.71311	2.1506	2.33741	2.18608	2.90528	1.4368	1.58185	1.63306	1.95457	0.934413	1.97111	1.90542	1.49427	2.20233
ENSMUSG00000117500	Gm18085	-0.199734	0.77508	0	0	0	0	1.59787	0	0	0	0	0	0	0	0	0	0	0
ENSMUSG00000020140	Lgr5	-0.523557	0.0255605	8.07168	7.88333	9.08567	9.39194	8.78746	8.56662	9.88144	9.70999	8.67833	8.66009	7.8701	7.80879	8.26068	8.02774	9.00409	8.87985
ENSMUSG00000020143	Dock2	0.903834	0.000315202	9.45629	9.35709	8.5496	8.60635	9.01928	9.12531	8.53897	8.62392	9.13233	9.31937	10.7449	10.7921	10.5501	10.5055	8.6981	8.76509
ENSMUSG00000117503	Gm7527	-0.147176	0.866674	0	0	0	1.10213	1.00969	0	0	0	0	0	0	0.934413	0	0	0	0
ENSMUSG00000018565	Elp5	-0.236218	0.0018022	9.84196	10.0308	10.0225	10.258	9.89428	9.91573	9.93846	9.95424	9.78975	9.80787	9.72218	9.75307	9.64439	9.44628	9.84771	9.95494
ENSMUSG00000018566	Slc2a4	-2.3027	5.62491e-05	12.6623	12.7354	12.8417	12.8113	12.3294	12.329	10.9398	10.7526	7.30824	7.36573	10.6396	10.7307	10.6901	10.7149	10.8297	10.7007
ENSMUSG00000018567	Gabarap	0.135583	0.103608	13.0085	12.9309	12.941	12.9328	12.8724	12.8643	12.7887	12.8278	12.8169	12.8465	13.3198	13.4022	13.1538	13.0741	12.8424	12.7953
ENSMUSG00000094335	Igkv1-117	0.237195	0.761494	0	0	0	0	0	0	0	0	0	0	0	0	0	0	1.89756	0
ENSMUSG00000018569	Cldn7	0.373172	0.616277	1.94542	2.78195	0	2.97824	2.33741	0	0	0	2.80335	3.65069	0	2.21551	0	0	2.47068	1.88817
ENSMUSG00000094334	Fabp5l2	0.129528	0.945932	0	0	0	0	0	0	0	0	0	1.03622	0	0	0	0	0	0
ENSMUSG00000052403	Fcnaos	-0.272768	0.761766	0	1.12139	0	2.1506	0	0	2.23558	0.890331	2.31819	0	0	0	0	0	1.89756	0
ENSMUSG00000086836	Gm13748	-0.225504	0.563653	2.39978	0	0	0	0	2.44317	0	0	0	0	1.54465	0	0	0	1.49427	0
ENSMUSG00000086831	Gm14280	-0.1796	0.77508	0	0	0	0	0	0	0	1.4368	0	0	0	0	0	0	0	0
ENSMUSG00000039087	Rreb1	0.456287	1.08178e-06	10.9439	10.8182	10.8911	10.7404	10.8339	10.7298	10.4744	10.4147	11.3385	11.4422	11.1942	11.1678	10.8847	10.9915	11.2276	11.2504
ENSMUSG00000052407	Ccdc171	0.395121	0.00499403	6.14693	5.54988	5.61035	5.8663	5.51075	5.63871	5.62128	5.7978	5.85339	5.5294	6.31489	6.34302	6.33686	6.12214	6.01352	6.38975
ENSMUSG00000052406	Rexo4	0.205238	0.00956864	9.99089	9.71888	10.2228	10.0159	10.0555	10.1217	10.1117	10.1094	10.2854	10.2931	10.1153	10.2408	10.0699	10.0796	10.4336	10.471
ENSMUSG00000044367	Slc16a13	0.720612	0.00141368	8.04077	7.34031	8.75758	8.81542	8.5967	8.54963	8.60574	8.4692	9.8043	9.83635	8.56132	8.82309	8.54641	8.55928	9.3717	9.4378
ENSMUSG00000044365	Cxxc4	-0.681089	0.0369255	4.73679	4.12581	4.17712	4.99825	5.14806	5.38657	6.85791	7.22426	3.80302	3.38648	5.39995	5.29524	4.91681	5.30182	5.0751	4.02763
ENSMUSG00000039089	L3mbtl3	-0.162665	0.0458895	9.16528	9.20159	9.08567	9.09798	9.16903	9.01576	9.55314	9.394	9.05333	9.01686	8.98907	8.89111	8.95578	9.06004	9.11463	9.30032
ENSMUSG00000086839	Gm11973	-0.0801435	0.680029	1.27843	1.74464	1.71311	3.17424	2.82393	3.30403	3.70663	3.25339	2.99591	2.054	1.54465	3.46235	3.28719	2.47948	3.04769	1.486
ENSMUSG00000044362	Ccdc89	0.811652	0.0347894	2.7448	1.74464	3.33838	1.71959	1.59787	2.6613	2.4949	3.37707	3.58068	2.37945	3.7509	2.88319	4.05111	4.12739	2.21239	3.18666
ENSMUSG00000044361	BC024139	-0.378369	0.13719	5.19549	4.92548	5.04007	3.88367	4.66241	5.4756	5.14212	4.5878	4.94968	5.19884	4.26414	4.33152	3.87085	3.78821	4.67426	4.80821
ENSMUSG00000086040	Wipf3	-1.68921	1.48307e-12	9.5249	9.38526	9.71738	9.46399	9.30469	9.33614	8.52451	8.53707	6.50317	6.8391	7.84023	7.6477	8.25149	8.06274	7.49182	7.64402
ENSMUSG00000026609	Ush2a	-0.373782	0.481561	0	0	0	0	2.60108	2.44317	0	0	0	2.054	0	0	0	0	0	0
ENSMUSG00000045813	Gm9801	-0.189171	0.77508	0	0	0	0	0	0	1.51337	0	0	0	0	0	0	0	0	0
ENSMUSG00000048814	Lonrf2	-1.2557	0.0256023	5.35476	4.21982	4.08327	4.43568	4.26624	4.42065	5.17952	5.50421	0	2.8689	3.26724	4.39537	4.54794	3.46849	4.26094	4.60966
ENSMUSG00000106574	Gm2451	-0.907608	0.000160454	5.89374	5.84366	5.5057	5.80844	4.92557	5.04248	4.48089	4.03253	3.80302	4.2376	4.1903	4.26471	4.48661	4.52164	4.45272	4.31554
ENSMUSG00000058447	Gm26920	2.24848	0.540668	0	0	0	5.89439	6.41141	6.04002	0	6.18393	6.80272	6.15799	5.89431	5.70106	5.82	5.85185	6.28968	0
ENSMUSG00000058446	Znrf2	-0.256412	0.0243773	11.0822	11.1364	11.0776	11.0239	11.2153	11.1636	11.5778	11.6367	10.641	10.719	10.9677	11.0369	11.0221	10.9513	11.2573	11.2668
ENSMUSG00000058444	Map2k5	-0.164876	0.134284	9.19717	9.23011	9.12741	9.11896	9.16139	8.97308	8.94943	8.7205	8.73343	8.91061	9.04251	9.13272	9.05153	9.11585	8.64014	8.53227
ENSMUSG00000058443	Rpl10-ps3	0.207863	0.00438985	10.1854	10.1756	10.3617	10.3202	10.2649	10.3449	10.404	10.4138	10.7693	10.677	10.5557	10.5996	10.4116	10.5538	10.2891	10.2774
ENSMUSG00000058441	Panx2	-0.254951	0.555425	1.94542	3.00959	2.47439	3.17424	0	2.18608	0	0	0	0	1.95457	2.21551	0	2.47948	2.21239	1.88817
ENSMUSG00000058440	Nrf1	0.00511346	0.983103	9.46213	9.46901	9.5008	9.43082	9.64501	9.54941	9.76325	9.63608	9.57276	9.74919	9.56672	9.6107	9.52173	9.38439	9.51833	9.57359
ENSMUSG00000024497	Pou4f3	-0.44657	0.386382	0	0	0	0	0	2.6613	0	2.39726	0	0	0	0	0	0	0	1.486
ENSMUSG00000073982	Rhog	0.62871	6.19134e-06	10.2577	10.3153	10.4072	10.298	10.4695	10.5407	10.06	10.1458	10.9127	10.8463	11.2967	11.3986	11.1962	11.1911	10.4145	10.2679
ENSMUSG00000024493	Lars	0.0579485	0.465469	10.8288	11.0701	10.8301	10.8538	10.821	10.7787	10.6816	10.6141	10.8757	10.7883	10.7649	10.6414	10.8021	10.7094	11.1553	11.2048
ENSMUSG00000024491	Rbm27	-0.171222	0.0892239	10.2844	10.2857	10.3276	10.3343	10.6294	10.6226	10.9067	10.924	10.3105	10.3111	10.339	10.3486	10.2328	10.2157	10.5709	10.6163
ENSMUSG00000073988	Ttpa	0.633245	0.000788686	7.35345	6.81607	7.42543	7.34595	7.43706	7.43637	7.26695	7.45933	8.59525	8.61053	7.26142	7.27592	7.57626	7.50249	8.48415	8.30055
ENSMUSG00000106570	C230071H17Rik	0.18575	0.852705	0	0	0	0	0	0	0	0	0	0	0	0	0	0	0	1.486
ENSMUSG00000024498	Tcerg1	0.0733771	0.319845	11.1971	11.1205	11.5235	11.3331	11.3873	11.2444	11.3726	11.3368	11.641	11.648	11.3443	11.3175	11.2686	11.2486	11.3006	11.3338
ENSMUSG00000053420	Gm4792	-2.50334	2.08991e-06	0	3.37913	4.50127	2.75137	3.47701	3.30403	0	2.61391	0	0	0	0	0	0	0	0
ENSMUSG00000099155	Gm27805	0.237195	0.761494	0	0	0	0	0	0	0	0	0	0	0	0	0	0	1.89756	0
ENSMUSG00000033016	Nfatc1	0.0165612	0.941373	10.7746	10.782	11.156	11.0647	11.0527	11.0779	10.1546	10.2353	10.8826	10.9372	10.9978	11.0419	10.7751	10.8844	10.5039	10.4074
ENSMUSG00000033014	Trim33	0.167478	0.00903409	10.0676	9.87513	10.1393	10.0967	10.2177	10.2429	10.3155	10.2384	10.4037	10.3753	10.2846	10.157	10.2844	10.2819	10.3274	10.4188
ENSMUSG00000003934	Efnb3	-0.320408	0.356935	5.3036	4.98024	5.61035	6.07701	5.30423	5.4756	6.56476	6.594	6.35294	6.28006	5.6682	4.51518	5.28425	5.57546	4.39159	5.27885
ENSMUSG00000105734	4930558C23Rik	0.18575	0.852705	0	0	0	0	0	0	0	0	0	0	0	0	0	0	0	1.486
ENSMUSG00000007279	Scube2	1.25954	0.00061165	7.12202	6.77019	7.04465	6.88221	5.74688	5.61277	4.59601	5.75284	8.08281	8.22106	7.04808	6.46707	7.16129	6.89585	7.83385	7.89388
ENSMUSG00000059316	Slc27a4	1.37347	9.90577e-09	11.7589	11.907	12.9687	13.0676	12.4787	12.5605	11.9438	11.9717	14.4168	14.4507	13.4788	13.6141	13.1179	13.0983	13.7555	13.7127
ENSMUSG00000105736	Gm42456	-0.446924	0.393028	0	1.12139	1.09716	1.10213	0	0.916608	0.946638	0.890331	0.997666	0	0	0	0	1.5012	0	0
ENSMUSG00000005864	Cnga2	-0.965262	0.161976	1.94542	3.20616	1.71311	4.35714	2.33741	2.85074	0	0	0	0	2.5344	2.47393	0.980803	2.69874	0	0
ENSMUSG00000093757	Mir5623	-0.0219636	0.960095	0	0	0	1.10213	0	0	0	0	0	0	0	0	0	0	0	0.926419
ENSMUSG00000105731	Gm43063	-1.27275	0.0415632	4.17863	4.54447	6.52586	6.3848	2.33741	4.15913	3.36089	3.87358	0	2.64483	5.11076	4.04343	4.05111	4.40181	2.47068	2.46016
ENSMUSG00000005698	Ctcf	0.0272701	0.879867	11.0063	11.1326	11.2528	11.174	11.1874	11.2644	11.6411	11.607	11.3076	11.3418	11.2383	11.2101	11.2322	11.2519	11.4943	11.4074
ENSMUSG00000005699	Pard6a	0.0200473	0.802777	7.23557	6.95924	6.98102	7.04139	6.63383	6.81822	6.89211	6.85028	7.29914	7.08224	6.92828	6.79759	6.85649	6.92874	6.9713	6.70824
ENSMUSG00000005696	Sh2d1a	-0.150344	0.815642	1.94542	2.17845	3.16597	2.1506	0	0	0	0	0	0	2.27342	1.49683	2.96624	1.5012	0	0
ENSMUSG00000086308	G630016G05Rik	0.258786	0.748761	2.7448	2.51153	2.47439	0	2.60108	2.85074	2.90528	1.8322	2.58107	2.054	3.11593	2.21551	2.96624	2.69874	2.47068	1.88817
ENSMUSG00000086302	Gm13790	0.186784	0.852705	0	0	0	0	0	0	0	0	0	0	0	0	0	0	1.49427	0
ENSMUSG00000023947	Nfkbie	1.60343	2.08996e-15	6.67565	6.49734	6.33545	6.5528	6.78733	6.94835	6.66045	6.46053	8.66776	8.53488	8.5466	8.66692	8.31019	8.54167	7.3055	7.17181
ENSMUSG00000004568	Arhgef18	0.0596486	0.348763	10.3056	10.2597	10.3378	10.2795	10.2141	10.2195	10.5152	10.4156	10.5306	10.5207	10.1799	10.2538	10.32	10.302	10.471	10.4461
ENSMUSG00000004565	Pnpla6	0.3449	0.000274771	9.69088	9.6232	9.96442	9.90118	9.81858	9.60309	10.1032	10.0595	10.3463	10.5134	10.129	10.1967	10.0868	10.1718	9.98598	10.0934
ENSMUSG00000004567	Mcoln1	-0.0816264	0.374031	10.8634	10.9048	10.857	10.8466	10.6136	10.6071	10.464	10.4722	10.6535	10.5941	10.6378	10.7222	10.8021	10.8296	10.3785	10.3578
ENSMUSG00000004561	Mettl17	0.196259	0.0359746	9.14363	9.30173	9.39734	9.37211	9.31621	9.38676	9.26861	9.19616	9.75688	9.74743	9.40476	9.73004	9.55945	9.53618	9.15198	9.0659
ENSMUSG00000094132	Gm3264	-0.390312	0.443563	1.94542	1.74464	1.71311	1.10213	0	1.47267	0	2.14222	1.9965	1.63306	0	0.934413	0	1.5012	0.93252	0
ENSMUSG00000094131	Gm22265	0.121234	0.945932	0	0	0	0	0	0	0	0	0	0	0.969874	0	0	0	0	0
ENSMUSG00000004562	Arhgef40	-0.279073	0.0800729	9.6505	9.86607	9.46868	9.51463	9.50713	9.55283	9.57961	9.54506	8.77997	8.7959	9.74008	9.73159	9.19743	9.19459	9.5449	9.46747
ENSMUSG00000047046	1700031F10Rik	-0.299973	0.686516	2.39978	0	0	0	0	0	0	0	0	0	0	0	0	0	0	0
ENSMUSG00000047045	Tmem164	1.35397	4.56874e-09	10.5557	10.4728	11.7674	11.922	11.3316	11.236	11.1285	11.0508	13.3085	13.2311	12.5014	12.3976	12.1272	12.0804	12.3168	12.3335
ENSMUSG00000047044	D030056L22Rik	0.115104	0.608591	7.31522	7.67505	7.53583	7.57143	7.35905	7.52247	7.8165	8.44467	8.03974	7.81269	7.61889	7.4514	7.74943	7.68041	7.97599	7.83251
ENSMUSG00000077192	Snora17	0.301669	0.337329	3.93144	2.78195	2.74344	4.18592	3.01692	3.54251	3.48557	3.69493	4.08307	4.1549	3.64432	3.33787	3.96379	3.20766	3.45873	3.94569
ENSMUSG00000047040	Prr15l	-1.89497	3.51881e-08	5.07862	4.98024	5.88523	5.3215	5.30423	5.38657	6.17808	5.90445	4.99547	2.8689	3.40418	2.47393	4.05111	3.78821	4.26094	3.0364
ENSMUSG00000072612	Gm10382	-0.384164	0.947146	3.02303	2.78195	2.47439	3.34677	2.60108	4.0856	2.90528	2.61391	2.99591	0	3.40418	0	3.6648	3.46849	3.77826	3.44706
ENSMUSG00000077222	Gm22270	0.797508	0.0100325	3.25618	2.78195	2.74344	2.48203	2.60108	2.85074	3.89827	3.37707	4.80285	3.38648	4.03022	3.57693	3.42434	3.34396	4.03969	3.76636
ENSMUSG00000081070	Gm13181	-0.391621	0.508742	1.94542	1.74464	2.47439	2.48203	1.00969	2.44317	2.4949	2.14222	0	2.64483	2.27342	0.934413	2.29109	2.47948	1.49427	1.486
ENSMUSG00000081071	Gm9836	0.0051644	0.844848	4.17863	3.91712	3.87499	4.18592	4.10565	4.35958	4.65029	4.94842	4.51909	3.87391	4.1903	4.12102	4.28523	4.27111	4.39159	4.60966
ENSMUSG00000072618	Gm10384	0.994315	0.282538	2.39978	1.74464	0	1.71959	3.71828	1.47267	0	0	2.31819	2.054	1.95457	3.05118	3.7715	1.5012	2.47068	1.88817
ENSMUSG00000081076	Rpsa-ps4	-0.0447377	0.683177	0	1.12139	1.09716	1.71959	1.00969	2.6613	0	0.890331	1.58185	1.03622	1.54465	1.49683	0.980803	1.5012	0	0
ENSMUSG00000085768	Gm13707	-1.60496	0.00286428	2.39978	3.80025	2.47439	4.18592	2.01451	3.30403	0	0	0	0	0	0.934413	1.97111	1.5012	0.93252	0
ENSMUSG00000085760	Gm14302	0.573416	0.37095	1.94542	2.17845	0	1.10213	0	0	0	2.39726	2.99591	0	2.27342	1.49683	2.29109	2.22081	0.93252	0
ENSMUSG00000085761	4930455G09Rik	0.780202	0.22892	3.78991	3.20616	0	2.48203	3.18711	0	1.51337	2.80224	0	2.64483	3.7509	4.19465	3.6648	4.20104	1.89756	2.86866
ENSMUSG00000085763	Smc2os	0.483396	0.672351	0	2.51153	0	0	0	0	2.90528	0	0	2.8689	1.95457	0	2.96624	0	1.49427	0
ENSMUSG00000085765	Gm12333	-0.114576	0.866673	0	0	0	0	0	0.916608	0	0	0	0	0	0	0	0	0	0
ENSMUSG00000085766	2810430I11Rik	0.195003	0.859579	3.78991	3.00959	4.88183	3.99161	4.01812	4.35958	0	2.39726	3.90253	1.63306	3.64432	4.57155	2.96624	3.68931	3.57329	4.02763
ENSMUSG00000085767	Gm13563	0.371125	0.0508895	4.88337	5.03299	5.27045	4.581	4.60348	5.38657	5.41724	4.94842	5.69586	4.97612	5.39995	5.26137	5.51677	5.85185	4.95345	5.43716
ENSMUSG00000021587	Pcsk1	1.56798	0.0401078	0	1.74464	2.47439	2.48203	0	2.6613	0	3.78702	2.80335	4.2376	3.11593	3.20164	2.77429	2.22081	3.57329	3.76636
ENSMUSG00000107225	Gm43637	-0.502033	0.371686	2.7448	2.51153	1.71311	2.75137	3.18711	3.16817	1.9192	3.25339	2.31819	2.8689	2.5344	3.33787	2.77429	1.5012	1.89756	0
ENSMUSG00000067786	Nnat	-3.42473	2.86213e-17	9.40866	9.42281	10.1054	10.0127	10.1576	10.2376	8.68914	8.69101	5.63928	4.6536	6.10989	6.27675	5.74342	5.62981	7.86229	7.41197
ENSMUSG00000021539	Lect2	-0.337572	0.462306	0	0	0	0	0	1.47267	3.22441	0	1.9965	0	0	0	0	0	0	0
ENSMUSG00000029810	Tmem176b	0.231211	0.185395	10.7688	10.7281	9.96771	9.9235	10.219	10.2887	9.88286	9.9292	9.77177	9.83966	10.6027	10.6884	10.7163	10.671	10.6505	10.6172
ENSMUSG00000029811	Aoc1	0.0900022	0.869381	0	0	0	0	0	0	3.36089	2.14222	0	0	1.95457	0	2.77429	0	1.49427	0
ENSMUSG00000029813	Doxl1	0.717131	0.222778	0	0	0	0	0	1.47267	0	0	1.9965	0	2.5344	0	0	0	0	2.67882
ENSMUSG00000006589	Aprt	0.489083	6.6668e-07	9.83071	9.69452	9.95948	9.90809	9.67572	9.73818	9.75863	9.76056	10.6678	10.6798	10.2234	10.1753	10.2081	9.95606	10.1438	10.1844
ENSMUSG00000029815	Malsu1	-0.481366	8.30559e-05	9.01833	8.85486	9.09471	8.97187	8.77082	8.64229	8.39536	8.33834	8.20966	8.05996	8.53918	8.35393	8.35807	8.54167	8.12899	8.04418
ENSMUSG00000029816	Gpnmb	0.998212	0.0103353	10.0999	10.1295	9.12152	9.02682	11.1147	11.1153	9.84699	9.8882	10.393	10.3465	12.2469	12.3518	11.9982	12.0703	9.45624	9.46563
ENSMUSG00000029817	Tra2a	0.22773	0.204512	11.0281	11.0912	11.2776	11.3215	11.2583	11.2963	12.0369	11.9912	11.9011	11.8607	11.518	11.3785	11.5825	11.5729	11.6542	11.6551
ENSMUSG00000006585	Cdt1	0.133148	0.383751	8.34272	8.34631	8.67955	8.77822	8.81044	8.70807	9.20429	9.08036	9.35069	9.43558	8.47066	8.55254	8.79748	9.01225	8.71067	8.68528
ENSMUSG00000089686	Mnd1-ps	0.333761	0.685513	0	1.74464	3.33838	1.71959	1.00969	1.47267	2.71463	1.4368	2.31819	1.63306	2.27342	0	2.29109	2.69874	2.68967	2.20233
ENSMUSG00000006586	Runx1t1	-0.740502	0.0176036	6.84624	6.95924	6.87298	6.58762	7.11721	6.93795	7.03158	7.55412	5.12474	5.0235	6.973	6.94356	6.7166	6.64187	6.18547	6.37418
ENSMUSG00000089683	4930570N18Rik	0.484832	0.566427	0	0	0	0	0	0	0	0	0.997666	0	1.95457	0	0	0	0	0.926419
ENSMUSG00000089682	Bcl2l2	-0.0932746	0.338321	10.2694	10.4953	10.0889	10.2861	10.3736	10.3151	10.3155	10.311	10.0815	9.96478	10.1942	10.0982	10.1574	10.1591	10.5066	10.5468
ENSMUSG00000095668	Trbd1	-0.0351115	0.897918	0	0	1.09716	1.10213	1.00969	0.916608	0.946638	0.890331	0	0	0.969874	0.934413	0.980803	0.937638	0.93252	0.926419
ENSMUSG00000095661	Gm8935	0.059704	0.798779	1.27843	0	0	0	0	1.47267	0	0	0	0	0	0	2.29109	0.937638	0	0
ENSMUSG00000041439	Mfsd6	-0.222629	0.0222399	11.3578	11.2912	11.3562	11.2902	11.8011	11.7699	11.8642	11.7511	11.3313	11.3575	11.2135	11.15	11.2844	11.2998	11.5574	11.5067
ENSMUSG00000003032	Klf4	-0.0678037	0.454752	13.4816	13.5068	13.4831	13.5003	14.4442	14.4486	13.7939	13.8305	13.6754	13.6448	13.9159	13.9518	13.5887	13.5842	13.7842	13.8015
ENSMUSG00000003033	Ap1m1	0.198577	0.00695063	10.1712	10.2317	10.1024	10.3215	10.0137	10.116	9.85568	9.94677	10.1285	10.2834	10.2967	10.4951	10.299	10.3361	10.3696	10.139
ENSMUSG00000003031	Cdkn1b	0.0275779	0.784871	11.2961	11.2653	11.2689	11.368	11.0326	11.1159	11.5215	11.5543	11.4393	11.4302	11.1835	11.2397	11.4577	11.43	11.268	11.1949
ENSMUSG00000112549	Gm35818	0.400202	0.677434	0	0	0	0	2.60108	0	0	0	0	0	1.54465	0	1.55931	2.69874	0	0
ENSMUSG00000003038	Hmgn2	0.331606	0.0486992	11.7265	11.7366	11.8614	11.8931	11.6386	11.5329	12.4928	12.4743	12.6297	12.6584	11.9849	11.9856	12.2296	12.2179	12.1209	12.1821
ENSMUSG00000003039	Fam32a	0.302706	0.000441739	10.48	10.5741	10.5401	10.5483	10.9337	10.9517	10.9136	10.8796	11.2023	11.0757	11.0239	11.0294	11.0574	10.9533	10.9943	10.9063
ENSMUSG00000047959	Kcna3	0.383062	0.480256	0	1.12139	0	0	0	0	0	0	0	1.63306	0	0	2.55282	0	0	0
ENSMUSG00000084411	Gm11510	-0.243711	0.490267	1.27843	3.53357	3.87499	3.99161	2.60108	3.16817	0.946638	3.59655	3.45518	3.52463	3.11593	3.78195	1.55931	2.22081	1.89756	1.486
ENSMUSG00000084413	Gm12017	0.201973	0.758117	0	2.17845	0	0	0	0	0	0	1.58185	0	0	0	0	0	2.21239	0
ENSMUSG00000047953	Gp5	1.70404	0.0042726	4.06032	2.17845	1.71311	0	2.33741	0	1.9192	1.8322	3.16577	4.46054	2.5344	3.46235	3.13562	3.46849	3.77826	3.66757
ENSMUSG00000084416	Rpl10a-ps1	0.0806586	0.369342	11.2102	11.2382	11.489	11.437	11.3513	11.3355	11.62	11.6066	11.8282	11.7532	11.5964	11.5311	11.4095	11.2707	11.3021	11.2418
ENSMUSG00000108220	Gm44056	0.0877471	0.784887	0	0	1.71311	1.71959	0	0	0	0	1.58185	0	0	0	2.55282	0	0	0
ENSMUSG00000034379	Wdr5b	-0.00076446	0.987021	7.43892	7.91178	7.59654	7.53621	7.32298	7.51549	8.07153	7.98192	7.41321	7.57101	7.47082	7.72429	7.5836	8.1675	7.45494	7.98388
ENSMUSG00000105614	Dnd1-ps	0.18575	0.852705	0	0	0	0	0	0	0	0	0	0	0	0	0	0	0	1.486
ENSMUSG00000105613	Gm43684	0.0591679	0.884613	0	0	0	1.71959	0	0	2.23558	0	0	0	1.95457	2.47393	0	0	0	0
ENSMUSG00000034371	Tkfc	0.0580476	0.658504	7.99312	7.97381	7.71862	7.35608	7.65585	7.45838	7.90289	7.96723	7.82824	8.00201	7.7338	7.83205	7.55401	7.833	7.98119	7.72608
ENSMUSG00000034377	Tulp4	-0.0914003	0.244183	12.0666	12.1067	11.8392	11.853	11.93	11.8671	11.5615	11.542	11.6664	11.7444	11.7348	11.7407	11.6386	11.6637	11.9221	11.9241
ENSMUSG00000074754	Smim26	-0.816166	2.41453e-08	7.92705	7.75574	7.60501	7.86193	7.52701	7.40648	7.50651	7.58009	6.78979	6.35606	7.31452	6.79759	7.32791	6.60164	6.76983	6.68317
ENSMUSG00000074758	Gm5535	1.00318	0.0255922	1.94542	2.17845	2.14339	3.34677	0	1.87303	1.51337	1.4368	0.997666	3.2337	4.64194	3.87447	2.55282	3.20766	1.49427	2.46016
ENSMUSG00000080303	Gm12419	-0.354312	0.686516	0	1.12139	1.71311	0	0	0	0	0	0	0	0	0	0	0	0	0
ENSMUSG00000089149	Gm22282	-0.184083	0.77508	0	0	0	0	0	1.47267	0	0	0	0	0	0	0	0	0	0
ENSMUSG00000017007	Rbpjl	-0.310254	0.569375	0	0	0	2.48203	0	0	0	0	0	0	0	0	0	0	0	0
ENSMUSG00000017002	Slpi	3.82865	2.09109e-24	5.3036	5.90154	6.83028	6.88221	7.00785	6.79534	5.91533	5.96484	11.4331	11.4175	9.73684	9.69558	10.5962	10.5678	8.91728	8.866
ENSMUSG00000017009	Sdc4	-0.378422	2.00283e-11	12.5127	12.5958	12.6545	12.6699	12.7688	12.8007	12.7577	12.7473	12.3167	12.284	12.4434	12.4396	12.1623	12.1723	12.3255	12.3362
ENSMUSG00000046603	Tcaim	-1.00563	1.08209e-08	9.85978	9.77609	9.9345	9.8046	9.39867	9.33614	8.84856	8.56335	7.9897	8.17983	8.52798	8.41297	8.56136	8.39246	8.65322	8.75911
ENSMUSG00000079264	Gm11077	0.121234	0.945932	0	0	0	0	0	0	0	0	0	0	0.969874	0	0	0	0	0
ENSMUSG00000079262	Slco1a6	1.12591	0.166612	0	2.78195	0	0	0	0	0	0	1.9965	2.8689	0	0	3.13562	3.78821	0	0
ENSMUSG00000046607	Hrk	-1.39701	0.0524097	3.45683	1.74464	2.74344	0	2.01451	2.6613	0.946638	1.8322	0	0	1.54465	0	0	0	0	2.67882
ENSMUSG00000079260	Tmppe	-0.0803239	0.537778	7.24915	7.35074	6.6291	6.76541	7.9381	7.58383	8.14426	7.88105	7.07218	7.16908	7.09941	7.07611	7.421	7.38099	7.99153	7.68878
ENSMUSG00000046605	B3gntl1	0.239881	0.0845394	7.31522	8.01373	8.09434	8.01686	7.61913	7.60372	7.88036	8.18175	8.37038	8.44203	8.01615	7.95368	8.02219	7.99188	7.97599	7.87186
ENSMUSG00000015533	Itga2	0.656123	4.33483e-07	8.39253	8.51806	8.74231	8.83728	8.82018	8.73537	8.88863	8.79448	9.83138	9.75972	9.02403	9.01823	9.06994	9.16269	9.56926	9.54256
ENSMUSG00000015536	Mocs2	0.073907	0.284869	10.9176	10.8879	10.9287	10.8874	10.7582	10.8062	10.7974	10.7433	11.0506	11.0652	10.834	10.7629	10.6178	10.7313	11.099	11.1573
ENSMUSG00000082812	Gm14860	-0.552405	0.439219	2.7448	1.74464	0	2.1506	0	0	0	0	0	0	0	0	0	2.22081	0	0
ENSMUSG00000045555	Mettl24	-1.18187	0.159721	3.78991	4.46989	3.98289	2.75137	3.8253	3.92626	5.28623	5.23668	0	0	3.7509	3.46235	3.7715	4.27111	4.11727	4.44047
ENSMUSG00000082816	Gm11953	0.513016	0.551189	0	0	0	0	0	0	0	0	0	1.63306	1.54465	0	0	0	0	0.926419
ENSMUSG00000082815	Gm5678	1.50489	3.20792e-06	4.3896	5.03299	6.69404	6.49894	5.47832	5.87526	5.89299	5.36174	8.12977	7.8786	6.90539	6.68713	6.70318	6.73159	6.9181	7.30922
ENSMUSG00000099413	Gm17767	-0.80056	0.00110696	4.28797	4.74751	3.98289	3.767	4.41072	4.74106	4.7531	5.02606	3.16577	3.87391	4.03022	4.12102	3.42434	3.78821	4.03969	2.86866
ENSMUSG00000002633	Shh	-2.3844	1.27006e-06	3.02303	2.17845	5.08919	5.44056	5.87697	6.20534	9.55848	9.57926	3.99562	3.2337	3.94299	4.72853	3.54957	2.88903	3.33429	2.20233
ENSMUSG00000002635	Pdcd2l	-0.169179	0.0652187	8.61344	8.70848	8.74997	8.62323	8.57002	8.35607	8.42681	8.15608	8.35289	8.46795	8.27022	8.32963	8.41267	8.58014	8.32566	8.1115
ENSMUSG00000000673	Haao	-0.136374	0.528269	4.28797	5.58564	4.4268	4.94554	3.60268	4.22908	5.82381	5.20364	4.51909	4.2376	4.11248	4.82443	5.66254	5.16128	4.39159	4.10517
ENSMUSG00000044600	Smim7	-0.252273	9.72154e-08	11.4533	11.5936	11.3161	11.3033	11.5077	11.4823	11.4143	11.4674	11.1298	11.0799	11.2667	11.2134	11.2081	11.1358	11.2199	11.2663
ENSMUSG00000044609	Gm9294	-0.153276	0.366902	6.52744	6.29622	6.7409	6.78054	6.71958	6.88475	7.05189	7.19934	7.15523	6.82579	7.02703	6.18939	6.43752	6.38172	6.47792	6.47985
ENSMUSG00000115018	Ndor1	-0.250187	0.661982	9.93315	7.99391	10.1039	6.32415	10.1576	10.2397	10.2847	10.6054	5.24338	10.1186	9.94339	9.87287	8.76233	9.78249	9.93198	9.98602
ENSMUSG00000041078	Grid1	0.320022	0.755021	4.28797	1.74464	0	3.64006	2.60108	0	0	2.61391	1.58185	2.37945	2.75532	2.88319	1.97111	0	3.19809	2.67882
ENSMUSG00000041079	Rwdd2b	0.380146	0.00623666	7.45072	7.27611	7.39645	7.21845	7.32298	7.65545	7.91957	8.0439	7.90224	8.10471	7.95057	8.06094	7.8257	7.62796	7.8791	7.97358
ENSMUSG00000112109	Gm30906	0.244322	0.761494	0	0	0	0	0	0	0	0	0	0	1.95457	0	0	0	0	0
ENSMUSG00000008129	4930432K21Rik	0.202069	0.344633	3.63296	4.54447	3.75837	4.51017	3.60268	4.78817	4.48089	4.30591	5.24338	4.92713	5.2261	4.87009	3.7715	3.05712	4.03969	4.10517
ENSMUSG00000041075	Fzd7	-0.164411	0.675389	10.2694	10.3272	10.7683	10.715	10.3954	10.4253	10.6816	10.7055	11.0828	10.9724	9.82792	9.7176	10.1009	9.8195	10.7291	10.7224
ENSMUSG00000112105	Rps7-ps2	0.239402	0.852705	0	0	0	0	0	0	0	0	0	0	0	0.934413	0.980803	0	0	0
ENSMUSG00000110071	Gm45512	-0.497226	0.208819	6.20385	6.31764	3.98289	5.51481	4.82599	5.00309	1.9192	2.61391	2.31819	2.37945	4.79923	5.51237	4.86954	5.00555	3.9577	3.56153
ENSMUSG00000081898	Gm5754	0.194914	0.852705	0	0	0	0	0	0	0	0	0	0	0	0	1.55931	0	0	0
ENSMUSG00000079481	Nhsl2	0.380451	0.0516235	8.63429	8.40253	8.10035	7.99757	8.4787	8.78557	7.91403	7.94242	7.73682	7.45484	9.34859	9.33554	9.14381	9.15344	8.44707	8.67896
ENSMUSG00000079487	Med12	0.0552214	0.899786	11.1517	11.2162	11.1129	11.1639	10.8989	10.9943	10.2478	10.2384	10.8879	10.7439	11.0365	11.1667	11.0099	11.0493	10.8547	10.717
ENSMUSG00000079484	Phyhd1	-0.270432	0.392659	8.98218	8.94364	8.61813	8.78198	8.74037	8.74734	7.63322	7.7556	7.1143	7.44617	8.65693	8.8085	8.73293	8.83562	8.50234	7.94222
ENSMUSG00000081892	Gm8864	0.238439	0.852705	0	0	0	0	0	0	0	0	0	0	0.969874	0	0	0.937638	0	0
ENSMUSG00000081890	Gm11243	-0.196901	0.715349	1.27843	2.17845	0	0	1.00969	0.916608	0	0	0	0	0.969874	1.90047	0	0.937638	0	0
ENSMUSG00000081896	Gm5389	-0.298751	0.698508	1.27843	1.12139	0	0	0	0.916608	0	0	0	0	0	0	0	0	0	0.926419
ENSMUSG00000081895	Rpl17-ps10	0.140481	0.129159	9.46795	9.37508	9.55861	9.43082	9.55845	9.59484	9.84408	9.75914	9.75356	9.69717	10.0451	9.81275	9.69779	9.79592	9.36972	9.54082
ENSMUSG00000110074	Olfr563-ps1	0.18765	0.852705	0	0	0	0	0	0	0	0	0	0	0	0	0	1.5012	0	0
ENSMUSG00000110077	Gm45632	0.489129	0.524985	1.94542	4.46989	3.63149	3.99161	3.47701	3.74711	2.23558	1.4368	3.31772	3.52463	3.94299	3.46235	4.48661	3.46849	3.19809	3.44706
ENSMUSG00000014725	Adam28	-0.313941	0.563114	0	2.51153	0	0	0	0	0	0	0	0	0	0	0	0	0	0
ENSMUSG00000058163	Gm5431	0.942682	0.00291357	6.23148	7.50808	6.01798	5.74816	7.01917	6.53029	6.02212	6.18393	5.63928	6.15799	9.05556	9.07539	7.8744	7.76784	6.78179	6.45044
ENSMUSG00000000093	Tbx2	-0.0749994	0.423524	7.83995	7.94657	7.90845	7.88311	7.36793	6.81822	6.25016	6.20077	6.94956	6.91644	7.04808	7.1334	7.14153	7.42776	7.35439	7.64402
ENSMUSG00000000094	Tbx4	-1.68139	0.0106608	7.22185	7.48933	6.7409	6.67116	6.24788	6.27314	4.41969	4.36687	1.58185	3.2337	5.77309	6.32673	5.51677	5.60289	4.62198	3.32273
ENSMUSG00000050777	Tmem37	-0.214871	0.959649	7.92705	7.95343	7.00681	7.2405	7.00785	7.46564	6.14064	5.94499	5.72334	5.15696	7.89355	8.3049	7.83188	7.71853	6.1304	6.20838
ENSMUSG00000044254	Pcsk9	1.12423	0.591232	0	0	2.74344	0	2.33741	3.16817	4.80188	4.98776	4.51909	0	2.5344	4.12102	3.28719	3.88077	4.19089	4.4991
ENSMUSG00000040389	Wdr47	-0.656471	4.26502e-06	9.73741	9.8274	9.52107	9.33928	9.8202	9.92761	10.481	10.5807	9.11428	9.17209	9.28572	9.18334	9.19263	9.3218	9.2903	9.42274
ENSMUSG00000040385	Ppp1ca	0.0574711	0.255318	12.61	12.6614	12.6535	12.754	12.7195	12.6993	12.5709	12.6053	12.7787	12.7548	12.7299	12.6905	12.5449	12.5453	12.8561	12.8335
ENSMUSG00000040387	Klhl32	-0.372949	0.433621	2.39978	0	4.70406	2.97824	3.01692	2.6613	3.80563	4.24227	3.90253	2.64483	1.95457	2.21551	0	3.68931	3.9577	2.46016
ENSMUSG00000115457	Gm2387	0.0281715	0.934654	3.25618	3.53357	3.98289	3.767	3.01692	4.2958	3.80563	3.59655	3.69613	3.76661	4.03022	3.46235	3.87085	3.68931	3.19809	3.76636
ENSMUSG00000040380	Cbln3	-0.231123	0.66842	4.17863	3.53357	1.71311	0	2.82393	3.01817	0	0	3.58068	0	2.5344	3.33787	0	2.47948	0	1.486
ENSMUSG00000040383	Aqr	0.220015	0.000732456	10.1222	10.2898	10.3031	10.1903	10.3502	10.342	10.2378	10.3483	10.4414	10.4378	10.3485	10.3884	10.3918	10.4918	10.6979	10.7461
ENSMUSG00000115453	BC048602	-0.148187	0.717335	2.7448	0	0	0	0	0	0	0	0	0	0	0	1.55931	0	0	0
ENSMUSG00000109209	Gm45104	0.367441	0.231761	8.68515	8.46625	7.84553	7.46309	8.47048	8.53244	9.38324	9.36814	9.77341	9.65643	8.68409	8.76686	8.45731	8.51304	8.62693	8.67578
ENSMUSG00000109203	Gm32849	1.17116	0.0565926	3.45683	0	1.71311	2.1506	2.01451	3.4282	0	2.14222	2.80335	4.2376	3.40418	3.78195	3.28719	3.88077	2.87975	0
ENSMUSG00000109205	Gm44954	0.374736	0.431731	1.94542	2.51153	1.09716	3.17424	1.00969	2.6613	1.9192	2.14222	1.9965	1.63306	2.5344	2.21551	2.77429	2.22081	3.04769	3.0364
ENSMUSG00000097832	Gm26912	1.22427	0.000451399	1.94542	3.67306	4.70406	3.17424	3.33933	2.6613	3.48557	3.37707	5.08293	4.52781	4.33438	4.67808	4.86954	4.87662	4.11727	3.66757
ENSMUSG00000041923	Nol4	-0.880344	0.141998	2.39978	3.20616	0	0	0	0	0	1.4368	0	0	0	0	0	0	0	0
ENSMUSG00000041920	Slc16a6	0.477703	0.00152217	9.735	9.78573	9.58239	9.57226	9.97495	9.86856	10.4516	10.4834	10.3025	10.2967	10.3779	10.272	10.3483	10.2894	10.6587	10.7301
ENSMUSG00000041921	Metap1d	-0.206538	0.033211	10.2711	10.1771	10.3951	10.3394	10.0486	10.0856	10.0436	10.0233	10.3725	10.1642	9.93352	9.87427	9.90683	9.93463	9.73071	9.81483
ENSMUSG00000041926	Rnpep	1.00335	4.66765e-27	10.3154	10.2486	10.5825	10.5516	10.3059	10.4402	10.7531	10.7216	11.6971	11.7413	11.5199	11.5774	11.4048	11.3113	11.3814	11.3125
ENSMUSG00000090150	Acad11	0.12461	0.118346	10.7257	10.7714	11.0523	11.0937	10.8711	10.7795	10.7647	10.6367	11.1709	11.1091	10.7617	10.9026	10.8743	10.8788	11.0423	10.9522
ENSMUSG00000055691	Gja6	0.154211	0.839743	0	2.51153	2.47439	2.97824	0	1.87303	3.07365	2.39726	3.31772	1.63306	1.54465	1.49683	1.97111	1.90542	2.47068	2.20233
ENSMUSG00000055692	Tmem191c	0.087296	0.666794	6.2586	6.47844	6.52586	6.99025	5.80033	6.02042	6.14064	6.07854	6.6678	6.67075	5.96243	6.73727	6.31938	6.54619	5.95132	6.13633
ENSMUSG00000090159	Gm8580	-0.159803	0.866673	1.27843	0	0	0	0	0	0	0	0	0	0	0	0	0	0	0
ENSMUSG00000089542	Gm25835	0.351229	0.0448772	4.57361	4.80931	5.18267	4.99825	5.18871	4.83379	4.89475	4.42535	5.38776	5.56185	5.43234	5.29524	5.17186	4.57802	5.15085	5.13836
ENSMUSG00000021268	Meg3	-1.23219	0.0901276	11.9268	11.8229	10.872	10.9185	11.6164	11.5308	10.1189	10.0102	7.78325	7.90414	11.5231	11.6504	10.0738	9.96402	10.0103	10.0499
ENSMUSG00000040037	Negr1	-0.38841	0.652792	5.78603	6.01079	5.73902	5.0491	6.1688	6.67518	5.6482	6.11453	3.58068	4.46054	4.89531	5.82217	6.66216	6.31693	6.38687	5.95971
ENSMUSG00000040035	Disp2	3.38989	9.12268e-25	3.25618	2.78195	3.33838	2.75137	3.18711	2.18608	3.22441	3.1181	4.63937	5.68484	6.81	7.27592	6.80718	6.83931	6.18547	6.72061
ENSMUSG00000040034	Nup43	0.247909	0.194143	7.7757	7.79445	7.71862	7.8332	7.85213	7.74772	8.56393	8.58917	8.6392	8.64123	8.10423	7.53173	7.94449	7.68683	8.60016	8.71031
ENSMUSG00000040033	Stat2	1.06676	4.55939e-11	9.89261	9.87874	9.74638	9.62559	9.89274	9.79839	9.81616	9.88299	10.5652	10.5134	11.6417	11.6426	10.8092	10.8325	10.5666	10.4964
ENSMUSG00000094897	Gm22288	-0.296949	0.77508	1.27843	0	1.09716	0	0	0	0	0	0	0	0	0	0	0	0	0
ENSMUSG00000061740	Cyp2d22	-0.452608	0.0906561	9.48814	9.29634	9.31973	9.32646	8.95886	9.1276	7.80458	7.6492	7.77014	7.71506	8.89633	8.74864	9.17573	8.97861	8.07654	7.989
ENSMUSG00000061742	Slc22a12	0.00148255	0.904087	0	0	0	0	1.00969	2.44317	0	0	0	0	0	0	1.55931	1.90542	0	0
ENSMUSG00000101791	2210011K15Rik	-0.322203	0.264215	0	2.17845	0	3.17424	2.33741	0	0	3.69493	0	0	1.54465	1.90047	1.55931	1.90542	1.89756	0
ENSMUSG00000105925	Gm43846	-0.243177	0.77508	1.94542	0	0	0	0	0	0	0	0	0	0	0	0	0	0	0
ENSMUSG00000105926	Gm43386	-0.189171	0.77508	0	0	0	0	0	0	1.51337	0	0	0	0	0	0	0	0	0
ENSMUSG00000105929	Gm43693	1.26315	0.0140201	0	0	2.74344	2.75137	2.82393	3.01817	1.9192	3.1181	4.16551	3.0628	3.11593	3.20164	3.54957	3.05712	2.87975	3.44706
ENSMUSG00000105928	Gm9256	0.596696	0.044897	2.39978	3.67306	3.63149	2.75137	3.33933	2.6613	2.71463	2.96879	2.99591	4.3158	3.26724	2.69303	3.7715	4.73503	3.57329	3.56153
ENSMUSG00000015095	Fbxw5	-0.42955	5.27111e-05	11.0438	11.0366	10.8868	10.9185	10.5614	10.7997	10.3374	10.4075	10.1565	10.2748	10.4499	10.4713	10.4381	10.4357	10.2084	10.1205
ENSMUSG00000015094	Npdc1	-0.0310563	0.836023	10.0249	10.0565	9.95783	9.91153	9.86636	10.034	9.90675	9.9629	9.62833	9.62028	10.1883	10.19	9.95574	9.88521	9.9743	10.0302
ENSMUSG00000015093	Clic3	-0.836295	2.24981e-16	10.7305	10.7626	10.8	10.7229	10.7933	11.0401	10.9281	11.0285	10.0999	10.211	9.72708	9.79066	9.90097	9.78997	10.4039	10.1922
ENSMUSG00000015092	Edf1	-0.228295	0.00110261	11.2162	11.1446	11.1299	11.1783	11.0172	10.9484	11.1183	11.0525	11.1143	11.0827	10.8853	10.8366	10.7558	10.658	10.7911	10.8553
ENSMUSG00000015090	Ptgds	-2.57542	8.96843e-14	7.19403	7.31923	7.34683	7.73567	7.21886	7.16015	7.90847	7.98679	4.75039	5.23954	4.1903	4.39537	4.28523	4.04977	6.01352	6.34251
ENSMUSG00000109680	Gm32098	0.634068	0.340001	1.27843	0	0	0	2.82393	2.18608	0	2.39726	0	0	3.11593	1.90047	2.96624	0	3.57329	2.20233
ENSMUSG00000056342	Usp34	-0.0824281	0.0358166	11.6625	11.5675	11.646	11.6584	11.77	11.7108	11.7154	11.7968	11.621	11.5634	11.5478	11.5714	11.5459	11.6498	11.699	11.6699
ENSMUSG00000038372	Gmds	0.518211	3.98357e-05	6.75396	7.27611	7.46318	7.64766	7.14847	7.48006	7.61286	7.68555	7.85333	8.11568	8.00004	7.92151	7.8257	7.67396	7.79896	8.02436
ENSMUSG00000065245	Gm22295	-0.137145	0.866673	0	0	1.09716	0	0	0	0	0	0	0	0	0	0	0	0	0
ENSMUSG00000065246	Gm22297	-0.137766	0.866673	0	0	0	1.10213	0	0	0	0	0	0	0	0	0	0	0	0
ENSMUSG00000047564	Krtap3-1	-2.25138	0.0114632	0	0	0	0	5.69137	5.41686	4.28891	2.61391	0	0	0	0	0	0	0	0
ENSMUSG00000047565	Acot10	-0.0572337	0.811929	2.39978	3.37913	3.16597	3.99161	3.18711	3.30403	2.23558	4.03253	1.58185	3.65069	2.94686	3.68308	3.13562	3.34396	3.33429	3.56153
ENSMUSG00000047562	Mmp10	3.62308	4.93355e-08	2.7448	3.80025	6.04313	5.61947	4.34029	4.74106	3.07365	0	8.75356	8.58312	7.28822	7.07611	7.12149	6.88472	6.90722	6.73288
ENSMUSG00000057691	Zfp746	0.224459	0.000165637	9.61159	9.77416	9.61629	9.48953	9.74892	9.70634	9.78161	9.7803	9.8856	10.1022	9.84456	9.96386	9.80217	9.93193	9.9782	9.79595
ENSMUSG00000057697	Vmn1r53	0.187104	0.852705	0	0	0	0	0	0	0	0	0	0	0	1.49683	0	0	0	0
ENSMUSG00000057696	Rpl30-ps1	0.478163	0.426676	0	1.74464	2.14339	2.48203	1.00969	0.916608	1.9192	1.4368	2.31819	2.054	1.95457	1.90047	1.55931	1.90542	1.89756	1.88817
ENSMUSG00000053338	Tarm1	3.21719	3.51094e-18	3.25618	3.67306	3.87499	3.64006	4.54205	4.00813	3.36089	3.87358	8.22416	7.99608	6.81	7.36633	7.85633	7.52417	4.91051	5.27885
ENSMUSG00000085400	Pard3bos3	-0.0990004	0.786808	0	0	0	1.71959	1.59787	0	0	0	0	0	1.54465	0	0.980803	0	0	0
ENSMUSG00000085403	Gm13068	2.24709	3.79694e-05	0	0	0	0	0	0	0	0	1.9965	2.8689	2.27342	2.69303	0	0	4.11727	4.02763
ENSMUSG00000085402	Gm12111	-0.137145	0.866673	0	0	1.09716	0	0	0	0	0	0	0	0	0	0	0	0	0
ENSMUSG00000085407	1700095J03Rik	0.446776	0.66253	0	2.78195	0	0	0	2.18608	0	1.4368	0	1.63306	1.95457	2.69303	0	0	2.21239	1.486
ENSMUSG00000085409	Gm16155	-0.0801789	0.796498	0	0	0	0	0	2.18608	0	0	0	0	1.54465	0	0	0	0	0
ENSMUSG00000085408	C530005A16Rik	-0.839584	0.0204479	5.49819	5.72041	5.73902	5.83766	5.82633	5.1901	5.17952	4.90797	3.58068	4.3158	5.8228	4.82443	3.87085	5.60289	4.45272	4.71235
ENSMUSG00000053332	Gas5	0.448181	0.000190647	11.8647	11.965	12.1096	12.0613	12.0565	12.1273	12.4444	12.4097	13.0156	12.9241	12.3472	12.3374	12.3364	12.3396	12.6608	12.6629
ENSMUSG00000053333	Dis3l2	-0.224748	0.0137426	9.46795	9.66975	9.25125	9.34438	9.40084	9.44488	8.89987	9.10964	9.15521	9.10209	9.16803	9.22567	9.13634	9.14647	8.93346	8.92332
ENSMUSG00000053334	Ficd	-0.297038	0.00765998	7.93547	7.91178	7.92207	8.12155	7.69871	7.69924	7.73092	7.7556	7.13491	7.24099	7.77227	7.57373	7.7817	7.61455	7.62395	7.65695
ENSMUSG00000109975	Gm19196	-0.599017	0.0856409	5.07862	4.61537	4.26524	3.88367	5.26674	4.00813	4.80188	4.17569	3.31772	3.65069	4.64194	4.67808	4.60677	4.04977	3.67941	2.67882
ENSMUSG00000109973	Gm45397	1.01621	0.193793	0	0	2.74344	3.767	3.60268	3.4282	1.9192	3.49098	2.99591	3.76661	3.40418	2.21551	4.48661	2.69874	4.19089	3.32273
ENSMUSG00000038845	Phb	-0.21879	0.0217838	11.3826	11.2933	11.3077	11.3535	11.0037	11.0552	10.9219	10.9113	11.0795	11.1709	10.8218	10.7369	10.7839	10.7529	11.0906	11.0425
ENSMUSG00000038844	Kif16b	-0.305481	0.0200882	10.4331	10.5652	10.2952	10.2954	10.4244	10.3943	10.3405	10.2465	9.50511	9.61642	10.0902	10.2826	10.3601	10.4069	10.169	10.1205
ENSMUSG00000105127	Gm42470	0.0237881	0.978837	4.57361	4.30808	3.63149	4.35714	4.01812	4.58973	2.90528	2.61391	4.45497	3.38648	4.26414	4.67808	2.55282	3.96774	3.77826	4.10517
ENSMUSG00000038840	Birc7	0.193082	0.852705	0	0	0	0	0	0	0	0	0	0	1.54465	0	0	0	0	0
ENSMUSG00000038843	Gcnt1	0.567524	0.000708223	8.13158	8.18084	7.63839	7.27295	8.30466	8.24649	8.11561	8.05783	8.28075	8.09919	8.84913	8.82018	8.94727	8.91437	8.22849	8.34917
ENSMUSG00000076271	Mir697	0.187693	0.68499	1.27843	1.74464	2.97012	2.48203	2.82393	1.47267	1.9192	1.8322	1.9965	3.2337	1.54465	1.90047	2.55282	1.90542	2.21239	2.67882
ENSMUSG00000038848	Ythdf1	-0.214214	9.70773e-05	10.9133	10.8717	10.8798	10.8547	10.9397	10.9805	10.9157	10.9529	10.7477	10.7118	10.9064	10.8495	10.5898	10.5652	10.5931	10.6312
ENSMUSG00000110247	Gm45269	0.484293	0.358329	0	0	0	1.71959	0	0	0	0.890331	1.58185	0	0	0.934413	0.980803	1.5012	0	1.486
ENSMUSG00000110244	Gm2253	-0.278306	0.327041	1.27843	0	2.74344	2.48203	3.01692	1.47267	2.4949	1.8322	2.31819	1.63306	1.95457	1.90047	0	1.90542	1.49427	1.88817
ENSMUSG00000110245	Gm20100	1.81413	0.000265886	2.7448	1.74464	0	2.1506	0	2.6613	0	1.4368	2.80335	3.0628	3.7509	3.57693	2.96624	3.58312	3.04769	2.46016
ENSMUSG00000110242	G630064G18Rik	-0.132015	0.838063	2.7448	0	2.14339	0	2.01451	0	0	1.4368	2.31819	0	0	0	1.55931	2.47948	0	0.926419
ENSMUSG00000076867	Trdv4	-1.3342	0.000285144	5.78603	5.08388	3.49237	4.77475	5.06313	4.2958	6.41602	6.32885	2.99591	3.65069	3.26724	2.88319	4.28523	4.20104	4.67426	4.60966
ENSMUSG00000076866	Trdv2-2	-0.243177	0.77508	1.94542	0	0	0	0	0	0	0	0	0	0	0	0	0	0	0
ENSMUSG00000102825	Gm36990	-0.433029	0.566384	0	1.74464	0	1.71959	0	0	0	0	0	0	0	0	0	0	0	0
ENSMUSG00000018362	Kpna2	0.532389	0.00698884	10.4971	10.3599	10.6269	10.6792	10.7353	10.7192	11.4833	11.5203	11.6482	11.7104	10.8926	10.8763	11.26	11.2023	11.6353	11.6551
ENSMUSG00000018363	Smurf2	0.00576165	0.890669	10.3599	10.4006	10.3853	10.3202	10.5468	10.573	10.3589	10.5424	10.2877	10.3253	10.4725	10.5069	10.4136	10.2268	10.67	10.6303
ENSMUSG00000087295	Gm3948	-0.285141	0.610898	0	0	2.14339	1.71959	0	0	0	0	1.58185	0	0	0	0	0	0	0
ENSMUSG00000114696	Gm47479	-0.214948	0.77508	0	0	0	1.71959	0	0	0	0	0	0	0	0	0	0	0	0
ENSMUSG00000016018	Mtrex	-0.152294	0.00886969	10.8886	10.8341	10.9338	10.8839	10.7734	10.7838	10.8064	10.7397	10.5869	10.503	10.5929	10.5697	10.8279	10.7966	10.7679	10.7804
ENSMUSG00000066571	4931406P16Rik	-0.325337	0.0724805	11.0813	11.0211	10.9405	11.0096	11.2607	11.2576	10.4021	10.3605	9.95533	10.0271	10.7736	10.8805	11.0241	10.9447	10.6325	10.4928
ENSMUSG00000103439	Gm7019	0.59651	0.272443	0	0	0	0	0	1.47267	1.51337	0.890331	1.58185	2.054	1.54465	1.49683	1.97111	0	0	0
ENSMUSG00000103438	Gm36991	-0.11833	0.866673	0	0	0	0	0	0	0.946638	0	0	0	0	0	0	0	0	0
ENSMUSG00000103436	Gm36995	0.0902499	0.753043	8.2376	7.60709	7.93556	8.75926	8.50711	8.58341	7.55	7.7726	8.50314	8.66383	7.91663	8.46598	7.94449	8.49118	8.0069	7.68247
ENSMUSG00000103430	Gm36996	-0.243177	0.77508	1.94542	0	0	0	0	0	0	0	0	0	0	0	0	0	0	0
ENSMUSG00000103433	Gm2272	0.380732	0.672075	0	0	0	0	0	0	0	0	0	0	1.54465	0	0	1.5012	0	0
ENSMUSG00000103432	6720464F23Rik	-0.403309	0.598736	0	0	1.71311	0	0	0	1.51337	0	0	0	0	0	0	0	0	0
ENSMUSG00000064620	Gm22303	-0.214139	0.77508	0	0	1.71311	0	0	0	0	0	0	0	0	0	0	0	0	0
ENSMUSG00000064626	Gm22306	-0.159803	0.866673	1.27843	0	0	0	0	0	0	0	0	0	0	0	0	0	0	0
ENSMUSG00000033214	Slitrk5	-0.841936	0.274091	2.39978	2.17845	3.16597	2.97824	3.33933	3.30403	2.23558	4.48156	2.99591	2.37945	3.11593	0	0	2.22081	2.68967	3.94569
ENSMUSG00000020349	Ppp2ca	-0.11267	0.0839824	13.0087	13.0134	12.9171	12.9171	13.1394	13.0926	12.8923	12.8799	12.7838	12.8256	12.8645	12.8611	12.7548	12.7338	13.0671	13.0685
ENSMUSG00000026955	Sapcd2	-0.0335487	0.924408	6.69563	6.06246	6.96794	6.89617	6.44536	6.36922	7.85746	7.36537	7.75024	7.35651	6.06928	5.62319	6.28376	6.50316	7.29719	7.50788
ENSMUSG00000054648	Zfp869	-0.131336	0.0399317	10.4015	10.439	10.1567	10.0349	10.1892	10.1913	10.2772	10.2914	10.1827	10.0813	10.1141	10.0445	10.1878	10.3009	10.0179	10.0013
ENSMUSG00000107534	Gm43920	0.546393	0.460249	0	0	0	0	0	0	0	0	0	0	0	1.90047	0	0	2.47068	0
ENSMUSG00000107535	Gm44183	-0.377045	0.607196	0	0	1.09716	0	0	0	1.9192	0	0	0	0	0	0	0	0	0
ENSMUSG00000054641	Mmrn1	0.272283	0.220486	7.58534	7.58076	6.09214	5.94897	7.72659	7.64269	7.18657	7.12188	5.97268	5.62466	6.81	7.37427	8.51987	8.59387	8.24154	7.92629
ENSMUSG00000054640	Slc8a1	0.890649	8.90058e-05	8.22391	7.93275	7.77223	7.46309	7.68456	7.45108	7.52842	7.7726	7.33521	7.46346	9.55021	9.32533	9.0409	9.1277	8.5203	8.59072
ENSMUSG00000070465	Gm9696	0.460491	0.0011532	8.4288	8.24933	8.2803	8.42571	9.12519	9.08106	8.59194	8.57632	8.92903	9.02561	9.01604	9.20577	8.83179	8.9994	9.23045	9.20448
ENSMUSG00000037001	Zfp39	-0.308219	0.0157995	7.97689	7.77909	7.50901	7.49095	7.34113	7.66179	7.50651	7.60561	6.70962	7.37489	7.14898	7.40562	7.37943	7.45058	7.6106	7.32551
ENSMUSG00000103772	Gm36933	0.379865	0.673207	0	0	0	0	0	0	0	0	0	0	1.54465	0	0	0	1.49427	0
ENSMUSG00000070462	Tlnrd1	0.610582	2.00166e-08	8.18203	7.96705	8.01396	8.01686	8.37241	8.45061	8.43456	8.4899	8.87185	8.97529	9.08132	9.05082	8.72962	8.8699	8.72932	8.50391
ENSMUSG00000110863	---	0.356662	0.704613	0	0	1.71311	0	3.01692	2.6613	0	1.4368	0	3.0628	2.75532	2.47393	0	1.5012	0	1.88817
ENSMUSG00000048387	Osr1	0.388953	0.0679747	8.07168	7.96025	6.6124	6.89617	7.67744	7.77721	7.45407	7.4095	6.73684	6.15799	9.02668	9.01316	8.96705	8.88952	7.06239	7.1167
ENSMUSG00000033253	Szt2	0.00469789	0.928822	10.445	10.721	10.6059	10.611	10.4664	10.5191	10.4256	10.4929	10.6238	10.7288	10.3644	10.5601	10.4889	10.4845	10.5048	10.5692
ENSMUSG00000033255	Gm5134	0.22763	0.523547	1.27843	0	0	1.71959	2.01451	0	0	0	0	0	3.11593	1.49683	0	2.22081	0	0
ENSMUSG00000048388	Fam171b	-0.499609	0.065804	8.58158	8.0904	7.85266	7.65588	8.04715	7.72973	8.07649	8.01562	6.75026	7.0135	8.36555	8.19706	7.64102	7.86733	7.11061	7.10731
ENSMUSG00000033257	Ttll4	0.0989379	0.185078	10.1296	9.98464	10.3365	10.3019	10.198	10.2691	10.4324	10.3929	10.4791	10.5583	10.2303	10.316	10.1926	10.3238	10.4269	10.3095
ENSMUSG00000033256	Shf	0.66464	0.00506579	6.38704	6.51599	7.45383	7.61427	6.91398	7.17795	7.63994	7.38023	8.37905	8.32399	7.36573	6.98566	7.49294	7.2483	8.27155	8.33314
ENSMUSG00000021959	Lats2	0.00677769	0.814194	10.0886	10.0501	9.78788	9.99496	10.1001	10.0401	9.90256	9.85001	9.65889	9.49141	10.2222	10.2156	10.018	10.0784	10.0255	10.1585
ENSMUSG00000021958	Pinx1	0.143978	0.426239	7.73766	7.80965	7.6548	7.59729	7.52701	7.59049	8.28817	8.43402	7.97263	7.923	7.61184	7.79702	7.93878	7.73101	8.42816	8.38847
ENSMUSG00000021951	Eef1akmt1	-0.163197	0.0277125	8.39864	8.55009	8.84953	8.68884	8.54675	8.41729	8.58847	8.78054	8.55376	8.40673	8.38223	8.34588	8.42906	8.30747	8.49872	8.59072
ENSMUSG00000021950	Anxa8	-0.360925	0.0112818	14.8627	14.853	14.7357	14.7472	15.0001	15.0019	14.8349	14.8254	14.7434	14.7638	14.1353	14.1464	14.217	14.2103	14.8727	14.8848
ENSMUSG00000021953	Tdh	1.12958	7.71226e-11	8.91559	8.79502	9.1822	8.98499	9.27195	9.46857	8.6023	8.56661	10.3866	10.4692	10.1053	10.0332	9.46324	9.45947	10.4524	10.4545
ENSMUSG00000037007	Zfp113	0.084914	0.506785	8.71483	8.43719	8.24822	8.0976	8.18918	8.07188	8.56746	8.6548	8.72326	8.52257	8.27915	8.25414	8.55391	8.50579	8.35398	8.46767
ENSMUSG00000021957	Tkt	0.684052	9.36337e-05	11.6356	11.6804	12.3116	12.3377	12.3073	12.3152	12.6428	12.5852	13.4594	13.4858	12.6921	12.6366	12.6176	12.6618	12.8665	12.8685
ENSMUSG00000116165	Pdxp	-0.196589	0.470408	6.43537	7.18581	6.92801	5.58542	6.86464	6.80683	7.64664	8.10779	6.53454	7.36573	6.73408	5.72611	6.51635	6.08371	7.56286	7.46441
ENSMUSG00000116164	1110013H19Rik	0.326246	0.223862	4.57361	4.30808	4.98923	3.99161	4.10565	3.01817	3.98532	4.10588	5.31737	4.97612	3.64432	5.07895	4.71768	4.20104	3.57329	4.17875
ENSMUSG00000071073	Lrrc73	-0.3919	0.339244	5.07862	4.39126	5.5057	4.43568	4.26624	4.35958	4.59601	5.26897	4.2435	5.11383	3.64432	5.11733	2.96624	5.12389	4.11727	4.44047
ENSMUSG00000071072	Ptges3	0.157577	0.358455	11.4444	11.4051	11.5252	11.6471	11.5681	11.605	12.2375	12.2933	12.1457	12.0177	11.7052	11.7108	11.732	11.701	11.9927	11.9811
ENSMUSG00000100160	Gm28527	-0.290047	0.522634	1.27843	1.12139	1.09716	0	0	0.916608	0.946638	0.890331	0.997666	1.03622	0.969874	0	0	0	0	0.926419
ENSMUSG00000100164	---	-0.700357	2.96182e-08	7.15126	6.88943	6.5955	6.6873	6.46204	6.58468	6.40026	6.82877	5.92614	5.92833	6.1494	6.18939	6.13182	5.94054	5.97235	5.75843
ENSMUSG00000071074	Yipf3	-0.139142	0.0282318	10.4742	10.5819	10.436	10.477	10.4234	10.5103	10.4488	10.4398	10.2877	10.4169	10.4744	10.5894	10.241	10.2443	10.2659	10.1585
ENSMUSG00000019102	Aldh3a1	0.214648	0.129641	10.8344	10.821	10.539	10.5394	10.3625	10.4355	10.5005	10.46	11.5561	11.5798	10.0516	10.2332	11.3472	11.3118	10.0762	10.0536
ENSMUSG00000030058	Copg1	0.270838	2.45072e-08	11.346	11.4494	11.2921	11.3434	11.3099	11.3537	11.3766	11.3712	11.604	11.5457	11.7184	11.7894	11.433	11.5906	11.6175	11.71
ENSMUSG00000036555	Iqce	0.0106515	0.946712	8.69511	8.79502	8.63063	8.72838	8.51112	8.70807	8.97624	8.93697	8.61005	8.69343	8.6535	8.89111	8.84713	8.85856	8.7629	8.75008
ENSMUSG00000036557	Stpg4	0.730032	0.263256	0	0	0	0	0	0	0	0	0	0	0	2.69303	0	2.22081	0	0.926419
ENSMUSG00000036551	Akap14	-0.120636	0.716058	3.25618	0	0	0	0	0	0	0	0	0	0	0	2.29109	0	0	0
ENSMUSG00000036550	Cnot1	-0.000326513	0.971261	11.8675	11.7671	11.9032	11.9095	11.9236	11.9667	11.8455	11.8733	11.8545	11.8476	11.8225	11.7906	11.8259	11.835	12.0797	11.998
ENSMUSG00000036553	Sh3tc1	0.467229	0.0096076	8.14617	7.98724	8.07619	7.84764	8.06364	8.17739	7.44642	7.31212	7.41321	7.68591	8.77213	8.70206	8.70291	8.54521	8.46573	8.50749
ENSMUSG00000036552	Ermard	0.546316	0.00058035	9.06516	9.04344	8.98545	8.93516	8.69875	8.70193	8.83104	8.51704	8.96688	9.01393	9.6654	9.81421	9.9358	9.92787	8.91185	8.91258
ENSMUSG00000099922	Gm29016	-0.0272985	0.960095	0	0	0	1.71959	0	0	0	0	0	0	0	0	0	1.5012	0	0
ENSMUSG00000091587	Gm17191	0.197731	0.852705	0	0	0	0	0	0	0	0	1.58185	0	0	0	0	0	0	0
ENSMUSG00000091586	Cyp4f17	0.278808	0.0176397	8.95756	8.76024	8.80245	8.97516	8.61173	8.5967	8.74009	8.47958	9.38765	9.48719	8.98088	8.83177	8.85927	8.54167	9.0641	9.00145
ENSMUSG00000055994	Nod2	0.413329	0.0904679	8.18203	8.45663	9.43345	9.35705	9.22141	9.05482	8.35507	8.20698	9.80108	9.93567	9.18238	9.31092	8.90101	9.07236	8.68223	8.68843
ENSMUSG00000055991	Zkscan5	-0.211509	0.0731727	8.91984	9.19292	8.86724	8.78198	8.50711	8.50802	8.35915	8.31146	8.40897	8.29049	8.72715	8.5063	8.53131	8.67366	8.29678	8.32101
ENSMUSG00000108750	Gm44750	-0.590538	0.194021	1.94542	2.51153	2.74344	2.48203	0	0	2.71463	2.39726	1.9965	1.63306	0.969874	1.49683	0	2.47948	1.49427	0
ENSMUSG00000108753	Gm45094	1.01399	0.346563	0	0	1.71311	0	3.47701	2.18608	2.90528	0	2.31819	1.03622	3.11593	2.88319	1.97111	1.5012	3.67941	1.88817
ENSMUSG00000033213	AA467197	2.72528	1.60529e-05	4.48454	4.61537	3.63149	3.50085	5.80033	6.32198	4.06741	0.890331	7.87186	7.85914	6.70786	6.94356	7.64102	7.74339	5.32445	5.02323
ENSMUSG00000023084	Lrrc71	0.710789	0.205518	3.25618	0	3.98289	4.35714	3.47701	3.74711	4.21879	3.49098	3.69613	4.1549	4.46537	3.20164	4.66329	3.96774	4.03969	4.02763
ENSMUSG00000023087	Noct	0.574918	0.00118109	9.69088	9.59497	9.96442	10.0111	10.5261	10.5278	10.1825	10.1106	10.5775	10.6926	11.2263	11.1695	10.679	10.749	10.1838	9.92985
ENSMUSG00000047875	Gpr157	-0.604109	9.54967e-05	10.3985	10.5186	10.0553	10.1544	10.2529	10.308	9.27726	9.2857	9.12719	9.15889	9.60629	9.60902	9.46523	9.4855	9.3972	9.56846
ENSMUSG00000104555	Gm5983	-0.114576	0.866673	0	0	0	0	0	0.916608	0	0	0	0	0	0	0	0	0	0
ENSMUSG00000030788	Rnf141	0.387752	2.0077e-05	10.4167	10.4341	10.5212	10.5405	10.5112	10.3271	10.2031	10.2312	10.969	10.8104	10.5363	10.4924	10.7525	10.6382	11.0755	11.0126
ENSMUSG00000030789	Itgax	0.0486157	0.747707	8.03293	8.34631	7.67906	7.6722	8.70227	8.74137	7.84588	7.80049	8.76021	8.59493	7.96171	7.98515	8.55016	8.58702	7.22016	7.55009
ENSMUSG00000030786	Itgam	1.63413	4.26863e-08	10.5868	10.7008	9.75971	9.65051	10.3299	10.4383	9.30502	9.26183	11.4822	11.4735	12.3461	12.4044	12.4087	12.44	10.2314	10.3197
ENSMUSG00000097292	A230107N01Rik	0.581051	0.253572	2.39978	3.37913	0	2.97824	3.01692	2.6613	3.22441	3.78702	2.99591	3.76661	1.95457	4.04343	3.6648	3.68931	3.77826	2.20233
ENSMUSG00000097290	1300002E11Rik	-0.0122939	0.89137	7.98503	8.04617	8.13584	7.98457	7.97344	8.06711	8.27094	8.56661	8.15016	8.20059	7.88187	7.7118	8.24224	8.1113	8.28422	8.34917
ENSMUSG00000030782	Tgfb1i1	0.0574481	0.486124	9.15449	9.04986	8.84596	9.01408	9.05546	9.30206	9.09109	8.94449	8.53837	8.69343	9.59382	9.6716	9.36442	9.40402	8.83643	8.81499
ENSMUSG00000023088	Abcc1	-0.138806	0.00824186	12.1133	12.2012	12.0837	12.0816	12.2104	12.1478	11.8725	11.8828	11.9235	11.9477	11.8602	11.9129	11.9134	11.9659	12.0112	11.9483
ENSMUSG00000030780	BC017158	0.362486	0.000244614	9.09931	9.0626	9.22677	9.09496	9.13303	8.91855	9.48009	9.43905	9.63014	9.89644	9.33152	9.48976	9.37715	9.46135	9.64816	9.51973
ENSMUSG00000100575	Gm21489	0.1226	0.945932	0	0	0	0	0	0	0	0	0	0	0	0	0.980803	0	0	0
ENSMUSG00000107478	Gm45234	-0.0719496	0.987907	1.94542	4.12581	4.26524	2.48203	4.01812	4.15913	3.22441	0	1.9965	4.1549	5.07017	3.57693	3.54957	0.937638	2.47068	1.88817
ENSMUSG00000091639	Gm3756	0.469862	0.0806342	5.45195	5.4756	5.46906	5.44056	5.3764	5.85327	6.56476	6.66853	6.24332	6.09285	6.04853	6.43704	6.02802	6.08371	6.50703	6.61853
ENSMUSG00000080810	Gm11737	0.00899836	0.960095	0	0	0	0	0	1.47267	0	0	0	0	1.54465	0	0	0	0	0
ENSMUSG00000033788	Dysf	-0.330434	0.387884	10.9719	11.0406	10.8946	10.8917	10.5071	10.3201	9.16986	8.90136	8.66422	8.83294	10.7048	10.7764	10.5998	10.5842	9.91171	9.9796
ENSMUSG00000091636	Akain1	0.244322	0.761494	0	0	0	0	0	0	0	0	0	0	1.95457	0	0	0	0	0
ENSMUSG00000096810	Gm10481	-0.561489	0.102223	3.45683	2.78195	3.16597	1.71959	2.33741	2.6613	2.71463	1.4368	1.58185	1.63306	1.54465	2.47393	1.97111	1.90542	2.21239	2.46016
ENSMUSG00000049265	Kcnk3	0.0393754	0.857308	4.57361	4.21982	5.18267	5.27953	5.5735	5.2586	4.93904	5.09973	5.08293	4.38999	4.98538	5.03953	5.51677	5.78157	5.03568	4.60966
ENSMUSG00000060621	Nkpd1	-0.0898854	0.632245	9.28881	9.19292	9.59732	9.66281	9.81209	9.91042	10.2793	10.2404	9.88255	9.93257	9.39247	9.46765	9.31013	9.06498	9.995	10.2197
ENSMUSG00000038067	Csf3	6.13498	1.38459e-18	0	0	2.14339	1.71959	2.01451	2.44317	0	0	8.57654	8.90745	7.50929	7.60783	7.703	7.66096	4.45272	4.98271
ENSMUSG00000038065	Mturn	-0.927358	1.96179e-07	9.54707	9.71687	9.41431	9.23332	9.3367	9.5078	9.1582	8.92689	8.11429	7.79232	7.99462	8.31732	8.91271	8.97336	8.55556	8.7621
ENSMUSG00000105265	Sox2ot	-1.04892	0.00106306	3.45683	3.80025	3.33838	2.97824	4.10565	4.2958	5.59384	4.68675	3.45518	3.76661	2.27342	3.05118	2.55282	2.69874	2.87975	3.18666
ENSMUSG00000105263	Gm42427	-0.549472	0.0264289	5.19549	4.92548	5.13668	5.23629	4.60348	4.58973	4.06741	3.87358	3.80302	4.1549	4.11248	4.45652	4.35553	4.83095	3.57329	3.94569
ENSMUSG00000038060	Dlec1	0.969741	0.298625	0	0	3.49237	3.767	2.60108	4.00813	3.22441	3.95524	3.16577	4.1549	2.94686	3.68308	4.28523	3.34396	4.03969	3.18666
ENSMUSG00000097745	AI115009	-0.10038	0.929776	0	2.17845	1.09716	2.75137	0	1.87303	0	0	0	0	0	0	3.13562	1.5012	0	2.46016
ENSMUSG00000097744	D030040B21Rik	0.162433	0.842862	0	0	0	2.1506	0	0	0	0	0	0	1.54465	0	0	1.90542	0	0
ENSMUSG00000097740	E030044B06Rik	1.57221	0.0249357	2.7448	2.78195	4.88183	4.581	1.59787	3.16817	0	3.37707	5.35299	5.87766	3.52924	3.96142	4.66329	4.96384	3.33429	4.02763
ENSMUSG00000116835	Gm49594	0.13224	0.134691	10.1871	10.18	10.3327	10.3032	10.2239	10.3291	10.5432	10.5258	10.8067	10.6621	10.5857	10.447	10.3908	10.331	10.2314	10.2284
ENSMUSG00000037202	Prf1	-0.72114	0.0352925	5.74826	5.98424	6.33545	4.99825	5.34077	5.55946	7.10144	7.24876	4.80285	4.3158	5.58421	4.19465	5.7694	5.91887	5.77103	6.1907
ENSMUSG00000087390	Gm7598	-1.28215	0.00680429	5.25056	5.03299	5.39287	4.43568	4.54205	4.83379	4.21879	4.30591	0	3.76661	3.11593	4.26471	4.13345	4.52164	4.39159	3.56153
ENSMUSG00000037206	Islr	-0.723847	0.512237	9.53325	9.44	8.94933	8.93854	9.4705	9.47578	8.62281	8.75796	6.42165	6.46304	9.62393	9.80542	9.4432	9.50016	8.05698	8.08303
ENSMUSG00000030255	Sspn	-1.6596	6.45687e-05	11.7487	11.7465	11.3711	11.4105	11.1998	11.1507	9.94526	10.0699	7.88409	7.64104	10.0438	10.0332	10.1623	10.1866	9.75518	9.65963
ENSMUSG00000037204	Atg101	-0.02666	0.744418	9.129	9.30977	9.42152	9.56791	9.23118	9.31619	9.46313	9.31886	9.48919	9.58321	9.06592	9.25823	9.27429	9.35646	9.27768	9.23929
ENSMUSG00000030257	Srgap3	-0.126475	0.817084	8.29767	8.42244	7.55344	7.61427	7.68456	7.74772	7.42322	7.59927	7.41321	7.17957	8.25671	8.17903	8.12135	8.27799	7.33828	6.56465
ENSMUSG00000030259	Rassf8	-0.242387	0.351302	9.33413	9.53679	9.10967	9.22505	9.33444	9.40388	9.20655	9.01522	8.16527	8.26607	9.46667	9.67643	9.13634	9.26926	9.06654	9.18005
ENSMUSG00000087298	Gm9392	0.116747	0.381628	5.85872	6.01079	5.85715	5.83766	5.63364	5.66419	5.21598	5.72982	5.38776	5.35517	6.04853	6.42179	6.22864	6.12214	5.77103	5.40686
ENSMUSG00000031785	Adgrg1	0.214246	0.185792	10.5734	10.5652	10.8525	10.9211	11.1447	11.2737	11.4055	11.3915	11.4352	11.5025	10.808	11.0513	10.875	10.9155	11.6291	11.625
ENSMUSG00000031787	Katnb1	-0.0850543	0.241126	8.9451	8.9123	8.95928	9.21117	9.14599	9.12301	9.22008	9.09845	9.17773	9.18517	8.78786	8.97187	8.83795	8.9334	9.02689	9.01407
ENSMUSG00000031786	Drc7	0.710029	0.320773	0	0	0	0	0	0	0	0	0	0	0	2.21551	1.55931	1.90542	0	0
ENSMUSG00000031781	Ciapin1	0.156408	0.0793188	9.09931	9.13074	9.23771	9.20277	9.09343	9.32421	9.25334	9.12956	9.58592	9.53906	9.08387	9.17654	9.0907	9.07481	9.61845	9.55298
ENSMUSG00000031780	Ccl17	-1.41879	0.129493	4.06032	4.74751	3.16597	0	3.71828	3.54251	2.4949	1.8322	0	2.37945	0	0	2.96624	0	3.19809	3.66757
ENSMUSG00000031783	Polr2c	-0.361906	2.29806e-06	10.4076	10.537	10.3877	10.5068	10.2054	10.2011	10.2674	10.0949	9.82347	9.89006	10.1644	10.0432	9.99481	10.0796	9.92121	9.79595
ENSMUSG00000031782	Coq9	-0.817704	2.84905e-08	11.8844	12.0634	11.9923	11.9755	11.3763	11.4136	10.9493	10.9554	10.5642	10.6917	10.8528	10.74	10.7966	10.7429	10.7747	10.9056
ENSMUSG00000031789	Cngb1	0.342338	0.120261	4.17863	4.30808	3.75837	2.75137	2.33741	3.16817	3.36089	3.69493	3.58068	0	4.52666	4.72853	3.6648	4.96384	4.39159	4.44047
ENSMUSG00000031788	Kifc3	-0.21952	0.0293352	10.0268	10.2374	10.3122	10.0982	10.5672	10.5347	10.3259	10.2637	9.97404	10.1616	10.0253	10.0801	9.85923	9.8107	10.3883	10.3105
ENSMUSG00000034254	Agpat1	-0.129159	0.244456	10.4582	10.4656	10.7484	10.6982	10.2116	10.1814	10.1651	10.3754	10.2598	10.2822	10.526	10.6047	10.2317	10.3155	10.1588	9.89206
ENSMUSG00000087396	4933407K13Rik	0.355892	0.0550806	6.88156	6.93172	6.45268	7.38606	6.86464	6.88475	7.32651	6.21742	7.56521	7.44617	6.90539	7.17037	7.41278	7.38889	7.27197	6.63169
ENSMUSG00000070858	Gm1673	0.417783	0.714715	2.7448	3.00959	0	0	2.60108	0	3.48557	3.25339	3.80302	2.8689	0	3.87447	1.97111	2.22081	2.21239	1.486
ENSMUSG00000040770	Il25	-0.24154	0.666652	0	1.74464	0	0	0	1.47267	3.48557	0	0	0	0	0	2.29109	2.47948	0	0
ENSMUSG00000083627	Gm12502	-0.535577	0.310446	1.27843	0	1.09716	0	1.00969	0	0.946638	0.890331	0	0	0	0	0	0.937638	0	0
ENSMUSG00000105120	Gm26413	-0.00900523	0.974627	1.27843	1.12139	1.09716	1.10213	1.00969	0.916608	0.946638	0.890331	0.997666	1.03622	1.54465	0.934413	0.980803	0.937638	0.93252	0.926419
ENSMUSG00000090213	Tmem189	0.486223	1.59703e-15	10.9005	10.8424	10.733	10.9338	10.8609	10.9419	10.7462	10.7955	11.5155	11.5553	11.2994	11.3195	11.2334	11.2845	11.2648	11.1714
ENSMUSG00000090210	Itga10	0.18676	0.164835	6.864	7.35074	6.54359	7.09077	7.00785	7.04849	7.1208	6.71616	7.51892	6.91644	7.09941	7.52461	7.12149	6.97146	7.15727	6.92688
ENSMUSG00000031125	3830403N18Rik	-0.0143373	0.758262	2.39978	3.00959	2.74344	1.71959	3.71828	3.74711	2.23558	2.39726	2.58107	0	2.27342	3.05118	3.42434	3.88077	3.19809	3.44706
ENSMUSG00000090215	Trim34b	1.24017	0.0272851	0	2.78195	0	2.1506	3.47701	3.16817	2.23558	3.25339	1.9965	3.0628	5.15024	4.57155	4.28523	4.46297	3.45873	0
ENSMUSG00000031129	Slc9a9	0.0525187	0.331806	9.8171	9.68837	9.11561	9.13082	9.58535	9.61294	9.47821	9.62677	8.63558	8.49342	10.5529	10.5697	10.3123	10.3351	8.70753	8.86878
ENSMUSG00000034258	Flvcr2	-0.587284	0.0128005	7.10718	6.99956	6.83028	7.11484	7.71967	7.76548	7.9415	7.57364	6.14514	6.51369	6.79762	6.42179	6.57646	6.8735	7.45494	7.57074
ENSMUSG00000034259	Exosc4	-0.041754	0.866	8.86354	9.02403	9.23225	9.08281	8.76411	8.96541	9.03608	8.9815	9.39835	9.3429	8.80652	8.8575	8.65493	8.58358	9.10037	8.87156
ENSMUSG00000105482	Gm42596	0.202245	0.780897	0	1.74464	2.14339	0	0	0	0	0	1.58185	1.63306	0	0	2.29109	0	0	0
ENSMUSG00000105481	6430500D05Rik	-0.0299969	0.866674	0	0	0	0	0	1.87303	0	0	0	1.63306	0	0	0	0	0	0
ENSMUSG00000105484	Gm42775	-0.019225	0.960095	0	0	1.71311	0	0	0	0	0	0	0	0	0	1.55931	0	0	0
ENSMUSG00000105488	Gm44396	-0.111291	0.866673	0	0	0	0	0	0	0	0.890331	0	0	0	0	0	0	0	0
ENSMUSG00000034579	Pla2g3	-1.34407	3.76676e-15	8.04856	7.9258	8.259	8.18546	8.69523	8.42476	8.73068	8.70878	7.31729	7.2609	6.87035	7.30114	7.14153	7.39674	6.38687	6.55085
ENSMUSG00000034570	Inpp5j	-0.157491	0.406539	4.3896	4.54447	5.04007	4.27407	2.82393	4.22908	6.19644	5.88374	4.08307	3.38648	4.11248	5.48328	5.00693	4.83095	4.11727	5.101
ENSMUSG00000034573	Ptpn13	-0.515894	2.02885e-12	11.9124	11.9035	11.8134	11.869	12.2925	12.1646	12.2185	12.1497	11.5369	11.648	11.4209	11.4726	11.5673	11.5673	11.5346	11.4488
ENSMUSG00000034575	Tent4a	0.0327504	0.609151	10.0657	10.0079	9.85686	9.85012	10.0651	10.0985	10.1297	10.071	10.1802	10.1695	10.062	9.91704	9.86677	9.91287	10.1086	10.19
ENSMUSG00000034574	Daam1	-0.339712	0.00232297	11.702	11.6948	11.6123	11.6026	12.0368	11.9974	12.1356	12.1592	11.3844	11.4692	11.279	11.4136	11.5107	11.4766	11.8834	11.806
ENSMUSG00000039662	Icmt	-0.072883	0.369531	10.6146	10.7626	10.7474	10.6568	10.8097	10.8162	11.0799	10.9683	10.7147	10.6242	10.7807	10.7415	10.5715	10.5397	10.9519	10.9483
ENSMUSG00000048602	Morc2b	0.145147	0.491102	4.28797	3.80025	3.75837	2.1506	0	1.47267	2.23558	0	1.58185	2.37945	2.27342	1.90047	3.42434	2.22081	3.19809	1.88817
ENSMUSG00000048603	---	-0.0444657	0.830928	5.58645	5.08388	4.76578	5.74816	4.66241	5.00309	5.32012	4.86636	5.28085	4.97612	5.07017	5.07895	5.31985	5.19772	4.26094	5.49592
ENSMUSG00000039330	Tsga10ip	0.889557	0.14274	0	0	0	1.71959	0	0	0	1.8322	0	2.64483	1.54465	2.69303	0	0	1.89756	1.88817
ENSMUSG00000039339	Mfsd4b2	-0.486184	0.298095	0	3.37913	2.14339	0	0	0	0	0	0	1.63306	0	0	0	0	0	0
ENSMUSG00000074678	Defb25	-0.341243	0.567246	2.39978	0	0	0	0	0	2.23558	0	0	0	0	0	0	1.90542	0	0
ENSMUSG00000062082	Cd200r4	1.02548	0.000624522	3.93144	5.13304	4.88183	4.89083	4.82599	4.47924	4.84906	4.30591	4.99547	3.87391	6.84652	6.56749	6.54672	7.09252	4.7247	4.85385
ENSMUSG00000028717	Tal1	0.259795	0.228231	6.54957	6.31764	6.06784	6.26083	6.18898	6.4593	5.44822	5.23668	5.66784	5.31764	6.65394	6.93284	6.51635	5.87454	6.85155	6.79269
ENSMUSG00000062081	Gm6055	-0.0770236	0.552644	7.97689	8.00715	7.70292	7.73567	7.82013	7.69924	7.37567	7.52767	7.38767	7.29025	7.81589	7.66723	7.66197	7.73722	7.66973	7.99919
ENSMUSG00000096206	Gm22317	-0.137145	0.866673	0	0	1.09716	0	0	0	0	0	0	0	0	0	0	0	0	0
ENSMUSG00000025666	Tmem47	-0.172189	0.462606	8.74869	8.90171	6.20784	8.20241	8.61546	8.8701	8.86587	8.87537	7.53451	6.90383	8.59031	8.65392	8.7428	8.85856	8.33787	8.28813
ENSMUSG00000025665	Rps6ka6	-1.01237	2.32627e-07	10.2527	10.105	10.0783	10.1398	10.8355	10.8443	11.317	11.3118	9.2145	9.24386	9.67896	9.37765	9.60164	9.58514	10.0786	10.0051
ENSMUSG00000021179	Nrde2	0.0500677	0.557444	9.36565	9.58396	9.32998	9.02364	9.1094	9.21208	9.1652	9.23755	9.44242	9.2313	9.32722	9.15133	9.38136	9.4118	9.26495	9.21763
ENSMUSG00000021178	Psmc1	-0.0525129	0.461868	12.403	12.4729	12.0928	12.0717	12.0634	11.9962	11.9081	11.8845	11.9179	11.9353	12.1679	12.07	12.0919	12.0333	12.1285	12.1274
ENSMUSG00000114152	Gm5374	0.187104	0.852705	0	0	0	0	0	0	0	0	0	0	0	1.49683	0	0	0	0
ENSMUSG00000021171	Esyt2	0.103066	0.178664	11.4093	11.2946	11.2091	11.148	11.5696	11.5046	11.2036	11.2884	11.3413	11.2104	11.604	11.5262	11.478	11.5577	11.3912	11.3428
ENSMUSG00000102282	A930032L01Rik	-0.0494611	0.629107	0	0	0	0	0	0	1.9192	2.96879	0	0	0	1.49683	0	1.5012	1.49427	0
ENSMUSG00000021177	Tdp1	-0.059592	0.579431	7.99312	7.85431	7.91528	7.92455	7.91406	7.82317	8.79534	8.64868	8.01215	8.22106	7.81589	7.81464	8.42089	8.33636	7.94972	7.82106
ENSMUSG00000021176	Efcab11	0.307042	0.416714	4.95143	4.74751	5.04007	5.09823	4.9729	5.11817	6.40026	6.25014	6.28079	5.85164	5.0284	4.87009	6.24725	5.78157	5.4794	5.49592
ENSMUSG00000021175	Cdca7l	0.00492343	0.807378	9.04193	8.83642	8.93932	9.05197	8.849	8.72935	9.65125	9.57765	9.70269	9.75972	8.36974	8.31319	8.95011	9.0148	9.35178	9.25426
ENSMUSG00000103887	Gm37008	0.639556	0.208095	0	0	0	0	0	0	0.946638	0	0	2.64483	0	0	1.55931	0	0.93252	0.926419
ENSMUSG00000103880	Gm37009	-0.111234	0.61014	0	0	1.09716	1.71959	1.00969	1.47267	1.9192	0	0.997666	1.03622	0	0.934413	0	1.5012	0.93252	0.926419
ENSMUSG00000103882	Gm37452	-0.362823	0.523389	0	1.74464	0	1.71959	0	1.47267	1.9192	3.69493	0	0	2.27342	2.88319	1.55931	0	0.93252	0
ENSMUSG00000021669	Col4a3bp	0.11525	0.165156	11.2308	11.1823	11.0383	11.1125	11.1804	11.1354	10.7586	10.7216	11.1527	11.22	11.193	11.2693	11.1117	11.0267	11.1621	11.1464
ENSMUSG00000104880	Gm47296	0.606716	0.106978	1.27843	2.17845	1.71311	2.48203	2.60108	2.18608	1.51337	1.8322	1.9965	2.37945	2.75532	2.69303	2.96624	2.47948	2.68967	2.67882
ENSMUSG00000024048	Myl12a	-0.230002	0.15038	14.139	14.0734	12.7715	12.8564	12.8937	12.8515	12.5076	12.5786	12.5083	12.44	13.1325	13.1392	12.7819	12.6972	13.0689	13.0635
ENSMUSG00000024049	Myom1	-2.41078	0.00022526	15.3669	15.4233	15.1097	15.1319	14.7779	14.7332	12.7558	12.7383	9.11428	9.24136	13.1238	13.1148	13.177	13.1518	12.8642	12.9633
ENSMUSG00000024041	Cryaa	-4.05387	4.65316e-11	4.95143	5.78335	4.76578	3.17424	5.30423	5.44653	6.12155	6.26623	0	2.64483	0	3.33787	0	1.90542	1.49427	0
ENSMUSG00000024042	Sik1	-0.347355	0.114553	12.5028	12.4278	12.0309	12.0655	12.2508	12.2829	11.6369	11.6482	11.759	11.8302	12.1015	12.1684	12.1598	12.1272	11.0147	10.9063
ENSMUSG00000024043	Arhgap28	-0.426737	0.553063	8.45248	8.22686	6.29415	6.36486	7.10664	7.19553	6.77483	6.87147	5.16538	6.04773	8.05307	8.33371	7.33662	6.93954	5.77103	6.22584
ENSMUSG00000024044	Epb41l3	0.144764	0.146613	9.28552	9.10633	8.93932	9.15713	9.42868	9.32021	9.27077	9.16217	9.19501	9.08265	9.64308	9.61238	9.0409	9.12534	9.58982	9.53907
ENSMUSG00000024045	Akap8	0.171177	0.0275855	11.766	11.8731	11.8716	11.8879	11.8263	11.7677	11.9133	11.9769	12.3017	12.3485	11.7569	11.7998	11.9447	11.9797	12.07	12.0507
[truncated: 30,052 more rows]
