# Supplementary material for: Loss-of-function mutations in Keratin 32 gene disrupt skin immune homeostasis in pityriasis rubra pilaris
Source: Nat Commun. 2024 Jul 24;15:6259. doi: 10.1038/s41467-024-50481-z (PMC11269665; doi:10.1038/s41467-024-50481-z)
Supplement: Supplementary file 6 — Source Data [file 41467_2024_50481_MOESM6_ESM.xlsx]

## Sheet: Figure 3B
	Figure 3B
	hours		NC				shKRT32a				shKRT32
	24h	OD 450 values	0.225	0.237	0.231	0.241	0.261	0.252	0.247	0.268	0.178	0.179	0.177	0.189
	48h		0.316	0.339	0.312	0.319	0.504	0.503	0.499	0.491	0.405	0.395	0.392	0.377
	72h		0.691	0.682	0.696	0.691	1.025	1.203	1.153	1.046	0.741	0.803	0.822	0.889
	hours		NC				shKRT32a				shKRT32
	24h	Normalized	0.963597	1.01499	0.989293	1.03212	1.01556	0.980545	0.961089	1.0428	0.984786	0.990318	0.979253	1.04564
	48h		1.35332	1.31907	1.33619	1.36617	1.96109	1.9572	1.94163	1.91051	2.24066	2.18534	2.16874	2.08575
	72h		2.95931	2.92077	2.98073	2.95931	3.98833	4.68093	4.48638	4.07004	4.09959	4.4426	4.54772	4.9184

## Sheet: Figure 3C
	Figure 3C
	hours		NC				WT				p.Arg115Gln				p.Thr160fs				p.Arg203Cys				p.Cys229Arg				p.Glu303Lys				p.Ile313Val
	24h	OD 450 values	0.289	0.286	0.287	0.281	0.243	0.249	0.246	0.235	0.264	0.265	0.268	0.265	0.267	0.273	0.276	0.277	0.257	0.264	0.261	0.256	0.29	0.262	0.266	0.273	0.257	0.249	0.251	0.252	0.241	0.244	0.244	0.245
	48h		0.622	0.656	0.666	0.625	0.305	0.313	0.339	0.326	0.511	0.49	0.479	0.522	0.569	0.633	0.662	0.635	0.513	0.514	0.526	0.511	0.601	0.594	0.586	0.583	0.48	0.48	0.472	0.458	0.535	0.516	0.514	0.502
	hours		NC				WT				p.Arg115Gln				p.Thr160fs				p.Arg203Cys				p.Cys229Arg				p.Glu303Lys				p.Ile313Val
	24h	Normalized	1.01137	1.00087	1.00437	0.983377	0.998972	1.02364	1.01131	0.966084	0.99435	0.998117	1.00942	0.998117	0.977127	0.999085	1.01006	1.01372	0.990366	1.01734	1.00578	0.986513	1.06324	0.960587	0.975252	1.00092	1.01883	0.987116	0.995045	0.999009	0.989733	1.00205	1.00205	1.00616
	48h		2.17673	2.29571	2.33071	2.18723	1.25385	1.28674	1.39363	1.34018	1.92467	1.84557	1.80414	1.9661	2.08234	2.31656	2.42269	2.32388	1.97688	1.98073	2.02697	1.96917	2.20348	2.17782	2.14849	2.13749	1.90287	1.90287	1.87116	1.81566	2.19713	2.1191	2.11088	2.0616

## Sheet:  Figure 3E 
	Figure 3E
				DAPI+cells (numbers)	EdU + cells (numbers)	EdU + cells (%)
			NC	311	162	52.09
				298	133	44.63
				374	202	54.01
			WT	210	76	36.19
				236	70	29.66
				180	60	33.33
			p.Arg115Gln	308	136	44.16
				267	112	38.49
				343	141	41.11
			p.Thr160fs	132	313	42.17
				174	89	51.15
				309	135	43.69
			p.Arg203Cys	248	105	42.34
				213	84	39.44
				256	100	39.06
			p.Cys229Arg	262	113	43.13
				249	102	40.96
				278	112	40.29
			p.Glu303Lys	266	104	39.1
				249	109	43.78
				353	134	37.96
			p.Ile313Val	358	148	41.34
				379	160	42.22
				343	138	40.23

## Sheet: Figure 4C
Figure 4C
				NF-κB luciferase
		TNF-α	KRT32-WT (ng)	Group1			Group2			Group3
		-	0	10692	10450	10110	11240	10905	11032	10221	10286	10491
		+	0	182074	180930	173321	121782	130081	135245	168908	165166	174059
		+	100	87618	88323	87191	80440	76632	75505	84703	85156	87735
		+	200	47104	45960	47652	43835	46136	44154	50994	51855	49448
		+	400	17155	19258	18959	22089	22508	23068	20755	21791	22277
		+	800	7412	7154	7081	7720	7553	7424	7834	8056	7679
				Relina luciferase
		TNF-α	KRT32-WT (ng)	Group1			Group2			Group3
		-	0	962	940	858	919	886	897	881	830	836
		+	0	932	731	779	800	655	1173	833	780	796
		+	100	864	912	1014	943	915	869	965	986	951
		+	200	745	724	709	647	597	604	639	698	657
		+	400	511	530	572	630	637	699	608	701	701
		+	800	356	373	355	366	411	416	385	379	461
				NF-κB luciferase /Relina luciferase
		TNF	KRT32-WT (ng)	Group1			Group2			Group3
		-	0	11.1143	11.117	11.7832	12.2307	12.3081	12.2988	11.6016	12.3928	12.549
		+	0	195.358	247.51	222.492	152.227	198.597	115.298	202.771	211.751	218.667
		+	100	101.41	96.8454	85.9872	85.3022	83.7508	86.8872	87.7751	86.3651	92.2555
		+	200	63.2268	63.4807	67.2102	67.7512	77.2797	73.1026	79.8028	74.2908	75.2633
		+	400	33.5714	36.3358	33.1451	35.0619	35.3344	33.0014	34.1365	31.0856	31.7789
		+	800	20.8202	19.1796	19.9465	21.0929	18.3771	17.8462	20.3481	21.2559	16.6573
				NF-κB luciferase /Relina luciferase(mean value)
		TNF	KRT32-WT (ng)	Group1	Group2	Group3
		-	0	11.3382	12.2792	12.1811
		+	0	221.787	155.374	211.063
		+	100	94.7474	85.3134	88.7986
		+	200	64.6392	72.7112	76.4523
		+	400	34.3508	34.4659	32.3337
		+	800	19.9821	19.1054	19.4204

## Sheet: Figure 4D
Figure 4D

## Sheet: Figure 4E
Figure 4E
				NC			shKRT32
		IL-1β(pg/ml)	Mock	0.022226	0.023673	0.025493	0.055463	0.040039	0.050016
			TNF-α	0.189206	0.160687	0.171442	0.243787	0.202736	0.269257

## Sheet: Figure 4F
Figure 4F
				NC			shKRT32
		IL-6(pg/ml)	Mock	21.6068	32.543	36.7906	42.8037	57.2195	49.416
			TNF-α	86.8898	94.7054	75.688	110.103	104.943	103.674

## Sheet: Figure 4G
Figure 4G
				NC			shKRT32
		IL-8(pg/ml)	Mock	16.3495	16.5059	16.036	22.3575	23.7356	23.3111
			TNF-α	207.526	201.75	200.896	263.15	245.021	253.293

## Sheet: Figure 4H
Figure 4H

## Sheet: Figure 4I
Figure 4I

[truncated: 44 more sheets: Figure 4J, Figure 4K, Figure 4L, Figure 4M, Figure 4N, Figure 4O, Figure 4P, Figure 5B, Figure 5C, Figure 5D, Figure 5E, FIgure 5I, Figure 6C, Figure 6E, Figure 7A, Figure 7B, Figure 7C, Figure 7D, Figure 7E, Figure 7F …]
